# Supplementary material for: An experimental and numerical study of twin dowel type shear connector
Source: Sci Rep. 2023 Feb 21;13:3071. doi: 10.1038/s41598-023-30005-3 (PMC9945454; doi:10.1038/s41598-023-30005-3)
Supplement: Supplementary file 1 — Supplementary Information. [file 41598_2023_30005_MOESM1_ESM.zip]

Archive with 60 entries (59 files):
- Raw_data/
- Raw_data/B-1 02-02-2006 14.27.16.txt
- Raw_data/B-1-B 02-02-2006 13.18.34.txt
- Raw_data/B-1-E 03-02-2006 16.17.52.txt
- Raw_data/B-2 02-02-2006 14.31.21.txt
- Raw_data/B-2-B 02-02-2006 13.25.25.txt
- Raw_data/B-2-E 03-02-2006 15.45.58.txt
- Raw_data/B-3 02-02-2006 14.38.48.txt
- Raw_data/B-3-B 02-02-2006 13.31.42.txt
- Raw_data/B-3-E 03-02-2006 15.22.44.txt
- Raw_data/B-4 02-02-2006 14.42.55.txt
- Raw_data/B-4-ENOVE 03-02-2006 16.49.57.txt
- Raw_data/Beams.pdf
- Raw_data/C-1-T 02-02-2006 13.48.43.txt
- Raw_data/C-2-T 02-02-2006 13.54.41.txt
- Raw_data/C-2-T 02-02-2006 14.00.45.txt
- Raw_data/C1 02-02-2006 12.37.59.txt
- Raw_data/C2 02-02-2006 12.47.32.txt
- Raw_data/C2 02-02-2006 12.53.43.txt
- Raw_data/C4 02-02-2006 13.04.58.txt
- Raw_data/Cubes.pdf
- Raw_data/CY-1 02-02-2006 14.08.50.txt
- Raw_data/CY-2 02-02-2006 14.15.49.txt
- Raw_data/CY-3 02-02-2006 14.21.42.txt
- Raw_data/Cylinders.pdf
- Raw_data/drawing.pdf
- Raw_data/framework.pdf
- Raw_data/PT-S-1.TSX
- Raw_data/PT-S-1.xlsx
- Raw_data/PT-S-2.TSX
- Raw_data/PT-S-2.xlsx
- Raw_data/PT-S-3.TSX
- Raw_data/PT-S-3.xlsx
- Raw_data/PT-S-4.TSX
- Raw_data/PT-S-4.xlsx
- Raw_data/RUN.log 02-02-2006 12.39.25
- Raw_data/RUN.log 02-02-2006 12.48.57
- Raw_data/RUN.log 02-02-2006 12.55.07
- Raw_data/RUN.log 02-02-2006 13.06.22
- Raw_data/RUN.log 02-02-2006 13.19.22
- Raw_data/RUN.log 02-02-2006 13.26.13
- Raw_data/RUN.log 02-02-2006 13.32.29
- Raw_data/RUN.log 02-02-2006 13.49.32
- Raw_data/RUN.log 02-02-2006 13.55.28
- Raw_data/RUN.log 02-02-2006 14.01.37
- Raw_data/RUN.log 02-02-2006 14.10.16
- Raw_data/RUN.log 02-02-2006 14.17.16
- Raw_data/RUN.log 02-02-2006 14.23.08
- Raw_data/RUN.log 02-02-2006 14.28.43
- Raw_data/RUN.log 02-02-2006 14.32.32
- Raw_data/RUN.log 02-02-2006 14.40.15
- Raw_data/RUN.log 02-02-2006 14.44.07
- Raw_data/ST-1.csv
- Raw_data/ST-1.xlsx
- Raw_data/ST-2.csv
- Raw_data/ST-2.xlsx
- Raw_data/ST-3.csv
- Raw_data/ST-3[1].csv
- Raw_data/ST-4.csv
- Raw_data/ST-4.xlsx
