# Supplementary material for: An experimental and numerical study of twin dowel type shear connector
Source: Sci Rep. 2023 Feb 21;13:3071. doi: 10.1038/s41598-023-30005-3 (PMC9945454; doi:10.1038/s41598-023-30005-3)
Supplement: Supplementary file 1 — Supplementary Information. [file 41598_2023_30005_MOESM1_ESM.zip › Raw_data/PT-S-1.xlsx]

## Sheet: Hárok1
File comment:
Time 1 - default sample rate	Time 1 - slow sample rate	Time 1 - fast sample rate	Time 2 - default sample rate	Time 2 - slow sample rate	Time 2 - fast sample rate	Tenzometer 1	Tenzometer 2	SG3	SG4	SG5	SG6	SG7	SG8	SG9	SG10	SG11	SG12	SG13	SG14	SG15	SG16	Time 3 - default sample rate	Time 3 - slow sample rate	Time 3 - fast sample rate	Snimac 1	Snimac 2	Snimac 3	Snimac 4	Sila INSTRON	Pozicia INSTRON	Def 7	Def 8
s	s	s	s	s	s	µm/m	µm/m															s	s	s	mm	mm	mm	mm	kN	mm
05.10.21 13:31:48	05.10.21 13:31:48	05.10.21 13:31:48	05.10.21 13:31:48	05.10.21 13:31:48	05.10.21 13:31:48	05.10.21 13:31:48	05.10.21 13:31:48	05.10.21 13:31:48	05.10.21 13:31:48	05.10.21 13:31:48	05.10.21 13:31:48	05.10.21 13:31:48	05.10.21 13:31:48	05.10.21 13:31:48	05.10.21 13:31:48	05.10.21 13:31:48	05.10.21 13:31:48	05.10.21 13:31:48	05.10.21 13:31:48	05.10.21 13:31:48	05.10.21 13:31:48	05.10.21 13:31:48	05.10.21 13:31:48	05.10.21 13:31:48	05.10.21 13:31:48	05.10.21 13:31:48	05.10.21 13:31:48	05.10.21 13:31:48	05.10.21 13:31:48	05.10.21 13:31:48	05.10.21 13:31:48	05.10.21 13:31:48
200,00 ms (5 Hz)	100,00 ms (10 Hz)	0,21 ms (4800 Hz)	200,00 ms (5 Hz)	100,00 ms (10 Hz)	0,21 ms (4800 Hz)	200,00 ms (5 Hz)	200,00 ms (5 Hz)	200,00 ms (5 Hz)	200,00 ms (5 Hz)	200,00 ms (5 Hz)	200,00 ms (5 Hz)	200,00 ms (5 Hz)	200,00 ms (5 Hz)	200,00 ms (5 Hz)	200,00 ms (5 Hz)	200,00 ms (5 Hz)	200,00 ms (5 Hz)	200,00 ms (5 Hz)	200,00 ms (5 Hz)	200,00 ms (5 Hz)	200,00 ms (5 Hz)	200,00 ms (5 Hz)	100,00 ms (10 Hz)	0,21 ms (4800 Hz)	200,00 ms (5 Hz)	200,00 ms (5 Hz)	200,00 ms (5 Hz)	200,00 ms (5 Hz)	200,00 ms (5 Hz)	200,00 ms (5 Hz)	200,00 ms (5 Hz)	200,00 ms (5 Hz)
Hardware channel:0	Hardware channel:0	Hardware channel:0	Hardware channel:0	Hardware channel:0	Hardware channel:0	Hardware channel:1	Hardware channel:2	Hardware channel:3	Hardware channel:4	Hardware channel:5	Hardware channel:6	Hardware channel:7	Hardware channel:8	Hardware channel:9	Hardware channel:10	Hardware channel:11	Hardware channel:12	Hardware channel:13	Hardware channel:14	Hardware channel:15	Hardware channel:16	Hardware channel:0	Hardware channel:0	Hardware channel:0	Hardware channel:1	Hardware channel:2	Hardware channel:3	Hardware channel:4	Hardware channel:5	Hardware channel:6	Hardware channel:7	Hardware channel:8
Serial No. (Electronics / CP): N.A.	Serial No. (Electronics / CP): N.A.	Serial No. (Electronics / CP): N.A.	Serial No. (Electronics / CP): N.A.	Serial No. (Electronics / CP): N.A.	Serial No. (Electronics / CP): N.A.	Serial No. (Electronics / CP): 9E500A9D1	Serial No. (Electronics / CP): 9E500A9D1	Serial No. (Electronics / CP): 9E500A9D1	Serial No. (Electronics / CP): 9E500A9D1	Serial No. (Electronics / CP): 9E500A9D1	Serial No. (Electronics / CP): 9E500A9D1	Serial No. (Electronics / CP): 9E500A9D1	Serial No. (Electronics / CP): 9E500A9D1	Serial No. (Electronics / CP): 9E500A9D1	Serial No. (Electronics / CP): 9E500A9D1	Serial No. (Electronics / CP): 9E500A9D1	Serial No. (Electronics / CP): 9E500A9D1	Serial No. (Electronics / CP): 9E500A9D1	Serial No. (Electronics / CP): 9E500A9D1	Serial No. (Electronics / CP): 9E500A9D1	Serial No. (Electronics / CP): 9E500A9D1	Serial No. (Electronics / CP): N.A.	Serial No. (Electronics / CP): N.A.	Serial No. (Electronics / CP): N.A.	Serial No. (Electronics / CP): 9E500B129	Serial No. (Electronics / CP): 9E500B129	Serial No. (Electronics / CP): 9E500B129	Serial No. (Electronics / CP): 9E500B129	Serial No. (Electronics / CP): 9E500B129	Serial No. (Electronics / CP): 9E500B129	Serial No. (Electronics / CP): 9E500B129	Serial No. (Electronics / CP): 9E500B129
Sensor:	Sensor:	Sensor:	Sensor:	Sensor:	Sensor:	Sensor: Tenzometer 150HBM 4 wire 120 Ohm	Sensor: Tenzometer 150HBM 4 wire 120 Ohm	Sensor:	Sensor:	Sensor:	Sensor:	Sensor:	Sensor:	Sensor:	Sensor:	Sensor:	Sensor:	Sensor:	Sensor:	Sensor:	Sensor:	Sensor:	Sensor:	Sensor:	Sensor: Messotron WT20K	Sensor: Messotron WT20K	Sensor: Messotron WT20K	Sensor: Messotron WT20K	Sensor: Load	Sensor: Position	Sensor:	Sensor:
Sensor T-ID:	Sensor T-ID:	Sensor T-ID:	Sensor T-ID:	Sensor T-ID:	Sensor T-ID:	Sensor T-ID: 322021105716	Sensor T-ID: 322021105716	Sensor T-ID:	Sensor T-ID:	Sensor T-ID:	Sensor T-ID:	Sensor T-ID:	Sensor T-ID:	Sensor T-ID:	Sensor T-ID:	Sensor T-ID:	Sensor T-ID:	Sensor T-ID:	Sensor T-ID:	Sensor T-ID:	Sensor T-ID:	Sensor T-ID:	Sensor T-ID:	Sensor T-ID:	Sensor T-ID: 199201892318	Sensor T-ID: 199201892318	Sensor T-ID: 199201892318	Sensor T-ID: 199201892318	Sensor T-ID: 435084103819444	Sensor T-ID: 435084098726852	Sensor T-ID:	Sensor T-ID:
Amplifier typeN.A.	Amplifier typeN.A.	Amplifier typeN.A.	Amplifier typeN.A.	Amplifier typeN.A.	Amplifier typeN.A.	Amplifier typeMX1615	Amplifier typeMX1615	Amplifier typeMX1615	Amplifier typeMX1615	Amplifier typeMX1615	Amplifier typeMX1615	Amplifier typeMX1615	Amplifier typeMX1615	Amplifier typeMX1615	Amplifier typeMX1615	Amplifier typeMX1615	Amplifier typeMX1615	Amplifier typeMX1615	Amplifier typeMX1615	Amplifier typeMX1615	Amplifier typeMX1615	Amplifier typeN.A.	Amplifier typeN.A.	Amplifier typeN.A.	Amplifier typeMX840A	Amplifier typeMX840A	Amplifier typeMX840A	Amplifier typeMX840A	Amplifier typeMX840A	Amplifier typeMX840A	Amplifier typeMX840A	Amplifier typeMX840A
Connector plate:N.A.	Connector plate:N.A.	Connector plate:N.A.	Connector plate:N.A.	Connector plate:N.A.	Connector plate:N.A.	Connector plate:N.A.	Connector plate:N.A.	Connector plate:N.A.	Connector plate:N.A.	Connector plate:N.A.	Connector plate:N.A.	Connector plate:N.A.	Connector plate:N.A.	Connector plate:N.A.	Connector plate:N.A.	Connector plate:N.A.	Connector plate:N.A.	Connector plate:N.A.	Connector plate:N.A.	Connector plate:N.A.	Connector plate:N.A.	Connector plate:N.A.	Connector plate:N.A.	Connector plate:N.A.	Connector plate:N.A.	Connector plate:N.A.	Connector plate:N.A.	Connector plate:N.A.	Connector plate:N.A.	Connector plate:N.A.	Connector plate:N.A.	Connector plate:N.A.
Transducer type:N.A.	Transducer type:N.A.	Transducer type:N.A.	Transducer type:N.A.	Transducer type:N.A.	Transducer type:N.A.	Transducer type:SQ quarter bridge 120 Ohm, 4-wire circuit	Transducer type:SQ quarter bridge 120 Ohm, 4-wire circuit	Transducer type:SQ quarter bridge 120 Ohm, 4-wire circuit	Transducer type:SQ quarter bridge 120 Ohm, 4-wire circuit	Transducer type:SQ quarter bridge 120 Ohm, 4-wire circuit	Transducer type:SQ quarter bridge 120 Ohm, 4-wire circuit	Transducer type:SQ quarter bridge 120 Ohm, 4-wire circuit	Transducer type:SQ quarter bridge 120 Ohm, 4-wire circuit	Transducer type:SQ quarter bridge 120 Ohm, 4-wire circuit	Transducer type:SQ quarter bridge 120 Ohm, 4-wire circuit	Transducer type:SQ quarter bridge 120 Ohm, 4-wire circuit	Transducer type:SQ quarter bridge 120 Ohm, 4-wire circuit	Transducer type:SQ quarter bridge 120 Ohm, 4-wire circuit	Transducer type:SQ quarter bridge 120 Ohm, 4-wire circuit	Transducer type:SQ quarter bridge 120 Ohm, 4-wire circuit	Transducer type:SQ quarter bridge 120 Ohm, 4-wire circuit	Transducer type:N.A.	Transducer type:N.A.	Transducer type:N.A.	Transducer type:Inductive half bridge	Transducer type:Inductive half bridge	Transducer type:Inductive half bridge	Transducer type:Inductive half bridge	Transducer type:DC Voltage	Transducer type:DC Voltage	Transducer type:Inductive half bridge	Transducer type:DC Voltage
Meas. rangeN.A.	Meas. rangeN.A.	Meas. rangeN.A.	Meas. rangeN.A.	Meas. rangeN.A.	Meas. rangeN.A.	Meas. range8	Meas. range8	Meas. range8	Meas. range8	Meas. range8	Meas. range8	Meas. range8	Meas. range8	Meas. range8	Meas. range8	Meas. range8	Meas. range8	Meas. range8	Meas. range8	Meas. range8	Meas. range8	Meas. rangeN.A.	Meas. rangeN.A.	Meas. rangeN.A.	Meas. range300	Meas. range300	Meas. range300	Meas. range300	Meas. range10	Meas. range10	Meas. range300	Meas. range10
						Hardware scaling P1:0 ; 0	Hardware scaling P1:0 ; 0	Hardware scaling P1:0 ; 0	Hardware scaling P1:0 ; 0	Hardware scaling P1:0 ; 0	Hardware scaling P1:0 ; 0	Hardware scaling P1:0 ; 0	Hardware scaling P1:0 ; 0	Hardware scaling P1:0 ; 0	Hardware scaling P1:0 ; 0	Hardware scaling P1:0 ; 0	Hardware scaling P1:0 ; 0	Hardware scaling P1:0 ; 0	Hardware scaling P1:0 ; 0	Hardware scaling P1:0 ; 0	Hardware scaling P1:0 ; 0				Hardware scaling P1:1,301043E-17 ; 0	Hardware scaling P1:1,301043E-17 ; 0	Hardware scaling P1:1,301043E-17 ; 0	Hardware scaling P1:1,301043E-17 ; 0	Hardware scaling P1:0 ; 0	Hardware scaling P1:0 ; 0	Hardware scaling P1:1,301043E-17 ; 0	Hardware scaling P1:0 ; 0
						Hardware scaling P2:8 ; 15023,47	Hardware scaling P2:8 ; 15023,47	Hardware scaling P2:8 ; 16000	Hardware scaling P2:8 ; 16000	Hardware scaling P2:8 ; 16000	Hardware scaling P2:8 ; 16000	Hardware scaling P2:8 ; 16000	Hardware scaling P2:8 ; 16000	Hardware scaling P2:8 ; 16000	Hardware scaling P2:8 ; 16000	Hardware scaling P2:8 ; 16000	Hardware scaling P2:8 ; 16000	Hardware scaling P2:8 ; 16000	Hardware scaling P2:8 ; 16000	Hardware scaling P2:8 ; 16000	Hardware scaling P2:8 ; 15311				Hardware scaling P2:150 ; 10	Hardware scaling P2:150 ; 10	Hardware scaling P2:150 ; 10	Hardware scaling P2:150 ; 10	Hardware scaling P2:10 ; 2500	Hardware scaling P2:10 ; 125	Hardware scaling P2:150 ; 10	Hardware scaling P2:10 ; 10
Native unit	Native unit	Native unit	Native unit	Native unit	Native unit	Native unitmV/V	Native unitmV/V	Native unitmV/V	Native unitmV/V	Native unitmV/V	Native unitmV/V	Native unitmV/V	Native unitmV/V	Native unitmV/V	Native unitmV/V	Native unitmV/V	Native unitmV/V	Native unitmV/V	Native unitmV/V	Native unitmV/V	Native unitmV/V	Native unit	Native unit	Native unit	Native unitmV/V	Native unitmV/V	Native unitmV/V	Native unitmV/V	Native unitV	Native unitV	Native unitmV/V	Native unitV
Engineering unit:	Engineering unit:	Engineering unit:	Engineering unit:	Engineering unit:	Engineering unit:	Engineering unit:µm/m	Engineering unit:µm/m	Engineering unit:µm/m	Engineering unit:µm/m	Engineering unit:µm/m	Engineering unit:µm/m	Engineering unit:µm/m	Engineering unit:µm/m	Engineering unit:µm/m	Engineering unit:µm/m	Engineering unit:µm/m	Engineering unit:µm/m	Engineering unit:µm/m	Engineering unit:µm/m	Engineering unit:µm/m	Engineering unit:µm/m	Engineering unit:	Engineering unit:	Engineering unit:	Engineering unit:mm	Engineering unit:mm	Engineering unit:mm	Engineering unit:mm	Engineering unit:kN	Engineering unit:mm	Engineering unit:mm	Engineering unit:V
Nominal range: 0	Nominal range: 0	Nominal range: 0	Nominal range: 0	Nominal range: 0	Nominal range: 0	Nominal range: 15023,47 µm/m	Nominal range: 15023,47 µm/m	Nominal range: 16000 µm/m	Nominal range: 16000 µm/m	Nominal range: 16000 µm/m	Nominal range: 16000 µm/m	Nominal range: 16000 µm/m	Nominal range: 16000 µm/m	Nominal range: 16000 µm/m	Nominal range: 16000 µm/m	Nominal range: 16000 µm/m	Nominal range: 16000 µm/m	Nominal range: 16000 µm/m	Nominal range: 16000 µm/m	Nominal range: 16000 µm/m	Nominal range: 15311 µm/m	Nominal range: 0	Nominal range: 0	Nominal range: 0	Nominal range: 20 mm	Nominal range: 20 mm	Nominal range: 20 mm	Nominal range: 20 mm	Nominal range: 2500 kN	Nominal range: 125 mm	Nominal range: 20 mm	Nominal range: 10 V
catman Scaling:None	catman Scaling:None	catman Scaling:None	catman Scaling:None	catman Scaling:None	catman Scaling:None	catman Scaling:Strain gage wiring	catman Scaling:Strain gage wiring	catman Scaling:Strain gage wiring	catman Scaling:Strain gage wiring	catman Scaling:Strain gage wiring	catman Scaling:Strain gage wiring	catman Scaling:Strain gage wiring	catman Scaling:Strain gage wiring	catman Scaling:Strain gage wiring	catman Scaling:Strain gage wiring	catman Scaling:Strain gage wiring	catman Scaling:Strain gage wiring	catman Scaling:Strain gage wiring	catman Scaling:Strain gage wiring	catman Scaling:Strain gage wiring	catman Scaling:Strain gage wiring	catman Scaling:None	catman Scaling:None	catman Scaling:None	catman Scaling:External hardware	catman Scaling:External hardware	catman Scaling:External hardware	catman Scaling:External hardware	catman Scaling:External hardware	catman Scaling:External hardware	catman Scaling:External hardware	catman Scaling:External hardware
0 V	0 V	0 V	0 V	0 V	0 V	Shunt correction factor1	Shunt correction factor1	Shunt correction factor1	Shunt correction factor1	Shunt correction factor1	Shunt correction factor1	Shunt correction factor1	Shunt correction factor1	Shunt correction factor1	Shunt correction factor1	Shunt correction factor1	Shunt correction factor1	Shunt correction factor1	Shunt correction factor1	Shunt correction factor1	Shunt correction factor1	0 V	0 V	0 V	Excitation:1 V excitation	Excitation:1 V excitation	Excitation:1 V excitation	Excitation:1 V excitation	10 V	10 V	Excitation:1 V excitation	0 V
Filter characteristics:N.A.	Filter characteristics:N.A.	Filter characteristics:N.A.	Filter characteristics:N.A.	Filter characteristics:N.A.	Filter characteristics:N.A.	Excitation:2.5 V excitation	Excitation:2.5 V excitation	Excitation:2.5 V excitation	Excitation:2.5 V excitation	Excitation:2.5 V excitation	Excitation:2.5 V excitation	Excitation:2.5 V excitation	Excitation:2.5 V excitation	Excitation:2.5 V excitation	Excitation:2.5 V excitation	Excitation:2.5 V excitation	Excitation:2.5 V excitation	Excitation:2.5 V excitation	Excitation:2.5 V excitation	Excitation:2.5 V excitation	Excitation:2.5 V excitation	Filter characteristics:N.A.	Filter characteristics:N.A.	Filter characteristics:N.A.	Filter characteristics:Bessel lowpass	Filter characteristics:Bessel lowpass	Filter characteristics:Bessel lowpass	Filter characteristics:Bessel lowpass	Filter characteristics:Bessel lowpass	Filter characteristics:Bessel lowpass	Filter characteristics:Bessel lowpass	Filter characteristics:Bessel lowpass
Filter frequency:N.A.	Filter frequency:N.A.	Filter frequency:N.A.	Filter frequency:N.A.	Filter frequency:N.A.	Filter frequency:N.A.	Filter characteristics:Bessel lowpass	Filter characteristics:Bessel lowpass	Filter characteristics:Bessel lowpass	Filter characteristics:Bessel lowpass	Filter characteristics:Bessel lowpass	Filter characteristics:Bessel lowpass	Filter characteristics:Bessel lowpass	Filter characteristics:Bessel lowpass	Filter characteristics:Bessel lowpass	Filter characteristics:Bessel lowpass	Filter characteristics:Bessel lowpass	Filter characteristics:Bessel lowpass	Filter characteristics:Bessel lowpass	Filter characteristics:Bessel lowpass	Filter characteristics:Bessel lowpass	Filter characteristics:Bessel lowpass	Filter frequency:N.A.	Filter frequency:N.A.	Filter frequency:N.A.	Filter frequency:0.5 Hz	Filter frequency:0.5 Hz	Filter frequency:0.5 Hz	Filter frequency:0.5 Hz	Filter frequency:0.5 Hz	Filter frequency:0.5 Hz	Filter frequency:0.5 Hz	Filter frequency:0.5 Hz
Zero balancing:0 s	Zero balancing:0 s	Zero balancing:0 s	Zero balancing:0 s	Zero balancing:0 s	Zero balancing:0 s	Filter frequency:0.5 Hz	Filter frequency:0.5 Hz	Filter frequency:0.5 Hz	Filter frequency:0.5 Hz	Filter frequency:0.5 Hz	Filter frequency:0.5 Hz	Filter frequency:0.5 Hz	Filter frequency:0.5 Hz	Filter frequency:0.5 Hz	Filter frequency:0.5 Hz	Filter frequency:0.5 Hz	Filter frequency:0.5 Hz	Filter frequency:0.5 Hz	Filter frequency:0.5 Hz	Filter frequency:0.5 Hz	Filter frequency:0.5 Hz	Zero balancing:0 s	Zero balancing:0 s	Zero balancing:0 s	Zero balancing:-10,26685 mm	Zero balancing:-5,556658 mm	Zero balancing:-9,726476 mm	Zero balancing:-6,994538 mm	Zero balancing:0 kN	Zero balancing:0 mm	Zero balancing:1,97729	Zero balancing:0
Tare value:0 s	Tare value:0 s	Tare value:0 s	Tare value:0 s	Tare value:0 s	Tare value:0 s	Zero balancing:696,3845 µm/m	Zero balancing:887,8339 µm/m	Zero balancing:0	Zero balancing:2927,662	Zero balancing:14741,63	Zero balancing:5712,635	Zero balancing:5571,563	Zero balancing:3973,357	Zero balancing:5558,537	Zero balancing:6191,343	Zero balancing:5382,146	Zero balancing:5312,6	Zero balancing:3435,488	Zero balancing:5939,725	Zero balancing:6433,75	Zero balancing:4619,629	Tare value:0 s	Tare value:0 s	Tare value:0 s	Tare value:-10,26685 mm	Tare value:-5,556658 mm	Tare value:-9,726476 mm	Tare value:-6,994538 mm	Tare value:0 kN	Tare value:0 mm	Tare value:1,97729	Tare value:0
Software zero: 0 s	Software zero: 0 s	Software zero: 0 s	Software zero: 0 s	Software zero: 0 s	Software zero: 0 s	Tare value:696,3845 µm/m	Tare value:887,8339 µm/m	Tare value:0	Tare value:2927,662	Tare value:14741,63	Tare value:5712,635	Tare value:5571,563	Tare value:3973,357	Tare value:5558,537	Tare value:6191,343	Tare value:5382,146	Tare value:5312,6	Tare value:3435,488	Tare value:5939,725	Tare value:6433,75	Tare value:4619,629	Software zero: 0 s	Software zero: 0 s	Software zero: 0 s	Software zero: 0 mm	Software zero: 0 mm	Software zero: 0 mm	Software zero: 0 mm	Software zero: 0 kN	Software zero: 0 mm	Software zero: 0	Software zero: 0
Input signalN.A.	Input signalN.A.	Input signalN.A.	Input signalN.A.	Input signalN.A.	Input signalN.A.	Software zero: 0 µm/m	Software zero: 0 µm/m	Software zero: 0	Software zero: 0	Software zero: 0	Software zero: 0	Software zero: 0	Software zero: 0	Software zero: 0	Software zero: 0	Software zero: 0	Software zero: 0	Software zero: 0	Software zero: 0	Software zero: 0	Software zero: 0	Input signalN.A.	Input signalN.A.	Input signalN.A.	Input signalN.A.	Input signalN.A.	Input signalN.A.	Input signalN.A.	Input signalN.A.	Input signalN.A.	Input signalN.A.	Input signalN.A.
Amplifier input:N.A.	Amplifier input:N.A.	Amplifier input:N.A.	Amplifier input:N.A.	Amplifier input:N.A.	Amplifier input:N.A.	Input signalN.A.	Input signalN.A.	Input signalN.A.	Input signalN.A.	Input signalN.A.	Input signalN.A.	Input signalN.A.	Input signalN.A.	Input signalN.A.	Input signalN.A.	Input signalN.A.	Input signalN.A.	Input signalN.A.	Input signalN.A.	Input signalN.A.	Input signalN.A.	Amplifier input:N.A.	Amplifier input:N.A.	Amplifier input:N.A.	Amplifier input:N.A.	Amplifier input:N.A.	Amplifier input:N.A.	Amplifier input:N.A.	Amplifier input:N.A.	Amplifier input:N.A.	Amplifier input:N.A.	Amplifier input:N.A.
Gage factor:0,00000	Gage factor:0,00000	Gage factor:0,00000	Gage factor:0,00000	Gage factor:0,00000	Gage factor:0,00000	Amplifier input:N.A.	Amplifier input:N.A.	Amplifier input:N.A.	Amplifier input:N.A.	Amplifier input:N.A.	Amplifier input:N.A.	Amplifier input:N.A.	Amplifier input:N.A.	Amplifier input:N.A.	Amplifier input:N.A.	Amplifier input:N.A.	Amplifier input:N.A.	Amplifier input:N.A.	Amplifier input:N.A.	Amplifier input:N.A.	Amplifier input:N.A.	Gage factor:0,00000	Gage factor:0,00000	Gage factor:0,00000	Gage factor:0,00000	Gage factor:0,00000	Gage factor:0,00000	Gage factor:0,00000	Gage factor:0,00000	Gage factor:0,00000	Gage factor:0,00000	Gage factor:0,00000
Bridge factor:0,00000	Bridge factor:0,00000	Bridge factor:0,00000	Bridge factor:0,00000	Bridge factor:0,00000	Bridge factor:0,00000	Gage factor:2,13000	Gage factor:2,13000	Gage factor:2,00000	Gage factor:2,00000	Gage factor:2,00000	Gage factor:2,00000	Gage factor:2,00000	Gage factor:2,00000	Gage factor:2,00000	Gage factor:2,00000	Gage factor:2,00000	Gage factor:2,00000	Gage factor:2,00000	Gage factor:2,00000	Gage factor:2,00000	Gage factor:2,09000	Bridge factor:0,00000	Bridge factor:0,00000	Bridge factor:0,00000	Bridge factor:0,00000	Bridge factor:0,00000	Bridge factor:0,00000	Bridge factor:0,00000	Bridge factor:0,00000	Bridge factor:0,00000	Bridge factor:0,00000	Bridge factor:0,00000
N.A.	N.A.	N.A.	N.A.	N.A.	N.A.	Bridge factor:1,00000	Bridge factor:1,00000	Bridge factor:1,00000	Bridge factor:1,00000	Bridge factor:1,00000	Bridge factor:1,00000	Bridge factor:1,00000	Bridge factor:1,00000	Bridge factor:1,00000	Bridge factor:1,00000	Bridge factor:1,00000	Bridge factor:1,00000	Bridge factor:1,00000	Bridge factor:1,00000	Bridge factor:1,00000	Bridge factor:1,00000	N.A.	N.A.	N.A.	N.A.	N.A.	N.A.	N.A.	N.A.	N.A.	N.A.	N.A.
						N.A.	N.A.	N.A.	N.A.	N.A.	N.A.	N.A.	N.A.	N.A.	N.A.	N.A.	N.A.	N.A.	N.A.	N.A.	N.A.
0	0	0	3	0	0	-0.0445744	-0.0424519	-1000000	-1000000	-1000000	-1000000	-1000000	-1000000	-1000000	-1000000	-1000000	-1000000	-1000000	-1000000	-1000000	-1000000	3	0	0	-4.02662e-05	-1.76606e-05	-4.59297e-05	-9.96025e-05	-1.17931	-15.9091	-1000000	-1000000
0	0	0	25.4	0	0	-1.12497	-0.388434	-1000000	-1000000	-1000000	-1000000	-1000000	-1000000	-1000000	-1000000	-1000000	-1000000	-1000000	-1000000	-1000000	-1000000	25.4	0	0	4.59177e-05	-3.63809e-05	0.0499075	0.0187061	-10.1224	-16.3994	-1000000	-1000000
0	0	0	47.6	0	0	-2.67659	-0.39268	-1000000	-1000000	-1000000	-1000000	-1000000	-1000000	-1000000	-1000000	-1000000	-1000000	-1000000	-1000000	-1000000	-1000000	47.6	0	0	0.000162478	-4.59176e-05	0.0908414	0.0352527	-20.1863	-16.7021	-1000000	-1000000
0	0	0	72.8	0	0	-5.19611	-0.214382	-1000000	-1000000	-1000000	-1000000	-1000000	-1000000	-1000000	-1000000	-1000000	-1000000	-1000000	-1000000	-1000000	-1000000	72.8	0	0	0.000426681	-7.09957e-05	0.142297	0.0626246	-40.1416	-17.1249	-1000000	-1000000
0	0	0	91.2	0	0	-8.58377	-0.05731	-1000000	-1000000	-1000000	-1000000	-1000000	-1000000	-1000000	-1000000	-1000000	-1000000	-1000000	-1000000	-1000000	-1000000	91.2	0	0	0.000724793	-0.000122212	0.172094	0.0843437	-60.221	-17.4276	-1000000	-1000000
0	0	0	107.4	0	0	-11.8504	0.770501	-1000000	-1000000	-1000000	-1000000	-1000000	-1000000	-1000000	-1000000	-1000000	-1000000	-1000000	-1000000	-1000000	-1000000	107.4	0	0	0.00105964	-0.000200625	0.1957	0.100789	-80.1431	-17.6675	-1000000	-1000000
0	0	0	123.2	0	0	-15.4334	1.08677	-1000000	-1000000	-1000000	-1000000	-1000000	-1000000	-1000000	-1000000	-1000000	-1000000	-1000000	-1000000	-1000000	-1000000	123.2	0	0	0.00145736	-0.000261377	0.219874	0.11263	-100.119	-17.8824	-1000000	-1000000
0	0	0	137.6	0	0	-18.5111	1.72779	-1000000	-1000000	-1000000	-1000000	-1000000	-1000000	-1000000	-1000000	-1000000	-1000000	-1000000	-1000000	-1000000	-1000000	137.6	0	0	0.00189817	-0.000300584	0.250927	0.122172	-120.193	-18.0678	-1000000	-1000000
0	0	0	156	0	0	-22.1599	2.04618	-1000000	-1000000	-1000000	-1000000	-1000000	-1000000	-1000000	-1000000	-1000000	-1000000	-1000000	-1000000	-1000000	-1000000	156	0	0	0.00237783	-0.000394539	0.290638	0.134333	-139.975	-18.2678	-1000000	-1000000
0	0	0	173.2	0	0	-25.9827	2.15443	-1000000	-1000000	-1000000	-1000000	-1000000	-1000000	-1000000	-1000000	-1000000	-1000000	-1000000	-1000000	-1000000	-1000000	173.2	0	0	0.002837	-0.000530172	0.328386	0.150009	-160.137	-18.4455	-1000000	-1000000
0	0	0	188.8	0	0	-29.625	2.76998	-1000000	-1000000	-1000000	-1000000	-1000000	-1000000	-1000000	-1000000	-1000000	-1000000	-1000000	-1000000	-1000000	-1000000	188.8	0	0	0.00336824	-0.000675343	0.364658	0.165992	-180.032	-18.6121	-1000000	-1000000
0	0	0	206	0	0	-33.0063	3.23695	-1000000	-1000000	-1000000	-1000000	-1000000	-1000000	-1000000	-1000000	-1000000	-1000000	-1000000	-1000000	-1000000	-1000000	206	0	0	0.00391925	-0.000823339	0.400679	0.182017	-200.019	-18.7689	-1000000	-1000000
0	0	0	222.6	0	0	-36.1945	3.89496	-1000000	-1000000	-1000000	-1000000	-1000000	-1000000	-1000000	-1000000	-1000000	-1000000	-1000000	-1000000	-1000000	-1000000	222.6	0	0	0.00449004	-0.000970275	0.436088	0.197808	-220.071	-18.9206	-1000000	-1000000
0	0	0	246	0	0	-39.8262	4.34282	-1000000	-1000000	-1000000	-1000000	-1000000	-1000000	-1000000	-1000000	-1000000	-1000000	-1000000	-1000000	-1000000	-1000000	246	0	0	0.00509686	-0.00115218	0.474827	0.216866	-239.946	-19.0848	-1000000	-1000000
0	0	0	264.4	0	0	-42.9401	5.26615	-1000000	-1000000	-1000000	-1000000	-1000000	-1000000	-1000000	-1000000	-1000000	-1000000	-1000000	-1000000	-1000000	-1000000	264.4	0	0	0.00566906	-0.00130618	0.49933	0.230107	-260.048	-19.2142	-1000000	-1000000
0	0	0	284.2	0	0	-46.6143	5.81166	-1000000	-1000000	-1000000	-1000000	-1000000	-1000000	-1000000	-1000000	-1000000	-1000000	-1000000	-1000000	-1000000	-1000000	284.2	0	0	0.00626458	-0.00146124	0.524981	0.245474	-279.891	-19.3403	-1000000	-1000000
0	0	0	319.4	0	0	-50.6026	7.00456	-1000000	-1000000	-1000000	-1000000	-1000000	-1000000	-1000000	-1000000	-1000000	-1000000	-1000000	-1000000	-1000000	-1000000	319.4	0	0	0.00693286	-0.00163078	0.553498	0.263972	-299.931	-19.4742	-1000000	-1000000
0	0	0	341.4	0	0	-53.9032	7.33356	-1000000	-1000000	-1000000	-1000000	-1000000	-1000000	-1000000	-1000000	-1000000	-1000000	-1000000	-1000000	-1000000	-1000000	341.4	0	0	0.00747186	-0.00174487	0.568717	0.27409	-319.991	-19.5821	-1000000	-1000000
0	0	0	373.4	0	0	-57.5605	8.35665	-1000000	-1000000	-1000000	-1000000	-1000000	-1000000	-1000000	-1000000	-1000000	-1000000	-1000000	-1000000	-1000000	-1000000	373.4	0	0	0.00810553	-0.00189887	0.593085	0.290312	-339.872	-19.7086	-1000000	-1000000
0	0	0	393.6	0	0	-61.0712	9.09319	-1000000	-1000000	-1000000	-1000000	-1000000	-1000000	-1000000	-1000000	-1000000	-1000000	-1000000	-1000000	-1000000	-1000000	393.6	0	0	0.00862969	-0.00198329	0.608665	0.300188	-359.911	-19.8003	-1000000	-1000000
0	0	0	410.8	0	0	-64.2764	9.64506	-1000000	-1000000	-1000000	-1000000	-1000000	-1000000	-1000000	-1000000	-1000000	-1000000	-1000000	-1000000	-1000000	-1000000	410.8	0	0	0.00918212	-0.00208325	0.627422	0.311884	-379.804	-19.8897	-1000000	-1000000
0	0	0	484.6	0	0	-16.8895	-1.92944	-1000000	-1000000	-1000000	-1000000	-1000000	-1000000	-1000000	-1000000	-1000000	-1000000	-1000000	-1000000	-1000000	-1000000	484.6	0	0	0.00178019	-0.000675696	0.493823	0.210979	-50.0723	-18.1216	-1000000	-1000000
0	0	0	506.2	0	0	-64.2551	6.97484	-1000000	-1000000	-1000000	-1000000	-1000000	-1000000	-1000000	-1000000	-1000000	-1000000	-1000000	-1000000	-1000000	-1000000	506.2	0	0	0.00917152	-0.00184872	0.652179	0.327492	-379.807	-19.9305	-1000000	-1000000
0	0	0	530	0	0	-16.8682	-1.92307	-1000000	-1000000	-1000000	-1000000	-1000000	-1000000	-1000000	-1000000	-1000000	-1000000	-1000000	-1000000	-1000000	-1000000	530	0	0	0.00181763	-0.000729031	0.508911	0.214858	-50.1265	-18.1218	-1000000	-1000000
0	0	0	549.8	0	0	-63.6608	6.55881	-1000000	-1000000	-1000000	-1000000	-1000000	-1000000	-1000000	-1000000	-1000000	-1000000	-1000000	-1000000	-1000000	-1000000	549.8	0	0	0.00909664	-0.00179891	0.662351	0.333387	-379.811	-19.9462	-1000000	-1000000
0	0	0	571	0	0	-17.0253	-1.55374	-1000000	-1000000	-1000000	-1000000	-1000000	-1000000	-1000000	-1000000	-1000000	-1000000	-1000000	-1000000	-1000000	-1000000	571	0	0	0.0018692	-0.000745632	0.52156	0.218061	-50.0994	-18.1564	-1000000	-1000000
0	0	0	597	0	0	-63.5165	6.2192	-1000000	-1000000	-1000000	-1000000	-1000000	-1000000	-1000000	-1000000	-1000000	-1000000	-1000000	-1000000	-1000000	-1000000	597	0	0	0.00907827	-0.00178266	0.67164	0.338948	-379.793	-19.9645	-1000000	-1000000
0	0	0	621.8	0	0	-17.4902	-1.23535	-1000000	-1000000	-1000000	-1000000	-1000000	-1000000	-1000000	-1000000	-1000000	-1000000	-1000000	-1000000	-1000000	-1000000	621.8	0	0	0.00189887	-0.000777774	0.532788	0.221165	-50.0987	-18.1738	-1000000	-1000000
0	0	0	642.2	0	0	-63.1811	6.05788	-1000000	-1000000	-1000000	-1000000	-1000000	-1000000	-1000000	-1000000	-1000000	-1000000	-1000000	-1000000	-1000000	-1000000	642.2	0	0	0.00904083	-0.00180138	0.67856	0.343098	-379.803	-19.9646	-1000000	-1000000
0	0	0	709.6	0	0	-16.9786	-1.51765	-1000000	-1000000	-1000000	-1000000	-1000000	-1000000	-1000000	-1000000	-1000000	-1000000	-1000000	-1000000	-1000000	-1000000	709.6	0	0	0.00183953	-0.000793316	0.5409	0.223454	-50.1473	-18.1563	-1000000	-1000000
0	0	0	759.6	0	0	-63.2278	6.26377	-1000000	-1000000	-1000000	-1000000	-1000000	-1000000	-1000000	-1000000	-1000000	-1000000	-1000000	-1000000	-1000000	-1000000	759.6	0	0	0.0089928	-0.00195715	0.688699	0.349269	-379.796	-20.0019	-1000000	-1000000
0	0	0	809	0	0	-17.0211	-1.07403	-1000000	-1000000	-1000000	-1000000	-1000000	-1000000	-1000000	-1000000	-1000000	-1000000	-1000000	-1000000	-1000000	-1000000	809	0	0	0.00182894	-0.000910582	0.550442	0.226012	-50.1416	-18.174	-1000000	-1000000
0	0	0	845.6	0	0	-62.5422	6.53759	-1000000	-1000000	-1000000	-1000000	-1000000	-1000000	-1000000	-1000000	-1000000	-1000000	-1000000	-1000000	-1000000	-1000000	845.6	0	0	0.00898008	-0.002061	0.694338	0.352499	-379.799	-20.0017	-1000000	-1000000
0	0	0	882	0	0	-16.7536	-0.441499	-1000000	-1000000	-1000000	-1000000	-1000000	-1000000	-1000000	-1000000	-1000000	-1000000	-1000000	-1000000	-1000000	-1000000	882	0	0	0.00187768	-0.0010063	0.559862	0.228269	-50.1266	-18.2232	-1000000	-1000000
0	0	0	907.2	0	0	-61.9776	6.51848	-1000000	-1000000	-1000000	-1000000	-1000000	-1000000	-1000000	-1000000	-1000000	-1000000	-1000000	-1000000	-1000000	-1000000	907.2	0	0	0.0089165	-0.00209561	0.698352	0.354761	-379.791	-20.0018	-1000000	-1000000
0	0	0	945	0	0	-16.8152	-0.299286	-1000000	-1000000	-1000000	-1000000	-1000000	-1000000	-1000000	-1000000	-1000000	-1000000	-1000000	-1000000	-1000000	-1000000	945	0	0	0.00185083	-0.00110238	0.564643	0.228743	-50.139	-18.212	-1000000	-1000000
0	0	0	971.2	0	0	-62.0667	6.46542	-1000000	-1000000	-1000000	-1000000	-1000000	-1000000	-1000000	-1000000	-1000000	-1000000	-1000000	-1000000	-1000000	-1000000	971.2	0	0	0.00890025	-0.00218815	0.703167	0.35746	-379.789	-20.0025	-1000000	-1000000
0	0	0	993.2	0	0	-16.7473	-0.284427	-1000000	-1000000	-1000000	-1000000	-1000000	-1000000	-1000000	-1000000	-1000000	-1000000	-1000000	-1000000	-1000000	-1000000	993.2	0	0	0.00185719	-0.00116207	0.57051	0.229561	-50.1128	-18.2488	-1000000	-1000000
0	0	0	1017.6	0	0	-61.7335	6.24255	-1000000	-1000000	-1000000	-1000000	-1000000	-1000000	-1000000	-1000000	-1000000	-1000000	-1000000	-1000000	-1000000	-1000000	1017.6	0	0	0.00890732	-0.00223089	0.706658	0.35947	-379.793	-20.0187	-1000000	-1000000
0	0	0	1041.8	0	0	-17.1421	-0.430886	-1000000	-1000000	-1000000	-1000000	-1000000	-1000000	-1000000	-1000000	-1000000	-1000000	-1000000	-1000000	-1000000	-1000000	1041.8	0	0	0.00190876	-0.00120481	0.57498	0.230108	-50.1186	-18.2504	-1000000	-1000000
0	0	0	1061.6	0	0	-61.6316	6.18099	-1000000	-1000000	-1000000	-1000000	-1000000	-1000000	-1000000	-1000000	-1000000	-1000000	-1000000	-1000000	-1000000	-1000000	1061.6	0	0	0.0088946	-0.00227858	0.709135	0.360825	-379.82	-20.0026	-1000000	-1000000
0	0	0	1083.2	0	0	-17.1718	0.046697	-1000000	-1000000	-1000000	-1000000	-1000000	-1000000	-1000000	-1000000	-1000000	-1000000	-1000000	-1000000	-1000000	-1000000	1083.2	0	0	0.00195115	-0.00128428	0.579007	0.230434	-50.0817	-18.2685	-1000000	-1000000
0	0	0	1114.2	0	0	-61.6571	5.92628	-1000000	-1000000	-1000000	-1000000	-1000000	-1000000	-1000000	-1000000	-1000000	-1000000	-1000000	-1000000	-1000000	-1000000	1114.2	0	0	0.00893981	-0.00237818	0.713078	0.3631	-379.794	-20.0212	-1000000	-1000000
0	0	0	1135.4	0	0	-17.3034	0.0339615	-1000000	-1000000	-1000000	-1000000	-1000000	-1000000	-1000000	-1000000	-1000000	-1000000	-1000000	-1000000	-1000000	-1000000	1135.4	0	0	0.00194973	-0.00134998	0.583149	0.231057	-50.0792	-18.2815	-1000000	-1000000
0	0	0	1158	0	0	-61.6613	6.33382	-1000000	-1000000	-1000000	-1000000	-1000000	-1000000	-1000000	-1000000	-1000000	-1000000	-1000000	-1000000	-1000000	-1000000	1158	0	0	0.00892074	-0.00242233	0.715351	0.364403	-379.792	-20.0212	-1000000	-1000000
0	0	0	1181	0	0	-17.1336	0.0742907	-1000000	-1000000	-1000000	-1000000	-1000000	-1000000	-1000000	-1000000	-1000000	-1000000	-1000000	-1000000	-1000000	-1000000	1181	0	0	0.00194196	-0.00141285	0.586208	0.231391	-50.1219	-18.2779	-1000000	-1000000
0	0	0	1208.4	0	0	-61.3748	6.21283	-1000000	-1000000	-1000000	-1000000	-1000000	-1000000	-1000000	-1000000	-1000000	-1000000	-1000000	-1000000	-1000000	-1000000	1208.4	0	0	0.00887341	-0.00250004	0.718109	0.36597	-379.789	-20.0214	-1000000	-1000000
0	0	0	1229	0	0	-17.3734	0.0530648	-1000000	-1000000	-1000000	-1000000	-1000000	-1000000	-1000000	-1000000	-1000000	-1000000	-1000000	-1000000	-1000000	-1000000	1229	0	0	0.00193914	-0.00143722	0.589631	0.231856	-50.096	-18.2864	-1000000	-1000000
0	0	0	1256.6	0	0	-61.4767	5.956	-1000000	-1000000	-1000000	-1000000	-1000000	-1000000	-1000000	-1000000	-1000000	-1000000	-1000000	-1000000	-1000000	-1000000	1256.6	0	0	0.00917223	-0.00240291	0.721137	0.367745	-379.803	-20.0214	-1000000	-1000000
0	0	0	1280	0	0	-17.0402	0.129478	-1000000	-1000000	-1000000	-1000000	-1000000	-1000000	-1000000	-1000000	-1000000	-1000000	-1000000	-1000000	-1000000	-1000000	1280	0	0	0.00196033	-0.0015287	0.59329	0.232536	-50.041	-18.2941	-1000000	-1000000
0	0	0	1302.8	0	0	-61.2432	5.80954	-1000000	-1000000	-1000000	-1000000	-1000000	-1000000	-1000000	-1000000	-1000000	-1000000	-1000000	-1000000	-1000000	-1000000	1302.8	0	0	0.00889884	-0.00260883	0.723016	0.368785	-379.789	-20.0214	-1000000	-1000000
0	0	0	1355	0	0	-16.9871	0.201646	-1000000	-1000000	-1000000	-1000000	-1000000	-1000000	-1000000	-1000000	-1000000	-1000000	-1000000	-1000000	-1000000	-1000000	1355	0	0	0.00191371	-0.00156579	0.594655	0.23268	-50.1476	-18.2683	-1000000	-1000000
0	0	0	1400.6	0	0	-61.067	5.8817	-1000000	-1000000	-1000000	-1000000	-1000000	-1000000	-1000000	-1000000	-1000000	-1000000	-1000000	-1000000	-1000000	-1000000	1400.6	0	0	0.00887129	-0.00277519	0.726642	0.37082	-379.805	-20.0393	-1000000	-1000000
0	0	0	1431.2	0	0	-17.2418	0.462725	-1000000	-1000000	-1000000	-1000000	-1000000	-1000000	-1000000	-1000000	-1000000	-1000000	-1000000	-1000000	-1000000	-1000000	1431.2	0	0	0.00193207	-0.00167423	0.598932	0.233865	-50.139	-18.2854	-1000000	-1000000
0	0	0	1456.4	0	0	-60.9969	6.03029	-1000000	-1000000	-1000000	-1000000	-1000000	-1000000	-1000000	-1000000	-1000000	-1000000	-1000000	-1000000	-1000000	-1000000	1456.4	0	0	0.00888259	-0.00282146	0.728734	0.37203	-379.798	-20.0393	-1000000	-1000000
0	0	0	1495.6	0	0	-17.2312	0.545506	-1000000	-1000000	-1000000	-1000000	-1000000	-1000000	-1000000	-1000000	-1000000	-1000000	-1000000	-1000000	-1000000	-1000000	1495.6	0	0	0.00191512	-0.0017311	0.60131	0.234381	-50.1428	-18.2726	-1000000	-1000000
0	0	0	1517.2	0	0	-60.808	5.92628	-1000000	-1000000	-1000000	-1000000	-1000000	-1000000	-1000000	-1000000	-1000000	-1000000	-1000000	-1000000	-1000000	-1000000	1517.2	0	0	0.00882396	-0.0028808	0.73037	0.372936	-379.796	-20.0246	-1000000	-1000000
0	0	0	1538.4	0	0	-17.0826	0.829934	-1000000	-1000000	-1000000	-1000000	-1000000	-1000000	-1000000	-1000000	-1000000	-1000000	-1000000	-1000000	-1000000	-1000000	1538.4	0	0	0.00193843	-0.00176924	0.604445	0.23505	-50.0861	-18.2979	-1000000	-1000000
0	0	0	1560.8	0	0	-60.7168	6.3699	-1000000	-1000000	-1000000	-1000000	-1000000	-1000000	-1000000	-1000000	-1000000	-1000000	-1000000	-1000000	-1000000	-1000000	1560.8	0	0	0.00884091	-0.00290977	0.732276	0.374075	-379.786	-20.0334	-1000000	-1000000
0	0	0	1581.6	0	0	-17.3925	0.855405	-1000000	-1000000	-1000000	-1000000	-1000000	-1000000	-1000000	-1000000	-1000000	-1000000	-1000000	-1000000	-1000000	-1000000	1581.6	0	0	0.00196386	-0.00181693	0.606651	0.235596	-50.093	-18.3039	-1000000	-1000000
0	0	0	1606.2	0	0	-60.9184	5.83925	-1000000	-1000000	-1000000	-1000000	-1000000	-1000000	-1000000	-1000000	-1000000	-1000000	-1000000	-1000000	-1000000	-1000000	1606.2	0	0	0.00884798	-0.00296098	0.734381	0.375306	-379.787	-20.0394	-1000000	-1000000
0	0	0	1627	0	0	-16.9022	0.577345	-1000000	-1000000	-1000000	-1000000	-1000000	-1000000	-1000000	-1000000	-1000000	-1000000	-1000000	-1000000	-1000000	-1000000	1627	0	0	0.00196316	-0.00187768	0.608788	0.236162	-50.1069	-18.3048	-1000000	-1000000
0	0	0	1652.6	0	0	-60.7444	5.94538	-1000000	-1000000	-1000000	-1000000	-1000000	-1000000	-1000000	-1000000	-1000000	-1000000	-1000000	-1000000	-1000000	-1000000	1652.6	0	0	0.00883385	-0.00303127	0.736028	0.376286	-379.788	-20.0396	-1000000	-1000000
0	0	0	1673.8	0	0	-17.2227	0.530648	-1000000	-1000000	-1000000	-1000000	-1000000	-1000000	-1000000	-1000000	-1000000	-1000000	-1000000	-1000000	-1000000	-1000000	1673.8	0	0	0.00195115	-0.00194867	0.610851	0.236793	-50.0898	-18.3061	-1000000	-1000000
0	0	0	1700.8	0	0	-60.3453	6.11307	-1000000	-1000000	-1000000	-1000000	-1000000	-1000000	-1000000	-1000000	-1000000	-1000000	-1000000	-1000000	-1000000	-1000000	1700.8	0	0	0.00884586	-0.00309202	0.737875	0.3774	-379.792	-20.0394	-1000000	-1000000
0	0	0	1723.4	0	0	-17.2439	1.40516	-1000000	-1000000	-1000000	-1000000	-1000000	-1000000	-1000000	-1000000	-1000000	-1000000	-1000000	-1000000	-1000000	-1000000	1723.4	0	0	0.0019568	-0.00198965	0.612818	0.237416	-50.1197	-18.3154	-1000000	-1000000
0	0	0	1746.8	0	0	-60.3283	6.33382	-1000000	-1000000	-1000000	-1000000	-1000000	-1000000	-1000000	-1000000	-1000000	-1000000	-1000000	-1000000	-1000000	-1000000	1746.8	0	0	0.0088508	-0.00313476	0.73964	0.378402	-379.813	-20.0394	-1000000	-1000000
0	0	0	1767.8	0	0	-17.1697	1.29054	-1000000	-1000000	-1000000	-1000000	-1000000	-1000000	-1000000	-1000000	-1000000	-1000000	-1000000	-1000000	-1000000	-1000000	1767.8	0	0	0.00195751	-0.00202356	0.614856	0.238024	-50.0989	-18.3184	-1000000	-1000000
0	0	0	1793	0	0	-60.4536	6.41872	-1000000	-1000000	-1000000	-1000000	-1000000	-1000000	-1000000	-1000000	-1000000	-1000000	-1000000	-1000000	-1000000	-1000000	1793	0	0	0.00883244	-0.00318916	0.741522	0.379552	-379.797	-20.0397	-1000000	-1000000
0	0	0	1813.8	0	0	-17.2439	1.83604	-1000000	-1000000	-1000000	-1000000	-1000000	-1000000	-1000000	-1000000	-1000000	-1000000	-1000000	-1000000	-1000000	-1000000	1813.8	0	0	0.00196528	-0.00206665	0.616911	0.238719	-50.0783	-18.3222	-1000000	-1000000
0	0	0	1837.6	0	0	-60.2944	6.31047	-1000000	-1000000	-1000000	-1000000	-1000000	-1000000	-1000000	-1000000	-1000000	-1000000	-1000000	-1000000	-1000000	-1000000	1837.6	0	0	0.00884586	-0.00322236	0.74309	0.380493	-379.789	-20.0396	-1000000	-1000000
0	0	0	1864.2	0	0	-62.954	6.70952	-1000000	-1000000	-1000000	-1000000	-1000000	-1000000	-1000000	-1000000	-1000000	-1000000	-1000000	-1000000	-1000000	-1000000	1864.2	0	0	0.00941241	-0.00325132	0.752482	0.385691	-399.791	-20.1327	-1000000	-1000000
0	0	0	1887.2	0	0	-69.6486	7.05338	-1000000	-1000000	-1000000	-1000000	-1000000	-1000000	-1000000	-1000000	-1000000	-1000000	-1000000	-1000000	-1000000	-1000000	1887.2	0	0	0.0107786	-0.00343605	0.781403	0.402961	-449.82	-20.3155	-1000000	-1000000
0	0	0	1911.6	0	0	-76.5938	8.75145	-1000000	-1000000	-1000000	-1000000	-1000000	-1000000	-1000000	-1000000	-1000000	-1000000	-1000000	-1000000	-1000000	-1000000	1911.6	0	0	0.0121654	-0.00380728	0.820124	0.427629	-499.745	-20.5133	-1000000	-1000000
0	0	0	1935	0	0	-83.8721	11.254	-1000000	-1000000	-1000000	-1000000	-1000000	-1000000	-1000000	-1000000	-1000000	-1000000	-1000000	-1000000	-1000000	-1000000	1935	0	0	0.0136156	-0.00436818	0.866029	0.458789	-549.666	-20.7223	-1000000	-1000000
0	0	0	1958	0	0	-91.0104	15.236	-1000000	-1000000	-1000000	-1000000	-1000000	-1000000	-1000000	-1000000	-1000000	-1000000	-1000000	-1000000	-1000000	-1000000	1958	0	0	0.0150822	-0.00509615	0.918458	0.496982	-599.65	-20.9527	-1000000	-1000000
0	0	0	1983.2	0	0	-97.9534	21.4828	-1000000	-1000000	-1000000	-1000000	-1000000	-1000000	-1000000	-1000000	-1000000	-1000000	-1000000	-1000000	-1000000	-1000000	1983.2	0	0	0.0164993	-0.00638644	0.975463	0.541847	-649.594	-21.1909	-1000000	-1000000
0	0	0	2005.8	0	0	-106.149	33.9084	-1000000	-1000000	-1000000	-1000000	-1000000	-1000000	-1000000	-1000000	-1000000	-1000000	-1000000	-1000000	-1000000	-1000000	2005.8	0	0	0.0179806	-0.00858201	1.03576	0.591526	-699.509	-21.429	-1000000	-1000000
0	0	0	2030	0	0	-118.804	71.7012	-1000000	-1000000	-1000000	-1000000	-1000000	-1000000	-1000000	-1000000	-1000000	-1000000	-1000000	-1000000	-1000000	-1000000	2030	0	0	0.0244416	-0.0733443	1.11783	0.667333	-749.471	-21.7027	-1000000	-1000000
0	0	0	2058	0	0	-133.511	191.502	-1000000	-1000000	-1000000	-1000000	-1000000	-1000000	-1000000	-1000000	-1000000	-1000000	-1000000	-1000000	-1000000	-1000000	2058	0	0	0.0289119	-0.109638	1.19961	0.744988	-799.426	-21.9773	-1000000	-1000000
0	0	0	2093.4	0	0	-139.601	239.955	-1000000	-1000000	-1000000	-1000000	-1000000	-1000000	-1000000	-1000000	-1000000	-1000000	-1000000	-1000000	-1000000	-1000000	2093.4	0	0	0.0301962	-0.120125	1.22972	0.774429	-819.408	-22.1178	-1000000	-1000000
0	0	0	2116.4	0	0	-143.555	272.184	-1000000	-1000000	-1000000	-1000000	-1000000	-1000000	-1000000	-1000000	-1000000	-1000000	-1000000	-1000000	-1000000	-1000000	2116.4	0	0	0.0296593	-0.128417	1.25659	0.800106	-839.443	-22.2167	-1000000	-1000000
0	0	0	2143	0	0	-146.472	315.122	-1000000	-1000000	-1000000	-1000000	-1000000	-1000000	-1000000	-1000000	-1000000	-1000000	-1000000	-1000000	-1000000	-1000000	2143	0	0	0.0299955	-0.139103	1.28999	0.833583	-859.367	-22.3441	-1000000	-1000000
0	0	0	2166.8	0	0	-146.775	359.147	-1000000	-1000000	-1000000	-1000000	-1000000	-1000000	-1000000	-1000000	-1000000	-1000000	-1000000	-1000000	-1000000	-1000000	2166.8	0	0	0.0305741	-0.147451	1.31882	0.86242	-879.402	-22.4447	-1000000	-1000000
0	0	0	2189.8	0	0	-141.931	425.104	-1000000	-1000000	-1000000	-1000000	-1000000	-1000000	-1000000	-1000000	-1000000	-1000000	-1000000	-1000000	-1000000	-1000000	2189.8	0	0	0.0312911	-0.155801	1.35236	0.896197	-899.38	-22.5572	-1000000	-1000000
0	0	0	2211.8	0	0	-144.046	485.034	-1000000	-1000000	-1000000	-1000000	-1000000	-1000000	-1000000	-1000000	-1000000	-1000000	-1000000	-1000000	-1000000	-1000000	2211.8	0	0	0.031508	-0.165397	1.38736	0.932968	-919.325	-22.6754	-1000000	-1000000
0	0	0	2238.8	0	0	-145.374	547.071	-1000000	-1000000	-1000000	-1000000	-1000000	-1000000	-1000000	-1000000	-1000000	-1000000	-1000000	-1000000	-1000000	-1000000	2238.8	0	0	0.0320802	-0.177187	1.43122	0.979527	-939.327	-22.8029	-1000000	-1000000
0	0	0	2269.8	0	0	-147.304	597.234	-1000000	-1000000	-1000000	-1000000	-1000000	-1000000	-1000000	-1000000	-1000000	-1000000	-1000000	-1000000	-1000000	-1000000	2269.8	0	0	0.0326284	-0.188544	1.47235	1.02242	-959.217	-22.93	-1000000	-1000000
0	0	0	2299.6	0	0	-149.129	651.01	-1000000	-1000000	-1000000	-1000000	-1000000	-1000000	-1000000	-1000000	-1000000	-1000000	-1000000	-1000000	-1000000	-1000000	2299.6	0	0	0.0330918	-0.201038	1.52413	1.07631	-979.322	-23.0767	-1000000	-1000000
0	0	0	2324.8	0	0	-150.581	698.299	-1000000	-1000000	-1000000	-1000000	-1000000	-1000000	-1000000	-1000000	-1000000	-1000000	-1000000	-1000000	-1000000	-1000000	2324.8	0	0	0.0335715	-0.213043	1.57682	1.13042	-999.32	-23.2045	-1000000	-1000000
0	0	0	2408.6	0	0	-153.241	791.908	-1000000	-1000000	-1000000	-1000000	-1000000	-1000000	-1000000	-1000000	-1000000	-1000000	-1000000	-1000000	-1000000	-1000000	2408.6	0	0	0.0342616	-0.231114	1.67306	1.22991	-1019.21	-23.4191	-1000000	-1000000
0	0	0	2442.8	0	0	-156.008	868.9	-1000000	-1000000	-1000000	-1000000	-1000000	-1000000	-1000000	-1000000	-1000000	-1000000	-1000000	-1000000	-1000000	-1000000	2442.8	0	0	0.0347915	-0.241858	1.75349	1.31172	-1039.28	-23.5693	-1000000	-1000000
0	0	0	2472.4	0	0	-160.336	987.891	-1000000	-1000000	-1000000	-1000000	-1000000	-1000000	-1000000	-1000000	-1000000	-1000000	-1000000	-1000000	-1000000	-1000000	2472.4	0	0	0.0351673	-0.254415	1.86543	1.42238	-1059.21	-23.7706	-1000000	-1000000
0	0	0	2500.4	0	0	-166.297	1127.69	-1000000	-1000000	-1000000	-1000000	-1000000	-1000000	-1000000	-1000000	-1000000	-1000000	-1000000	-1000000	-1000000	-1000000	2500.4	0	0	0.0358836	-0.268868	1.99715	1.55107	-1079.22	-23.9881	-1000000	-1000000
0	0	0	2513	0	0	-168.699	1183.47	-1000000	-1000000	-1000000	-1000000	-1000000	-1000000	-1000000	-1000000	-1000000	-1000000	-1000000	-1000000	-1000000	-1000000	2513	0	0	0.036133	-0.274751	2.04771	1.60045	-1079.22	-24.0466	-1000000	-1000000
0	0	0	2535	0	0	-171.542	1255.2	-1000000	-1000000	-1000000	-1000000	-1000000	-1000000	-1000000	-1000000	-1000000	-1000000	-1000000	-1000000	-1000000	-1000000	2535	0	0	0.0366628	-0.285499	2.14079	1.69146	-1089.16	-24.1932	-1000000	-1000000
0	0	0	2567	0	0	-176.012	1331.8	-1000000	-1000000	-1000000	-1000000	-1000000	-1000000	-1000000	-1000000	-1000000	-1000000	-1000000	-1000000	-1000000	-1000000	2567	0	0	0.0372823	-0.297595	2.24499	1.79541	-1099.22	-24.357	-1000000	-1000000
0	0	0	2599.8	0	0	-179.368	1396.52	-1000000	-1000000	-1000000	-1000000	-1000000	-1000000	-1000000	-1000000	-1000000	-1000000	-1000000	-1000000	-1000000	-1000000	2599.8	0	0	0.0378672	-0.307866	2.33774	1.8875	-1109.21	-24.5039	-1000000	-1000000
0	0	0	2625.4	0	0	-182.339	1444.63	-1000000	-1000000	-1000000	-1000000	-1000000	-1000000	-1000000	-1000000	-1000000	-1000000	-1000000	-1000000	-1000000	-1000000	2625.4	0	0	0.038325	-0.315255	2.40864	1.95769	-1119.13	-24.6207	-1000000	-1000000
0	0	0	2650.2	0	0	-185.13	1490.29	-1000000	-1000000	-1000000	-1000000	-1000000	-1000000	-1000000	-1000000	-1000000	-1000000	-1000000	-1000000	-1000000	-1000000	2650.2	0	0	0.0387609	-0.322329	2.48044	2.02849	-1129.1	-24.7421	-1000000	-1000000
0	0	0	2675.4	0	0	-187.52	1533.5	-1000000	-1000000	-1000000	-1000000	-1000000	-1000000	-1000000	-1000000	-1000000	-1000000	-1000000	-1000000	-1000000	-1000000	2675.4	0	0	0.0392151	-0.329723	2.55509	2.10127	-1139.14	-24.8609	-1000000	-1000000
0	0	0	2701.2	0	0	-189.87	1578.24	-1000000	-1000000	-1000000	-1000000	-1000000	-1000000	-1000000	-1000000	-1000000	-1000000	-1000000	-1000000	-1000000	-1000000	2701.2	0	0	0.0396919	-0.337445	2.63326	2.17876	-1149.1	-24.985	-1000000	-1000000
0	0	0	2729	0	0	-192.61	1622.35	-1000000	-1000000	-1000000	-1000000	-1000000	-1000000	-1000000	-1000000	-1000000	-1000000	-1000000	-1000000	-1000000	-1000000	2729	0	0	0.040161	-0.345171	2.71164	2.25664	-1159.08	-25.1121	-1000000	-1000000
0	0	0	2759.2	0	0	-196.021	1670	-1000000	-1000000	-1000000	-1000000	-1000000	-1000000	-1000000	-1000000	-1000000	-1000000	-1000000	-1000000	-1000000	-1000000	2759.2	0	0	0.0406682	-0.353592	2.80204	2.3427	-1169.1	-25.2548	-1000000	-1000000
0	0	0	2784.4	0	0	-198.254	1711.81	-1000000	-1000000	-1000000	-1000000	-1000000	-1000000	-1000000	-1000000	-1000000	-1000000	-1000000	-1000000	-1000000	-1000000	2784.4	0	0	0.0411493	-0.361089	2.88334	2.42243	-1179.1	-25.3846	-1000000	-1000000
0	0	0	2813.2	0	0	-201.51	1753.4	-1000000	-1000000	-1000000	-1000000	-1000000	-1000000	-1000000	-1000000	-1000000	-1000000	-1000000	-1000000	-1000000	-1000000	2813.2	0	0	0.0417285	-0.370024	2.97638	2.51396	-1189.06	-25.5287	-1000000	-1000000
0	0	0	2852	0	0	-204.635	1799.14	-1000000	-1000000	-1000000	-1000000	-1000000	-1000000	-1000000	-1000000	-1000000	-1000000	-1000000	-1000000	-1000000	-1000000	2852	0	0	0.0424378	-0.381526	3.08669	2.62209	-1199.13	-25.7091	-1000000	-1000000
0	0	0	2879.8	0	0	-207.089	1827.35	-1000000	-1000000	-1000000	-1000000	-1000000	-1000000	-1000000	-1000000	-1000000	-1000000	-1000000	-1000000	-1000000	-1000000	2879.8	0	0	0.0430051	-0.388667	3.15612	2.69	-1209.07	-25.8185	-1000000	-1000000
0	0	0	2906.4	0	0	-209.385	1858.44	-1000000	-1000000	-1000000	-1000000	-1000000	-1000000	-1000000	-1000000	-1000000	-1000000	-1000000	-1000000	-1000000	-1000000	2906.4	0	0	0.0434734	-0.39587	3.23338	2.76519	-1218.98	-25.948	-1000000	-1000000
0	0	0	2938	0	0	-212.043	1898.63	-1000000	-1000000	-1000000	-1000000	-1000000	-1000000	-1000000	-1000000	-1000000	-1000000	-1000000	-1000000	-1000000	-1000000	2938	0	0	0.0440809	-0.404466	3.32906	2.85876	-1229.03	-26.0941	-1000000	-1000000
0	0	0	2968	0	0	-215.07	1933.44	-1000000	-1000000	-1000000	-1000000	-1000000	-1000000	-1000000	-1000000	-1000000	-1000000	-1000000	-1000000	-1000000	-1000000	2968	0	0	0.0446199	-0.411464	3.40393	2.93242	-1239.06	-26.2226	-1000000	-1000000
0	0	0	3026.6	0	0	-219.773	1995.48	-1000000	-1000000	-1000000	-1000000	-1000000	-1000000	-1000000	-1000000	-1000000	-1000000	-1000000	-1000000	-1000000	-1000000	3026.6	0	0	0.0453984	-0.423385	3.54225	3.06778	-1249.01	-26.4424	-1000000	-1000000
0	0	0	3052.6	0	0	-221.157	2018.98	-1000000	-1000000	-1000000	-1000000	-1000000	-1000000	-1000000	-1000000	-1000000	-1000000	-1000000	-1000000	-1000000	-1000000	3052.6	0	0	0.0457453	-0.428044	3.59386	3.11888	-1259.02	-26.5353	-1000000	-1000000
0	0	0	3075.6	0	0	-222.399	2043.18	-1000000	-1000000	-1000000	-1000000	-1000000	-1000000	-1000000	-1000000	-1000000	-1000000	-1000000	-1000000	-1000000	-1000000	3075.6	0	0	0.0461063	-0.432552	3.65293	3.17758	-1269.07	-26.6442	-1000000	-1000000
0	0	0	3103.6	0	0	-224.297	2075.41	-1000000	-1000000	-1000000	-1000000	-1000000	-1000000	-1000000	-1000000	-1000000	-1000000	-1000000	-1000000	-1000000	-1000000	3103.6	0	0	0.0465181	-0.438502	3.7295	3.25397	-1278.99	-26.7722	-1000000	-1000000
0	0	0	3132.4	0	0	-226.338	2108.19	-1000000	-1000000	-1000000	-1000000	-1000000	-1000000	-1000000	-1000000	-1000000	-1000000	-1000000	-1000000	-1000000	-1000000	3132.4	0	0	0.0469547	-0.444644	3.80954	3.33337	-1288.98	-26.8992	-1000000	-1000000
0	0	0	3159.8	0	0	-228.225	2139.3	-1000000	-1000000	-1000000	-1000000	-1000000	-1000000	-1000000	-1000000	-1000000	-1000000	-1000000	-1000000	-1000000	-1000000	3159.8	0	0	0.0473764	-0.450537	3.8904	3.41347	-1299.03	-27.0276	-1000000	-1000000
0	0	0	3194	0	0	-230.609	2177.08	-1000000	-1000000	-1000000	-1000000	-1000000	-1000000	-1000000	-1000000	-1000000	-1000000	-1000000	-1000000	-1000000	-1000000	3194	0	0	0.0478448	-0.457901	3.98946	3.51211	-1308.93	-27.1943	-1000000	-1000000
0	0	0	3228.6	0	0	-233.358	2212.04	-1000000	-1000000	-1000000	-1000000	-1000000	-1000000	-1000000	-1000000	-1000000	-1000000	-1000000	-1000000	-1000000	-1000000	3228.6	0	0	0.0483167	-0.465077	4.08188	3.60432	-1318.96	-27.3585	-1000000	-1000000
0	0	0	3251.6	0	0	-234.593	2233.81	-1000000	-1000000	-1000000	-1000000	-1000000	-1000000	-1000000	-1000000	-1000000	-1000000	-1000000	-1000000	-1000000	-1000000	3251.6	0	0	0.0486324	-0.469569	4.14033	3.66294	-1328.98	-27.4665	-1000000	-1000000
0	0	0	3280.4	0	0	-236.353	2260.95	-1000000	-1000000	-1000000	-1000000	-1000000	-1000000	-1000000	-1000000	-1000000	-1000000	-1000000	-1000000	-1000000	-1000000	3280.4	0	0	0.0490019	-0.475512	4.22259	3.74541	-1338.99	-27.5963	-1000000	-1000000
0	0	0	3304.8	0	0	-237.798	2283.26	-1000000	-1000000	-1000000	-1000000	-1000000	-1000000	-1000000	-1000000	-1000000	-1000000	-1000000	-1000000	-1000000	-1000000	3304.8	0	0	0.049341	-0.480586	4.29367	3.81681	-1348.93	-27.7247	-1000000	-1000000
0	0	0	3331.2	0	0	-239.441	2305.94	-1000000	-1000000	-1000000	-1000000	-1000000	-1000000	-1000000	-1000000	-1000000	-1000000	-1000000	-1000000	-1000000	-1000000	3331.2	0	0	0.0496935	-0.485949	4.36949	3.8932	-1358.96	-27.8684	-1000000	-1000000
0	0	0	3375.4	0	0	-241.969	2340.41	-1000000	-1000000	-1000000	-1000000	-1000000	-1000000	-1000000	-1000000	-1000000	-1000000	-1000000	-1000000	-1000000	-1000000	3375.4	0	0	0.0501958	-0.494243	4.49136	4.01563	-1368.92	-28.079	-1000000	-1000000
0	0	0	3413.2	0	0	-244.043	2362.16	-1000000	-1000000	-1000000	-1000000	-1000000	-1000000	-1000000	-1000000	-1000000	-1000000	-1000000	-1000000	-1000000	-1000000	3413.2	0	0	0.0505617	-0.499777	4.56823	4.0928	-1378.91	-28.2169	-1000000	-1000000
0	0	0	3445.6	0	0	-245.111	2383.44	-1000000	-1000000	-1000000	-1000000	-1000000	-1000000	-1000000	-1000000	-1000000	-1000000	-1000000	-1000000	-1000000	-1000000	3445.6	0	0	0.0509347	-0.505178	4.65285	4.17862	-1388.96	-28.379	-1000000	-1000000
0	0	0	3471.2	0	0	-246.248	2402.49	-1000000	-1000000	-1000000	-1000000	-1000000	-1000000	-1000000	-1000000	-1000000	-1000000	-1000000	-1000000	-1000000	-1000000	3471.2	0	0	0.0512003	-0.510095	4.72304	4.25022	-1398.93	-28.5089	-1000000	-1000000
0	0	0	3497.8	0	0	-247.692	2419.19	-1000000	-1000000	-1000000	-1000000	-1000000	-1000000	-1000000	-1000000	-1000000	-1000000	-1000000	-1000000	-1000000	-1000000	3497.8	0	0	0.0515231	-0.514632	4.79634	4.3251	-1408.89	-28.6548	-1000000	-1000000
0	0	0	3525.2	0	0	-248.853	2433.73	-1000000	-1000000	-1000000	-1000000	-1000000	-1000000	-1000000	-1000000	-1000000	-1000000	-1000000	-1000000	-1000000	-1000000	3525.2	0	0	0.051846	-0.520085	4.88191	4.41283	-1418.91	-28.8195	-1000000	-1000000
0	0	0	3564.4	0	0	-250.861	2448.23	-1000000	-1000000	-1000000	-1000000	-1000000	-1000000	-1000000	-1000000	-1000000	-1000000	-1000000	-1000000	-1000000	-1000000	3564.4	0	0	0.0522253	-0.526601	4.98401	4.51838	-1428.94	-29.0209	-1000000	-1000000
0	0	0	3591	0	0	-252.701	2455.58	-1000000	-1000000	-1000000	-1000000	-1000000	-1000000	-1000000	-1000000	-1000000	-1000000	-1000000	-1000000	-1000000	-1000000	3591	0	0	0.0525037	-0.531459	5.06197	4.59877	-1438.91	-29.1918	-1000000	-1000000
0	0	0	3614.4	0	0	-254.257	2456.66	-1000000	-1000000	-1000000	-1000000	-1000000	-1000000	-1000000	-1000000	-1000000	-1000000	-1000000	-1000000	-1000000	-1000000	3614.4	0	0	0.0527276	-0.535669	5.13485	4.67457	-1448.83	-29.352	-1000000	-1000000
0	0	0	3649	0	0	-256.779	2435.39	-1000000	-1000000	-1000000	-1000000	-1000000	-1000000	-1000000	-1000000	-1000000	-1000000	-1000000	-1000000	-1000000	-1000000	3649	0	0	0.0529148	-0.541492	5.24291	4.78609	-1458.97	-29.6072	-1000000	-1000000
0	0	0	3674.8	0	0	-258.179	2423.13	-1000000	-1000000	-1000000	-1000000	-1000000	-1000000	-1000000	-1000000	-1000000	-1000000	-1000000	-1000000	-1000000	-1000000	3674.8	0	0	0.0530836	-0.545967	5.3219	4.86572	-1468.88	-29.8	-1000000	-1000000
0	0	0	3714	0	0	-260.039	2407.83	-1000000	-1000000	-1000000	-1000000	-1000000	-1000000	-1000000	-1000000	-1000000	-1000000	-1000000	-1000000	-1000000	-1000000	3714	0	0	0.0531055	-0.550387	5.40431	4.94722	-1468.89	-29.9937	-1000000	-1000000
0	0	0	3737.8	0	0	-260.665	2401.78	-1000000	-1000000	-1000000	-1000000	-1000000	-1000000	-1000000	-1000000	-1000000	-1000000	-1000000	-1000000	-1000000	-1000000	3737.8	0	0	0.053155	-0.553685	5.45747	5.00021	-1478.85	-30.155	-1000000	-1000000
0	0	0	3777.8	0	0	-262.195	2377.75	-1000000	-1000000	-1000000	-1000000	-1000000	-1000000	-1000000	-1000000	-1000000	-1000000	-1000000	-1000000	-1000000	-1000000	3777.8	0	0	0.0530088	-0.558653	5.55847	5.102	-1488.8	-30.4277	-1000000	-1000000
0	0	0	3857.4	0	0	-267.659	2253.78	-1000000	-1000000	-1000000	-1000000	-1000000	-1000000	-1000000	-1000000	-1000000	-1000000	-1000000	-1000000	-1000000	-1000000	3857.4	0	0	0.052741	-0.564384	5.67175	5.21712	-1488.88	-30.7254	-1000000	-1000000
0	0	0	3876.8	0	0	-268.572	2241.08	-1000000	-1000000	-1000000	-1000000	-1000000	-1000000	-1000000	-1000000	-1000000	-1000000	-1000000	-1000000	-1000000	-1000000	3876.8	0	0	0.0527721	-0.566136	5.70161	5.24813	-1498.79	-30.8145	-1000000	-1000000
0	0	0	3912	0	0	-271.064	2217.78	-1000000	-1000000	-1000000	-1000000	-1000000	-1000000	-1000000	-1000000	-1000000	-1000000	-1000000	-1000000	-1000000	-1000000	3912	0	0	0.052664	-0.569722	5.77483	5.3233	-1508.78	-31.0145	-1000000	-1000000
0	0	0	3941.2	0	0	-272.687	2200.76	-1000000	-1000000	-1000000	-1000000	-1000000	-1000000	-1000000	-1000000	-1000000	-1000000	-1000000	-1000000	-1000000	-1000000	3941.2	0	0	0.0525701	-0.57266	5.84626	5.39565	-1518.84	-31.2178	-1000000	-1000000
0	0	0	3970	0	0	-273.638	2190.79	-1000000	-1000000	-1000000	-1000000	-1000000	-1000000	-1000000	-1000000	-1000000	-1000000	-1000000	-1000000	-1000000	-1000000	3970	0	0	0.0524535	-0.576147	5.92226	5.47219	-1528.84	-31.4499	-1000000	-1000000
0	0	0	3982.2	0	0	-274.209	2187.87	-1000000	-1000000	-1000000	-1000000	-1000000	-1000000	-1000000	-1000000	-1000000	-1000000	-1000000	-1000000	-1000000	-1000000	3982.2	0	0	0.0524125	-0.577198	5.94983	5.49979	-1530.73	-31.5281	-1000000	-1000000
0	0	0	4002	0	0	-275.538	2184.48	-1000000	-1000000	-1000000	-1000000	-1000000	-1000000	-1000000	-1000000	-1000000	-1000000	-1000000	-1000000	-1000000	-1000000	4002	0	0	0.052404	-0.579866	6.00483	5.55636	-1538.78	-31.7064	-1000000	-1000000
0	0	0	4036.6	0	0	-277.675	2179.55	-1000000	-1000000	-1000000	-1000000	-1000000	-1000000	-1000000	-1000000	-1000000	-1000000	-1000000	-1000000	-1000000	-1000000	4036.6	0	0	0.0533916	-0.585367	6.0921	5.64945	-1548.76	-31.9867	-1000000	-1000000
0	0	0	4070	0	0	-280.322	2176.24	-1000000	-1000000	-1000000	-1000000	-1000000	-1000000	-1000000	-1000000	-1000000	-1000000	-1000000	-1000000	-1000000	-1000000	4070	0	0	0.0540719	-0.590184	6.17561	5.73574	-1558.82	-32.256	-1000000	-1000000
0	0	0	4105.6	0	0	-284.073	2173.76	-1000000	-1000000	-1000000	-1000000	-1000000	-1000000	-1000000	-1000000	-1000000	-1000000	-1000000	-1000000	-1000000	-1000000	4105.6	0	0	0.0546724	-0.595465	6.27338	5.8368	-1568.77	-32.552	-1000000	-1000000
0	0	0	4132.6	0	0	-286.622	2172.1	-1000000	-1000000	-1000000	-1000000	-1000000	-1000000	-1000000	-1000000	-1000000	-1000000	-1000000	-1000000	-1000000	-1000000	4132.6	0	0	0.0551867	-0.599814	6.3501	5.91548	-1578.75	-32.786	-1000000	-1000000
0	0	0	4157.2	0	0	-289.674	2169.19	-1000000	-1000000	-1000000	-1000000	-1000000	-1000000	-1000000	-1000000	-1000000	-1000000	-1000000	-1000000	-1000000	-1000000	4157.2	0	0	0.0558203	-0.604872	6.44159	6.00882	-1588.77	-33.0462	-1000000	-1000000
0	0	0	4184.2	0	0	-295.609	2165.32	-1000000	-1000000	-1000000	-1000000	-1000000	-1000000	-1000000	-1000000	-1000000	-1000000	-1000000	-1000000	-1000000	-1000000	4184.2	0	0	0.0565727	-0.611317	6.56365	6.13301	-1598.76	-33.3551	-1000000	-1000000
0	0	0	4213.2	0	0	-300.283	2164.09	-1000000	-1000000	-1000000	-1000000	-1000000	-1000000	-1000000	-1000000	-1000000	-1000000	-1000000	-1000000	-1000000	-1000000	4213.2	0	0	0.0572353	-0.618104	6.69577	6.2669	-1608.73	-33.7013	-1000000	-1000000
0	0	0	4257.8	0	0	-305.371	2167.19	-1000000	-1000000	-1000000	-1000000	-1000000	-1000000	-1000000	-1000000	-1000000	-1000000	-1000000	-1000000	-1000000	-1000000	4257.8	0	0	0.0583013	-0.631982	6.85403	6.42524	-1618.78	-34.0936	-1000000	-1000000
0	0	0	4315.8	0	0	-310.765	2170.22	-1000000	-1000000	-1000000	-1000000	-1000000	-1000000	-1000000	-1000000	-1000000	-1000000	-1000000	-1000000	-1000000	-1000000	4315.8	0	0	0.0590628	-0.643683	7.02287	6.5896	-1628.75	-34.5289	-1000000	-1000000
0	0	0	4428	0	0	-315.927	2175.66	-1000000	-1000000	-1000000	-1000000	-1000000	-1000000	-1000000	-1000000	-1000000	-1000000	-1000000	-1000000	-1000000	-1000000	4428	0	0	0.0598858	-0.658026	7.22574	6.7893	-1638.6	-35.0822	-1000000	-1000000
0	0	0	4459.4	0	0	-316.886	2176.59	-1000000	-1000000	-1000000	-1000000	-1000000	-1000000	-1000000	-1000000	-1000000	-1000000	-1000000	-1000000	-1000000	-1000000	4459.4	0	0	0.0600843	-0.661543	7.26994	6.834	-1648.74	-35.2085	-1000000	-1000000
0	0	0	4487.4	0	0	-317.72	2177.28	-1000000	-1000000	-1000000	-1000000	-1000000	-1000000	-1000000	-1000000	-1000000	-1000000	-1000000	-1000000	-1000000	-1000000	4487.4	0	0	0.0603012	-0.665153	7.32156	6.88665	-1658.77	-35.3691	-1000000	-1000000
0	0	0	4522.4	0	0	-319.904	2176.84	-1000000	-1000000	-1000000	-1000000	-1000000	-1000000	-1000000	-1000000	-1000000	-1000000	-1000000	-1000000	-1000000	-1000000	4522.4	0	0	0.0605075	-0.670095	7.39838	6.96631	-1668.69	-35.593	-1000000	-1000000
0	0	0	4551.2	0	0	-321.513	2177.6	-1000000	-1000000	-1000000	-1000000	-1000000	-1000000	-1000000	-1000000	-1000000	-1000000	-1000000	-1000000	-1000000	-1000000	4551.2	0	0	0.0607378	-0.675004	7.48331	7.05065	-1678.62	-35.8454	-1000000	-1000000
0	0	0	4628.2	0	0	-325.907	2181.29	-1000000	-1000000	-1000000	-1000000	-1000000	-1000000	-1000000	-1000000	-1000000	-1000000	-1000000	-1000000	-1000000	-1000000	4628.2	0	0	0.0612238	-0.685112	7.63913	7.207	-1688.69	-36.2688	-1000000	-1000000
0	0	0	4710.2	0	0	-330.73	2186.13	-1000000	-1000000	-1000000	-1000000	-1000000	-1000000	-1000000	-1000000	-1000000	-1000000	-1000000	-1000000	-1000000	-1000000	4710.2	0	0	0.0617515	-0.696401	7.82308	7.39344	-1698.65	-36.7628	-1000000	-1000000
0	0	0	4763.4	0	0	-333.759	2188.59	-1000000	-1000000	-1000000	-1000000	-1000000	-1000000	-1000000	-1000000	-1000000	-1000000	-1000000	-1000000	-1000000	-1000000	4763.4	0	0	0.0622085	-0.703245	7.91864	7.49214	-1708.56	-36.9985	-1000000	-1000000
0	0	0	4791.6	0	0	-335.684	2190.12	-1000000	-1000000	-1000000	-1000000	-1000000	-1000000	-1000000	-1000000	-1000000	-1000000	-1000000	-1000000	-1000000	-1000000	4791.6	0	0	0.0624826	-0.708601	8.00635	7.58196	-1718.71	-37.2149	-1000000	-1000000
0	0	0	4803.8	0	0	-336.987	2190.61	-1000000	-1000000	-1000000	-1000000	-1000000	-1000000	-1000000	-1000000	-1000000	-1000000	-1000000	-1000000	-1000000	-1000000	4803.8	0	0	0.062607	-0.710932	8.04484	7.62173	-1722.68	-37.3075	-1000000	-1000000
0	0	0	4819.6	0	0	-338.006	2191.87	-1000000	-1000000	-1000000	-1000000	-1000000	-1000000	-1000000	-1000000	-1000000	-1000000	-1000000	-1000000	-1000000	-1000000	4819.6	0	0	0.0627588	-0.714689	8.10592	7.68493	-1728.66	-37.4671	-1000000	-1000000
0	0	0	4851	0	0	-340.608	2194.57	-1000000	-1000000	-1000000	-1000000	-1000000	-1000000	-1000000	-1000000	-1000000	-1000000	-1000000	-1000000	-1000000	-1000000	4851	0	0	0.0631007	-0.722314	8.22417	7.80808	-1738.56	-37.7793	-1000000	-1000000
0	0	0	4906.8	0	0	-345.289	2200.02	-1000000	-1000000	-1000000	-1000000	-1000000	-1000000	-1000000	-1000000	-1000000	-1000000	-1000000	-1000000	-1000000	-1000000	4906.8	0	0	0.0638121	-0.737263	8.43182	8.01833	-1748.64	-38.3197	-1000000	-1000000
0	0	0	4936.6	0	0	-347.26	2200.26	-1000000	-1000000	-1000000	-1000000	-1000000	-1000000	-1000000	-1000000	-1000000	-1000000	-1000000	-1000000	-1000000	-1000000	4936.6	0	0	0.0642487	-0.74496	8.52398	8.11086	-1758.67	-38.5632	-1000000	-1000000
0	0	0	4973.6	0	0	-350.629	2200.55	-1000000	-1000000	-1000000	-1000000	-1000000	-1000000	-1000000	-1000000	-1000000	-1000000	-1000000	-1000000	-1000000	-1000000	4973.6	0	0	0.0648569	-0.755954	8.65847	8.24287	-1768.56	-38.8906	-1000000	-1000000
0	0	0	5007.2	0	0	-353.514	2202.11	-1000000	-1000000	-1000000	-1000000	-1000000	-1000000	-1000000	-1000000	-1000000	-1000000	-1000000	-1000000	-1000000	-1000000	5007.2	0	0	0.0655457	-0.767442	8.79522	8.37831	-1778.51	-39.231	-1000000	-1000000
0	0	0	5036.6	0	0	-357.056	2204.19	-1000000	-1000000	-1000000	-1000000	-1000000	-1000000	-1000000	-1000000	-1000000	-1000000	-1000000	-1000000	-1000000	-1000000	5036.6	0	0	0.0660303	-0.778915	8.93568	8.51602	-1788.56	-39.595	-1000000	-1000000
0	0	0	5069	0	0	-360.525	2207.63	-1000000	-1000000	-1000000	-1000000	-1000000	-1000000	-1000000	-1000000	-1000000	-1000000	-1000000	-1000000	-1000000	-1000000	5069	0	0	0.0665919	-0.79193	9.08444	8.66234	-1798.55	-39.992	-1000000	-1000000
0	0	0	5093.6	0	0	-364.279	2210.89	-1000000	-1000000	-1000000	-1000000	-1000000	-1000000	-1000000	-1000000	-1000000	-1000000	-1000000	-1000000	-1000000	-1000000	5093.6	0	0	0.06702	-0.80216	9.19915	8.77504	-1808.56	-40.3086	-1000000	-1000000
0	0	0	5119.4	0	0	-368.2	2214.5	-1000000	-1000000	-1000000	-1000000	-1000000	-1000000	-1000000	-1000000	-1000000	-1000000	-1000000	-1000000	-1000000	-1000000	5119.4	0	0	0.067417	-0.813335	9.32474	8.89616	-1818.62	-40.6581	-1000000	-1000000
0	0	0	5142.8	0	0	-372.078	2216.9	-1000000	-1000000	-1000000	-1000000	-1000000	-1000000	-1000000	-1000000	-1000000	-1000000	-1000000	-1000000	-1000000	-1000000	5142.8	0	0	0.0677617	-0.823763	9.44943	9.01514	-1828.55	-41.0184	-1000000	-1000000
0	0	0	5176.6	0	0	-377.758	2221.79	-1000000	-1000000	-1000000	-1000000	-1000000	-1000000	-1000000	-1000000	-1000000	-1000000	-1000000	-1000000	-1000000	-1000000	5176.6	0	0	0.068293	-0.84139	9.63984	9.19879	-1839.4	-41.5417	-1000000	-1000000
0	0	0	5200.4	0	0	-381.68	2224.85	-1000000	-1000000	-1000000	-1000000	-1000000	-1000000	-1000000	-1000000	-1000000	-1000000	-1000000	-1000000	-1000000	-1000000	5200.4	0	0	0.0687705	-0.857366	9.79062	9.34678	-1848.58	-41.9365	-1000000	-1000000
0	0	0	5256.6	0	0	-385.65	2232.28	-1000000	-1000000	-1000000	-1000000	-1000000	-1000000	-1000000	-1000000	-1000000	-1000000	-1000000	-1000000	-1000000	-1000000	5256.6	0	0	0.0692481	-0.885643	10.0189	9.57374	-1848.6	-42.465	-1000000	-1000000
0	0	0	5319.2	0	0	-389.549	2236.71	-1000000	-1000000	-1000000	-1000000	-1000000	-1000000	-1000000	-1000000	-1000000	-1000000	-1000000	-1000000	-1000000	-1000000	5319.2	0	0	0.0697185	-0.907911	10.1933	9.74926	-1858.53	-42.8713	-1000000	-1000000
0	0	0	5348	0	0	-392.654	2237.04	-1000000	-1000000	-1000000	-1000000	-1000000	-1000000	-1000000	-1000000	-1000000	-1000000	-1000000	-1000000	-1000000	-1000000	5348	0	0	0.0702695	-0.924367	10.3251	9.88018	-1868.47	-43.1724	-1000000	-1000000
0	0	0	5386.8	0	0	-391.487	2240.04	-1000000	-1000000	-1000000	-1000000	-1000000	-1000000	-1000000	-1000000	-1000000	-1000000	-1000000	-1000000	-1000000	-1000000	5386.8	0	0	0.0705938	-0.950469	10.5085	10.06	-1837.49	-43.4983	-1000000	-1000000
0	0	0	5406	0	0	-333.871	2282.59	-1000000	-1000000	-1000000	-1000000	-1000000	-1000000	-1000000	-1000000	-1000000	-1000000	-1000000	-1000000	-1000000	-1000000	5406	0	0	0.0605188	-0.97922	10.2843	9.83028	-949.307	-41.8088	-1000000	-1000000
0	0	0	5447.4	0	0	-213.624	1883.42	-1000000	-1000000	-1000000	-1000000	-1000000	-1000000	-1000000	-1000000	-1000000	-1000000	-1000000	-1000000	-1000000	-1000000	5447.4	0	0	0.0193582	-0.794777	9.74195	9.31141	-184.99	-39.3592	-1000000	-1000000
0	0	0	5480.8	0	0	-36.6317	1568.11	-1000000	-1000000	-1000000	-1000000	-1000000	-1000000	-1000000	-1000000	-1000000	-1000000	-1000000	-1000000	-1000000	-1000000	5480.8	0	0	-0.00665806	-0.703988	9.38352	8.77681	-1.07897	-37.0155	-1000000	-1000000
