# Supplementary material for: An experimental and numerical study of twin dowel type shear connector
Source: Sci Rep. 2023 Feb 21;13:3071. doi: 10.1038/s41598-023-30005-3 (PMC9945454; doi:10.1038/s41598-023-30005-3)
Supplement: Supplementary file 1 — Supplementary Information. [file 41598_2023_30005_MOESM1_ESM.zip › Raw_data/PT-S-2.xlsx]

## Sheet: Hárok1
File comment:
Time 1 - default sample rate	Time 1 - slow sample rate	Time 1 - fast sample rate	Time 2 - default sample rate	Time 2 - slow sample rate	Time 2 - fast sample rate	Tenzometer 1	Tenzometer 2	SG3	SG4	SG5	SG6	SG7	SG8	SG9	SG10	SG11	SG12	SG13	SG14	SG15	SG16	Time 3 - default sample rate	Time 3 - slow sample rate	Time 3 - fast sample rate	Snimac 1	Snimac 2	Snimac 3	Snimac 4	Sila INSTRON	Pozicia INSTRON	Def 7	Def 8
s	s	s	s	s	s	µm/m	µm/m															s	s	s	mm	mm	mm	mm	kN	mm
07.10.21 10:00:56	07.10.21 10:00:56	07.10.21 10:00:56	07.10.21 10:00:56	07.10.21 10:00:56	07.10.21 10:00:56	07.10.21 10:00:56	07.10.21 10:00:56	07.10.21 10:00:56	07.10.21 10:00:56	07.10.21 10:00:56	07.10.21 10:00:56	07.10.21 10:00:56	07.10.21 10:00:56	07.10.21 10:00:56	07.10.21 10:00:56	07.10.21 10:00:56	07.10.21 10:00:56	07.10.21 10:00:56	07.10.21 10:00:56	07.10.21 10:00:56	07.10.21 10:00:56	07.10.21 10:00:56	07.10.21 10:00:56	07.10.21 10:00:56	07.10.21 10:00:56	07.10.21 10:00:56	07.10.21 10:00:56	07.10.21 10:00:56	07.10.21 10:00:56	07.10.21 10:00:56	07.10.21 10:00:56	07.10.21 10:00:56
200,00 ms (5 Hz)	100,00 ms (10 Hz)	0,21 ms (4800 Hz)	200,00 ms (5 Hz)	100,00 ms (10 Hz)	0,21 ms (4800 Hz)	200,00 ms (5 Hz)	200,00 ms (5 Hz)	200,00 ms (5 Hz)	200,00 ms (5 Hz)	200,00 ms (5 Hz)	200,00 ms (5 Hz)	200,00 ms (5 Hz)	200,00 ms (5 Hz)	200,00 ms (5 Hz)	200,00 ms (5 Hz)	200,00 ms (5 Hz)	200,00 ms (5 Hz)	200,00 ms (5 Hz)	200,00 ms (5 Hz)	200,00 ms (5 Hz)	200,00 ms (5 Hz)	200,00 ms (5 Hz)	100,00 ms (10 Hz)	0,21 ms (4800 Hz)	200,00 ms (5 Hz)	200,00 ms (5 Hz)	200,00 ms (5 Hz)	200,00 ms (5 Hz)	200,00 ms (5 Hz)	200,00 ms (5 Hz)	200,00 ms (5 Hz)	200,00 ms (5 Hz)
Hardware channel:0	Hardware channel:0	Hardware channel:0	Hardware channel:0	Hardware channel:0	Hardware channel:0	Hardware channel:1	Hardware channel:2	Hardware channel:3	Hardware channel:4	Hardware channel:5	Hardware channel:6	Hardware channel:7	Hardware channel:8	Hardware channel:9	Hardware channel:10	Hardware channel:11	Hardware channel:12	Hardware channel:13	Hardware channel:14	Hardware channel:15	Hardware channel:16	Hardware channel:0	Hardware channel:0	Hardware channel:0	Hardware channel:1	Hardware channel:2	Hardware channel:3	Hardware channel:4	Hardware channel:5	Hardware channel:6	Hardware channel:7	Hardware channel:8
Serial No. (Electronics / CP): N.A.	Serial No. (Electronics / CP): N.A.	Serial No. (Electronics / CP): N.A.	Serial No. (Electronics / CP): N.A.	Serial No. (Electronics / CP): N.A.	Serial No. (Electronics / CP): N.A.	Serial No. (Electronics / CP): 9E500A9D1	Serial No. (Electronics / CP): 9E500A9D1	Serial No. (Electronics / CP): 9E500A9D1	Serial No. (Electronics / CP): 9E500A9D1	Serial No. (Electronics / CP): 9E500A9D1	Serial No. (Electronics / CP): 9E500A9D1	Serial No. (Electronics / CP): 9E500A9D1	Serial No. (Electronics / CP): 9E500A9D1	Serial No. (Electronics / CP): 9E500A9D1	Serial No. (Electronics / CP): 9E500A9D1	Serial No. (Electronics / CP): 9E500A9D1	Serial No. (Electronics / CP): 9E500A9D1	Serial No. (Electronics / CP): 9E500A9D1	Serial No. (Electronics / CP): 9E500A9D1	Serial No. (Electronics / CP): 9E500A9D1	Serial No. (Electronics / CP): 9E500A9D1	Serial No. (Electronics / CP): N.A.	Serial No. (Electronics / CP): N.A.	Serial No. (Electronics / CP): N.A.	Serial No. (Electronics / CP): 9E500B129	Serial No. (Electronics / CP): 9E500B129	Serial No. (Electronics / CP): 9E500B129	Serial No. (Electronics / CP): 9E500B129	Serial No. (Electronics / CP): 9E500B129	Serial No. (Electronics / CP): 9E500B129	Serial No. (Electronics / CP): 9E500B129	Serial No. (Electronics / CP): 9E500B129
Sensor:	Sensor:	Sensor:	Sensor:	Sensor:	Sensor:	Sensor: Tenzometer 150HBM 4 wire 120 Ohm	Sensor: Tenzometer 150HBM 4 wire 120 Ohm	Sensor:	Sensor:	Sensor:	Sensor:	Sensor:	Sensor:	Sensor:	Sensor:	Sensor:	Sensor:	Sensor:	Sensor:	Sensor:	Sensor:	Sensor:	Sensor:	Sensor:	Sensor: Messotron WT20K	Sensor: Messotron WT20K	Sensor: Messotron WT20K	Sensor: Messotron WT20K	Sensor: Load	Sensor: Position	Sensor:	Sensor:
Sensor T-ID:	Sensor T-ID:	Sensor T-ID:	Sensor T-ID:	Sensor T-ID:	Sensor T-ID:	Sensor T-ID: 322021105716	Sensor T-ID: 322021105716	Sensor T-ID:	Sensor T-ID:	Sensor T-ID:	Sensor T-ID:	Sensor T-ID:	Sensor T-ID:	Sensor T-ID:	Sensor T-ID:	Sensor T-ID:	Sensor T-ID:	Sensor T-ID:	Sensor T-ID:	Sensor T-ID:	Sensor T-ID:	Sensor T-ID:	Sensor T-ID:	Sensor T-ID:	Sensor T-ID: 199201892318	Sensor T-ID: 199201892318	Sensor T-ID: 199201892318	Sensor T-ID: 199201892318	Sensor T-ID: 435084103819444	Sensor T-ID: 435084098726852	Sensor T-ID:	Sensor T-ID:
Amplifier typeN.A.	Amplifier typeN.A.	Amplifier typeN.A.	Amplifier typeN.A.	Amplifier typeN.A.	Amplifier typeN.A.	Amplifier typeMX1615	Amplifier typeMX1615	Amplifier typeMX1615	Amplifier typeMX1615	Amplifier typeMX1615	Amplifier typeMX1615	Amplifier typeMX1615	Amplifier typeMX1615	Amplifier typeMX1615	Amplifier typeMX1615	Amplifier typeMX1615	Amplifier typeMX1615	Amplifier typeMX1615	Amplifier typeMX1615	Amplifier typeMX1615	Amplifier typeMX1615	Amplifier typeN.A.	Amplifier typeN.A.	Amplifier typeN.A.	Amplifier typeMX840A	Amplifier typeMX840A	Amplifier typeMX840A	Amplifier typeMX840A	Amplifier typeMX840A	Amplifier typeMX840A	Amplifier typeMX840A	Amplifier typeMX840A
Connector plate:N.A.	Connector plate:N.A.	Connector plate:N.A.	Connector plate:N.A.	Connector plate:N.A.	Connector plate:N.A.	Connector plate:N.A.	Connector plate:N.A.	Connector plate:N.A.	Connector plate:N.A.	Connector plate:N.A.	Connector plate:N.A.	Connector plate:N.A.	Connector plate:N.A.	Connector plate:N.A.	Connector plate:N.A.	Connector plate:N.A.	Connector plate:N.A.	Connector plate:N.A.	Connector plate:N.A.	Connector plate:N.A.	Connector plate:N.A.	Connector plate:N.A.	Connector plate:N.A.	Connector plate:N.A.	Connector plate:N.A.	Connector plate:N.A.	Connector plate:N.A.	Connector plate:N.A.	Connector plate:N.A.	Connector plate:N.A.	Connector plate:N.A.	Connector plate:N.A.
Transducer type:N.A.	Transducer type:N.A.	Transducer type:N.A.	Transducer type:N.A.	Transducer type:N.A.	Transducer type:N.A.	Transducer type:SQ quarter bridge 120 Ohm, 4-wire circuit	Transducer type:SQ quarter bridge 120 Ohm, 4-wire circuit	Transducer type:SQ quarter bridge 120 Ohm, 4-wire circuit	Transducer type:SQ quarter bridge 120 Ohm, 4-wire circuit	Transducer type:SQ quarter bridge 120 Ohm, 4-wire circuit	Transducer type:SQ quarter bridge 120 Ohm, 4-wire circuit	Transducer type:SQ quarter bridge 120 Ohm, 4-wire circuit	Transducer type:SQ quarter bridge 120 Ohm, 4-wire circuit	Transducer type:SQ quarter bridge 120 Ohm, 4-wire circuit	Transducer type:SQ quarter bridge 120 Ohm, 4-wire circuit	Transducer type:SQ quarter bridge 120 Ohm, 4-wire circuit	Transducer type:SQ quarter bridge 120 Ohm, 4-wire circuit	Transducer type:SQ quarter bridge 120 Ohm, 4-wire circuit	Transducer type:SQ quarter bridge 120 Ohm, 4-wire circuit	Transducer type:SQ quarter bridge 120 Ohm, 4-wire circuit	Transducer type:SQ quarter bridge 120 Ohm, 4-wire circuit	Transducer type:N.A.	Transducer type:N.A.	Transducer type:N.A.	Transducer type:Inductive half bridge	Transducer type:Inductive half bridge	Transducer type:Inductive half bridge	Transducer type:Inductive half bridge	Transducer type:DC Voltage	Transducer type:DC Voltage	Transducer type:Inductive half bridge	Transducer type:DC Voltage
Meas. rangeN.A.	Meas. rangeN.A.	Meas. rangeN.A.	Meas. rangeN.A.	Meas. rangeN.A.	Meas. rangeN.A.	Meas. range8	Meas. range8	Meas. range8	Meas. range8	Meas. range8	Meas. range8	Meas. range8	Meas. range8	Meas. range8	Meas. range8	Meas. range8	Meas. range8	Meas. range8	Meas. range8	Meas. range8	Meas. range8	Meas. rangeN.A.	Meas. rangeN.A.	Meas. rangeN.A.	Meas. range300	Meas. range300	Meas. range300	Meas. range300	Meas. range10	Meas. range10	Meas. range300	Meas. range10
						Hardware scaling P1:0 ; 0	Hardware scaling P1:0 ; 0	Hardware scaling P1:0 ; 0	Hardware scaling P1:0 ; 0	Hardware scaling P1:0 ; 0	Hardware scaling P1:0 ; 0	Hardware scaling P1:0 ; 0	Hardware scaling P1:0 ; 0	Hardware scaling P1:0 ; 0	Hardware scaling P1:0 ; 0	Hardware scaling P1:0 ; 0	Hardware scaling P1:0 ; 0	Hardware scaling P1:0 ; 0	Hardware scaling P1:0 ; 0	Hardware scaling P1:0 ; 0	Hardware scaling P1:0 ; 0				Hardware scaling P1:1,301043E-17 ; 0	Hardware scaling P1:1,301043E-17 ; 0	Hardware scaling P1:1,301043E-17 ; 0	Hardware scaling P1:1,301043E-17 ; 0	Hardware scaling P1:0 ; 0	Hardware scaling P1:0 ; 0	Hardware scaling P1:1,301043E-17 ; 0	Hardware scaling P1:0 ; 0
						Hardware scaling P2:8 ; 15023,47	Hardware scaling P2:8 ; 15023,47	Hardware scaling P2:8 ; 16000	Hardware scaling P2:8 ; 16000	Hardware scaling P2:8 ; 16000	Hardware scaling P2:8 ; 16000	Hardware scaling P2:8 ; 16000	Hardware scaling P2:8 ; 16000	Hardware scaling P2:8 ; 16000	Hardware scaling P2:8 ; 16000	Hardware scaling P2:8 ; 16000	Hardware scaling P2:8 ; 16000	Hardware scaling P2:8 ; 16000	Hardware scaling P2:8 ; 16000	Hardware scaling P2:8 ; 16000	Hardware scaling P2:8 ; 15311				Hardware scaling P2:150 ; 10	Hardware scaling P2:150 ; 10	Hardware scaling P2:150 ; 10	Hardware scaling P2:150 ; 10	Hardware scaling P2:10 ; 2500	Hardware scaling P2:10 ; 125	Hardware scaling P2:150 ; 10	Hardware scaling P2:10 ; 10
Native unit	Native unit	Native unit	Native unit	Native unit	Native unit	Native unitmV/V	Native unitmV/V	Native unitmV/V	Native unitmV/V	Native unitmV/V	Native unitmV/V	Native unitmV/V	Native unitmV/V	Native unitmV/V	Native unitmV/V	Native unitmV/V	Native unitmV/V	Native unitmV/V	Native unitmV/V	Native unitmV/V	Native unitmV/V	Native unit	Native unit	Native unit	Native unitmV/V	Native unitmV/V	Native unitmV/V	Native unitmV/V	Native unitV	Native unitV	Native unitmV/V	Native unitV
Engineering unit:	Engineering unit:	Engineering unit:	Engineering unit:	Engineering unit:	Engineering unit:	Engineering unit:µm/m	Engineering unit:µm/m	Engineering unit:µm/m	Engineering unit:µm/m	Engineering unit:µm/m	Engineering unit:µm/m	Engineering unit:µm/m	Engineering unit:µm/m	Engineering unit:µm/m	Engineering unit:µm/m	Engineering unit:µm/m	Engineering unit:µm/m	Engineering unit:µm/m	Engineering unit:µm/m	Engineering unit:µm/m	Engineering unit:µm/m	Engineering unit:	Engineering unit:	Engineering unit:	Engineering unit:mm	Engineering unit:mm	Engineering unit:mm	Engineering unit:mm	Engineering unit:kN	Engineering unit:mm	Engineering unit:mm	Engineering unit:V
Nominal range: 0	Nominal range: 0	Nominal range: 0	Nominal range: 0	Nominal range: 0	Nominal range: 0	Nominal range: 15023,47 µm/m	Nominal range: 15023,47 µm/m	Nominal range: 16000 µm/m	Nominal range: 16000 µm/m	Nominal range: 16000 µm/m	Nominal range: 16000 µm/m	Nominal range: 16000 µm/m	Nominal range: 16000 µm/m	Nominal range: 16000 µm/m	Nominal range: 16000 µm/m	Nominal range: 16000 µm/m	Nominal range: 16000 µm/m	Nominal range: 16000 µm/m	Nominal range: 16000 µm/m	Nominal range: 16000 µm/m	Nominal range: 15311 µm/m	Nominal range: 0	Nominal range: 0	Nominal range: 0	Nominal range: 20 mm	Nominal range: 20 mm	Nominal range: 20 mm	Nominal range: 20 mm	Nominal range: 2500 kN	Nominal range: 125 mm	Nominal range: 20 mm	Nominal range: 10 V
catman Scaling:None	catman Scaling:None	catman Scaling:None	catman Scaling:None	catman Scaling:None	catman Scaling:None	catman Scaling:Strain gage wiring	catman Scaling:Strain gage wiring	catman Scaling:Strain gage wiring	catman Scaling:Strain gage wiring	catman Scaling:Strain gage wiring	catman Scaling:Strain gage wiring	catman Scaling:Strain gage wiring	catman Scaling:Strain gage wiring	catman Scaling:Strain gage wiring	catman Scaling:Strain gage wiring	catman Scaling:Strain gage wiring	catman Scaling:Strain gage wiring	catman Scaling:Strain gage wiring	catman Scaling:Strain gage wiring	catman Scaling:Strain gage wiring	catman Scaling:Strain gage wiring	catman Scaling:None	catman Scaling:None	catman Scaling:None	catman Scaling:External hardware	catman Scaling:External hardware	catman Scaling:External hardware	catman Scaling:External hardware	catman Scaling:External hardware	catman Scaling:External hardware	catman Scaling:External hardware	catman Scaling:External hardware
0 V	0 V	0 V	0 V	0 V	0 V	Shunt correction factor1	Shunt correction factor1	Shunt correction factor1	Shunt correction factor1	Shunt correction factor1	Shunt correction factor1	Shunt correction factor1	Shunt correction factor1	Shunt correction factor1	Shunt correction factor1	Shunt correction factor1	Shunt correction factor1	Shunt correction factor1	Shunt correction factor1	Shunt correction factor1	Shunt correction factor1	0 V	0 V	0 V	Excitation:1 V excitation	Excitation:1 V excitation	Excitation:1 V excitation	Excitation:1 V excitation	10 V	10 V	Excitation:1 V excitation	0 V
Filter characteristics:N.A.	Filter characteristics:N.A.	Filter characteristics:N.A.	Filter characteristics:N.A.	Filter characteristics:N.A.	Filter characteristics:N.A.	Excitation:2.5 V excitation	Excitation:2.5 V excitation	Excitation:2.5 V excitation	Excitation:2.5 V excitation	Excitation:2.5 V excitation	Excitation:2.5 V excitation	Excitation:2.5 V excitation	Excitation:2.5 V excitation	Excitation:2.5 V excitation	Excitation:2.5 V excitation	Excitation:2.5 V excitation	Excitation:2.5 V excitation	Excitation:2.5 V excitation	Excitation:2.5 V excitation	Excitation:2.5 V excitation	Excitation:2.5 V excitation	Filter characteristics:N.A.	Filter characteristics:N.A.	Filter characteristics:N.A.	Filter characteristics:Bessel lowpass	Filter characteristics:Bessel lowpass	Filter characteristics:Bessel lowpass	Filter characteristics:Bessel lowpass	Filter characteristics:Bessel lowpass	Filter characteristics:Bessel lowpass	Filter characteristics:Bessel lowpass	Filter characteristics:Bessel lowpass
Filter frequency:N.A.	Filter frequency:N.A.	Filter frequency:N.A.	Filter frequency:N.A.	Filter frequency:N.A.	Filter frequency:N.A.	Filter characteristics:Bessel lowpass	Filter characteristics:Bessel lowpass	Filter characteristics:Bessel lowpass	Filter characteristics:Bessel lowpass	Filter characteristics:Bessel lowpass	Filter characteristics:Bessel lowpass	Filter characteristics:Bessel lowpass	Filter characteristics:Bessel lowpass	Filter characteristics:Bessel lowpass	Filter characteristics:Bessel lowpass	Filter characteristics:Bessel lowpass	Filter characteristics:Bessel lowpass	Filter characteristics:Bessel lowpass	Filter characteristics:Bessel lowpass	Filter characteristics:Bessel lowpass	Filter characteristics:Bessel lowpass	Filter frequency:N.A.	Filter frequency:N.A.	Filter frequency:N.A.	Filter frequency:0.5 Hz	Filter frequency:0.5 Hz	Filter frequency:0.5 Hz	Filter frequency:0.5 Hz	Filter frequency:0.5 Hz	Filter frequency:0.5 Hz	Filter frequency:0.5 Hz	Filter frequency:0.5 Hz
Zero balancing:0 s	Zero balancing:0 s	Zero balancing:0 s	Zero balancing:0 s	Zero balancing:0 s	Zero balancing:0 s	Filter frequency:0.5 Hz	Filter frequency:0.5 Hz	Filter frequency:0.5 Hz	Filter frequency:0.5 Hz	Filter frequency:0.5 Hz	Filter frequency:0.5 Hz	Filter frequency:0.5 Hz	Filter frequency:0.5 Hz	Filter frequency:0.5 Hz	Filter frequency:0.5 Hz	Filter frequency:0.5 Hz	Filter frequency:0.5 Hz	Filter frequency:0.5 Hz	Filter frequency:0.5 Hz	Filter frequency:0.5 Hz	Filter frequency:0.5 Hz	Zero balancing:0 s	Zero balancing:0 s	Zero balancing:0 s	Zero balancing:2,875045 mm	Zero balancing:-0,304036 mm	Zero balancing:-8,706912 mm	Zero balancing:-6,392907 mm	Zero balancing:0 kN	Zero balancing:0 mm	Zero balancing:1,97729	Zero balancing:0
Tare value:0 s	Tare value:0 s	Tare value:0 s	Tare value:0 s	Tare value:0 s	Tare value:0 s	Zero balancing:849,7249 µm/m	Zero balancing:944,1484 µm/m	Zero balancing:0	Zero balancing:2927,662	Zero balancing:14741,63	Zero balancing:5712,635	Zero balancing:5571,563	Zero balancing:3973,357	Zero balancing:5558,537	Zero balancing:6191,343	Zero balancing:5382,146	Zero balancing:5312,6	Zero balancing:3435,488	Zero balancing:5939,725	Zero balancing:6433,75	Zero balancing:4619,629	Tare value:0 s	Tare value:0 s	Tare value:0 s	Tare value:2,875045 mm	Tare value:-0,304036 mm	Tare value:-8,706912 mm	Tare value:-6,392907 mm	Tare value:0 kN	Tare value:0 mm	Tare value:1,97729	Tare value:0
Software zero: 0 s	Software zero: 0 s	Software zero: 0 s	Software zero: 0 s	Software zero: 0 s	Software zero: 0 s	Tare value:849,7249 µm/m	Tare value:944,1484 µm/m	Tare value:0	Tare value:2927,662	Tare value:14741,63	Tare value:5712,635	Tare value:5571,563	Tare value:3973,357	Tare value:5558,537	Tare value:6191,343	Tare value:5382,146	Tare value:5312,6	Tare value:3435,488	Tare value:5939,725	Tare value:6433,75	Tare value:4619,629	Software zero: 0 s	Software zero: 0 s	Software zero: 0 s	Software zero: 0 mm	Software zero: 0 mm	Software zero: 0 mm	Software zero: 0 mm	Software zero: 0 kN	Software zero: 0 mm	Software zero: 0	Software zero: 0
Input signalN.A.	Input signalN.A.	Input signalN.A.	Input signalN.A.	Input signalN.A.	Input signalN.A.	Software zero: 0 µm/m	Software zero: 0 µm/m	Software zero: 0	Software zero: 0	Software zero: 0	Software zero: 0	Software zero: 0	Software zero: 0	Software zero: 0	Software zero: 0	Software zero: 0	Software zero: 0	Software zero: 0	Software zero: 0	Software zero: 0	Software zero: 0	Input signalN.A.	Input signalN.A.	Input signalN.A.	Input signalN.A.	Input signalN.A.	Input signalN.A.	Input signalN.A.	Input signalN.A.	Input signalN.A.	Input signalN.A.	Input signalN.A.
Amplifier input:N.A.	Amplifier input:N.A.	Amplifier input:N.A.	Amplifier input:N.A.	Amplifier input:N.A.	Amplifier input:N.A.	Input signalN.A.	Input signalN.A.	Input signalN.A.	Input signalN.A.	Input signalN.A.	Input signalN.A.	Input signalN.A.	Input signalN.A.	Input signalN.A.	Input signalN.A.	Input signalN.A.	Input signalN.A.	Input signalN.A.	Input signalN.A.	Input signalN.A.	Input signalN.A.	Amplifier input:N.A.	Amplifier input:N.A.	Amplifier input:N.A.	Amplifier input:N.A.	Amplifier input:N.A.	Amplifier input:N.A.	Amplifier input:N.A.	Amplifier input:N.A.	Amplifier input:N.A.	Amplifier input:N.A.	Amplifier input:N.A.
Gage factor:0,00000	Gage factor:0,00000	Gage factor:0,00000	Gage factor:0,00000	Gage factor:0,00000	Gage factor:0,00000	Amplifier input:N.A.	Amplifier input:N.A.	Amplifier input:N.A.	Amplifier input:N.A.	Amplifier input:N.A.	Amplifier input:N.A.	Amplifier input:N.A.	Amplifier input:N.A.	Amplifier input:N.A.	Amplifier input:N.A.	Amplifier input:N.A.	Amplifier input:N.A.	Amplifier input:N.A.	Amplifier input:N.A.	Amplifier input:N.A.	Amplifier input:N.A.	Gage factor:0,00000	Gage factor:0,00000	Gage factor:0,00000	Gage factor:0,00000	Gage factor:0,00000	Gage factor:0,00000	Gage factor:0,00000	Gage factor:0,00000	Gage factor:0,00000	Gage factor:0,00000	Gage factor:0,00000
Bridge factor:0,00000	Bridge factor:0,00000	Bridge factor:0,00000	Bridge factor:0,00000	Bridge factor:0,00000	Bridge factor:0,00000	Gage factor:2,13000	Gage factor:2,13000	Gage factor:2,00000	Gage factor:2,00000	Gage factor:2,00000	Gage factor:2,00000	Gage factor:2,00000	Gage factor:2,00000	Gage factor:2,00000	Gage factor:2,00000	Gage factor:2,00000	Gage factor:2,00000	Gage factor:2,00000	Gage factor:2,00000	Gage factor:2,00000	Gage factor:2,09000	Bridge factor:0,00000	Bridge factor:0,00000	Bridge factor:0,00000	Bridge factor:0,00000	Bridge factor:0,00000	Bridge factor:0,00000	Bridge factor:0,00000	Bridge factor:0,00000	Bridge factor:0,00000	Bridge factor:0,00000	Bridge factor:0,00000
N.A.	N.A.	N.A.	N.A.	N.A.	N.A.	Bridge factor:1,00000	Bridge factor:1,00000	Bridge factor:1,00000	Bridge factor:1,00000	Bridge factor:1,00000	Bridge factor:1,00000	Bridge factor:1,00000	Bridge factor:1,00000	Bridge factor:1,00000	Bridge factor:1,00000	Bridge factor:1,00000	Bridge factor:1,00000	Bridge factor:1,00000	Bridge factor:1,00000	Bridge factor:1,00000	Bridge factor:1,00000	N.A.	N.A.	N.A.	N.A.	N.A.	N.A.	N.A.	N.A.	N.A.	N.A.	N.A.
						N.A.	N.A.	N.A.	N.A.	N.A.	N.A.	N.A.	N.A.	N.A.	N.A.	N.A.	N.A.	N.A.	N.A.	N.A.	N.A.
0	0	0	5.2	0	0	-1.19502	-0.112497	-1000000	-1000000	-1000000	-1000000	-1000000	-1000000	-1000000	-1000000	-1000000	-1000000	-1000000	-1000000	-1000000	-1000000	5.2	0	0	-4.10336e-05	-4.50244e-05	2.6166e-05	0.000164575	-0.120157	28.2691	-1000000	-1000000
0	0	0	118.4	0	0	-5.66308	-1.01035	-1000000	-1000000	-1000000	-1000000	-1000000	-1000000	-1000000	-1000000	-1000000	-1000000	-1000000	-1000000	-1000000	-1000000	118.4	0	0	0.000347324	-8.18469e-05	0.0521964	0.0294071	-10.0815	6.50318	-1000000	-1000000
0	0	0	140.4	0	0	-8.06585	-1.40728	-1000000	-1000000	-1000000	-1000000	-1000000	-1000000	-1000000	-1000000	-1000000	-1000000	-1000000	-1000000	-1000000	-1000000	140.4	0	0	0.000716431	-0.000166728	0.103303	0.0561099	-20.1123	6.17296	-1000000	-1000000
0	0	0	156.2	0	0	-10.6703	-0.846915	-1000000	-1000000	-1000000	-1000000	-1000000	-1000000	-1000000	-1000000	-1000000	-1000000	-1000000	-1000000	-1000000	-1000000	156.2	0	0	0.00137023	-0.000456848	0.154439	0.100861	-40.0952	5.73532	-1000000	-1000000
0	0	0	178.6	0	0	-13.6844	0.936063	-1000000	-1000000	-1000000	-1000000	-1000000	-1000000	-1000000	-1000000	-1000000	-1000000	-1000000	-1000000	-1000000	-1000000	178.6	0	0	0.00196186	-0.000777566	0.181979	0.146709	-60.1629	5.3508	-1000000	-1000000
0	0	0	199.4	0	0	-16.9807	1.51765	-1000000	-1000000	-1000000	-1000000	-1000000	-1000000	-1000000	-1000000	-1000000	-1000000	-1000000	-1000000	-1000000	-1000000	199.4	0	0	0.00254731	-0.00104232	0.200305	0.184715	-80.0788	5.00294	-1000000	-1000000
0	0	0	218.8	0	0	-20.154	2.20113	-1000000	-1000000	-1000000	-1000000	-1000000	-1000000	-1000000	-1000000	-1000000	-1000000	-1000000	-1000000	-1000000	-1000000	218.8	0	0	0.00308278	-0.00119623	0.214747	0.212424	-100.061	4.64135	-1000000	-1000000
0	0	0	236.6	0	0	-23.6627	2.34334	-1000000	-1000000	-1000000	-1000000	-1000000	-1000000	-1000000	-1000000	-1000000	-1000000	-1000000	-1000000	-1000000	-1000000	236.6	0	0	0.00376748	-0.00137591	0.226525	0.235377	-120.087	4.27245	-1000000	-1000000
0	0	0	255.4	0	0	-27.322	2.59805	-1000000	-1000000	-1000000	-1000000	-1000000	-1000000	-1000000	-1000000	-1000000	-1000000	-1000000	-1000000	-1000000	-1000000	255.4	0	0	0.00438207	-0.00153711	0.237667	0.256221	-139.92	3.8924	-1000000	-1000000
0	0	0	271.6	0	0	-31.0217	2.86338	-1000000	-1000000	-1000000	-1000000	-1000000	-1000000	-1000000	-1000000	-1000000	-1000000	-1000000	-1000000	-1000000	-1000000	271.6	0	0	0.00502775	-0.00171561	0.248087	0.275384	-160.086	3.52551	-1000000	-1000000
0	0	0	295.4	0	0	-34.6598	3.12446	-1000000	-1000000	-1000000	-1000000	-1000000	-1000000	-1000000	-1000000	-1000000	-1000000	-1000000	-1000000	-1000000	-1000000	295.4	0	0	0.00579051	-0.00192332	0.259231	0.295063	-179.954	3.08162	-1000000	-1000000
0	0	0	311.2	0	0	-37.9732	3.39827	-1000000	-1000000	-1000000	-1000000	-1000000	-1000000	-1000000	-1000000	-1000000	-1000000	-1000000	-1000000	-1000000	-1000000	311.2	0	0	0.00646267	-0.00209655	0.267642	0.309694	-199.943	2.80213	-1000000	-1000000
0	0	0	328.4	0	0	-41.5031	3.36855	-1000000	-1000000	-1000000	-1000000	-1000000	-1000000	-1000000	-1000000	-1000000	-1000000	-1000000	-1000000	-1000000	-1000000	328.4	0	0	0.00719241	-0.00230342	0.27699	0.325461	-220.01	2.49719	-1000000	-1000000
0	0	0	343.6	0	0	-44.9629	3.64661	-1000000	-1000000	-1000000	-1000000	-1000000	-1000000	-1000000	-1000000	-1000000	-1000000	-1000000	-1000000	-1000000	-1000000	343.6	0	0	0.00790996	-0.00250692	0.286997	0.341065	-239.885	2.20677	-1000000	-1000000
0	0	0	361.6	0	0	-48.9024	4.00746	-1000000	-1000000	-1000000	-1000000	-1000000	-1000000	-1000000	-1000000	-1000000	-1000000	-1000000	-1000000	-1000000	-1000000	361.6	0	0	0.00867555	-0.00270421	0.297024	0.355864	-259.969	1.91262	-1000000	-1000000
0	0	0	380.6	0	0	-52.5957	4.69518	-1000000	-1000000	-1000000	-1000000	-1000000	-1000000	-1000000	-1000000	-1000000	-1000000	-1000000	-1000000	-1000000	-1000000	380.6	0	0	0.00938498	-0.0028766	0.307356	0.369602	-279.812	1.65459	-1000000	-1000000
0	0	0	399.4	0	0	-56.2423	5.3744	-1000000	-1000000	-1000000	-1000000	-1000000	-1000000	-1000000	-1000000	-1000000	-1000000	-1000000	-1000000	-1000000	-1000000	399.4	0	0	0.0100255	-0.00303036	0.317754	0.381793	-299.855	1.41989	-1000000	-1000000
0	0	0	420.6	0	0	-60.7868	6.25528	-1000000	-1000000	-1000000	-1000000	-1000000	-1000000	-1000000	-1000000	-1000000	-1000000	-1000000	-1000000	-1000000	-1000000	420.6	0	0	0.0107486	-0.00320325	0.328371	0.393533	-319.921	1.18461	-1000000	-1000000
0	0	0	440.4	0	0	-64.8219	6.6607	-1000000	-1000000	-1000000	-1000000	-1000000	-1000000	-1000000	-1000000	-1000000	-1000000	-1000000	-1000000	-1000000	-1000000	440.4	0	0	0.0113854	-0.00334767	0.338129	0.403887	-339.798	0.999488	-1000000	-1000000
0	0	0	459.4	0	0	-68.8293	7.47577	-1000000	-1000000	-1000000	-1000000	-1000000	-1000000	-1000000	-1000000	-1000000	-1000000	-1000000	-1000000	-1000000	-1000000	459.4	0	0	0.0120335	-0.0034956	0.349254	0.415057	-359.83	0.816107	-1000000	-1000000
0	0	0	476.8	0	0	-72.979	8.13378	-1000000	-1000000	-1000000	-1000000	-1000000	-1000000	-1000000	-1000000	-1000000	-1000000	-1000000	-1000000	-1000000	-1000000	476.8	0	0	0.0126736	-0.00363777	0.359871	0.4253	-379.719	0.642081	-1000000	-1000000
0	0	0	494.8	0	0	-23.4355	-1.26931	-1000000	-1000000	-1000000	-1000000	-1000000	-1000000	-1000000	-1000000	-1000000	-1000000	-1000000	-1000000	-1000000	-1000000	494.8	0	0	0.00456733	-0.00161437	0.268963	0.258136	-50.032	2.49152	-1000000	-1000000
0	0	0	519.2	0	0	-73.6455	3.91194	-1000000	-1000000	-1000000	-1000000	-1000000	-1000000	-1000000	-1000000	-1000000	-1000000	-1000000	-1000000	-1000000	-1000000	519.2	0	0	0.0130921	-0.00357135	0.367643	0.432313	-379.744	0.597556	-1000000	-1000000
0	0	0	542.6	0	0	-24.0787	-2.45372	-1000000	-1000000	-1000000	-1000000	-1000000	-1000000	-1000000	-1000000	-1000000	-1000000	-1000000	-1000000	-1000000	-1000000	542.6	0	0	0.00480275	-0.00174146	0.275752	0.264328	-50.0695	2.39059	-1000000	-1000000
0	0	0	568.2	0	0	-74.5115	1.62378	-1000000	-1000000	-1000000	-1000000	-1000000	-1000000	-1000000	-1000000	-1000000	-1000000	-1000000	-1000000	-1000000	-1000000	568.2	0	0	0.0132207	-0.00362049	0.371963	0.436315	-379.724	0.561946	-1000000	-1000000
0	0	0	588.6	0	0	-25.6176	-3.23271	-1000000	-1000000	-1000000	-1000000	-1000000	-1000000	-1000000	-1000000	-1000000	-1000000	-1000000	-1000000	-1000000	-1000000	588.6	0	0	0.004976	-0.00178252	0.279062	0.267602	-50.0312	2.31946	-1000000	-1000000
0	0	0	612.8	0	0	-75.3478	0.6389	-1000000	-1000000	-1000000	-1000000	-1000000	-1000000	-1000000	-1000000	-1000000	-1000000	-1000000	-1000000	-1000000	-1000000	612.8	0	0	0.0132867	-0.00365294	0.374388	0.438737	-379.773	0.543045	-1000000	-1000000
0	0	0	633.6	0	0	-26.4836	-3.14568	-1000000	-1000000	-1000000	-1000000	-1000000	-1000000	-1000000	-1000000	-1000000	-1000000	-1000000	-1000000	-1000000	-1000000	633.6	0	0	0.00510227	-0.00182341	0.281095	0.269833	-50.0087	2.28107	-1000000	-1000000
0	0	0	657.8	0	0	-75.9633	0.320511	-1000000	-1000000	-1000000	-1000000	-1000000	-1000000	-1000000	-1000000	-1000000	-1000000	-1000000	-1000000	-1000000	-1000000	657.8	0	0	0.0133706	-0.00370188	0.376495	0.440883	-379.774	0.524341	-1000000	-1000000
0	0	0	680.4	0	0	-26.7553	-3.32398	-1000000	-1000000	-1000000	-1000000	-1000000	-1000000	-1000000	-1000000	-1000000	-1000000	-1000000	-1000000	-1000000	-1000000	680.4	0	0	0.00523826	-0.0018421	0.282781	0.271767	-49.9907	2.24422	-1000000	-1000000
0	0	0	704.6	0	0	-76.511	-0.146459	-1000000	-1000000	-1000000	-1000000	-1000000	-1000000	-1000000	-1000000	-1000000	-1000000	-1000000	-1000000	-1000000	-1000000	704.6	0	0	0.0134505	-0.00374585	0.378463	0.442813	-379.745	0.49896	-1000000	-1000000
0	0	0	725.4	0	0	-27.8633	-3.4386	-1000000	-1000000	-1000000	-1000000	-1000000	-1000000	-1000000	-1000000	-1000000	-1000000	-1000000	-1000000	-1000000	-1000000	725.4	0	0	0.00532603	-0.0018644	0.283932	0.273488	-50.0426	2.22478	-1000000	-1000000
0	0	0	751.4	0	0	-77.4746	-0.40966	-1000000	-1000000	-1000000	-1000000	-1000000	-1000000	-1000000	-1000000	-1000000	-1000000	-1000000	-1000000	-1000000	-1000000	751.4	0	0	0.0135227	-0.00378552	0.380195	0.443993	-379.724	0.469736	-1000000	-1000000
0	0	0	773.4	0	0	-28.2581	-3.73152	-1000000	-1000000	-1000000	-1000000	-1000000	-1000000	-1000000	-1000000	-1000000	-1000000	-1000000	-1000000	-1000000	-1000000	773.4	0	0	0.00542582	-0.00187897	0.285147	0.274961	-50.0367	2.19473	-1000000	-1000000
0	0	0	799.2	0	0	-77.8461	-0.35235	-1000000	-1000000	-1000000	-1000000	-1000000	-1000000	-1000000	-1000000	-1000000	-1000000	-1000000	-1000000	-1000000	-1000000	799.2	0	0	0.0135917	-0.00382071	0.381441	0.445314	-379.722	0.467862	-1000000	-1000000
0	0	0	821.6	0	0	-29.2621	-3.636	-1000000	-1000000	-1000000	-1000000	-1000000	-1000000	-1000000	-1000000	-1000000	-1000000	-1000000	-1000000	-1000000	-1000000	821.6	0	0	0.00553037	-0.00189491	0.286099	0.276185	-50.0658	2.1878	-1000000	-1000000
0	0	0	845	0	0	-78.572	-1.04007	-1000000	-1000000	-1000000	-1000000	-1000000	-1000000	-1000000	-1000000	-1000000	-1000000	-1000000	-1000000	-1000000	-1000000	845	0	0	0.0136608	-0.00383736	0.382537	0.446478	-379.731	0.450412	-1000000	-1000000
0	0	0	870.8	0	0	-30.334	-3.56808	-1000000	-1000000	-1000000	-1000000	-1000000	-1000000	-1000000	-1000000	-1000000	-1000000	-1000000	-1000000	-1000000	-1000000	870.8	0	0	0.00560172	-0.00190487	0.286874	0.277321	-50.0911	2.17029	-1000000	-1000000
0	0	0	891.4	0	0	-79.3807	-1.04644	-1000000	-1000000	-1000000	-1000000	-1000000	-1000000	-1000000	-1000000	-1000000	-1000000	-1000000	-1000000	-1000000	-1000000	891.4	0	0	0.0136991	-0.00387407	0.38347	0.447528	-379.76	0.449663	-1000000	-1000000
0	0	0	914.4	0	0	-30.455	-3.91831	-1000000	-1000000	-1000000	-1000000	-1000000	-1000000	-1000000	-1000000	-1000000	-1000000	-1000000	-1000000	-1000000	-1000000	914.4	0	0	0.00566176	-0.00191164	0.287591	0.278327	-50.0849	2.15298	-1000000	-1000000
0	0	0	938.8	0	0	-80.2489	-1.44973	-1000000	-1000000	-1000000	-1000000	-1000000	-1000000	-1000000	-1000000	-1000000	-1000000	-1000000	-1000000	-1000000	-1000000	938.8	0	0	0.0137593	-0.00387217	0.384392	0.448533	-379.738	0.441665	-1000000	-1000000
0	0	0	960.4	0	0	-31.6797	-4.13481	-1000000	-1000000	-1000000	-1000000	-1000000	-1000000	-1000000	-1000000	-1000000	-1000000	-1000000	-1000000	-1000000	-1000000	960.4	0	0	0.00573205	-0.00190992	0.288263	0.279265	-50.0825	2.14934	-1000000	-1000000
0	0	0	988.2	0	0	-81.3929	-1.95066	-1000000	-1000000	-1000000	-1000000	-1000000	-1000000	-1000000	-1000000	-1000000	-1000000	-1000000	-1000000	-1000000	-1000000	988.2	0	0	0.0138125	-0.00388884	0.385163	0.44944	-379.74	0.430897	-1000000	-1000000
0	0	0	1010.8	0	0	-32.6922	-4.43622	-1000000	-1000000	-1000000	-1000000	-1000000	-1000000	-1000000	-1000000	-1000000	-1000000	-1000000	-1000000	-1000000	-1000000	1010.8	0	0	0.0058117	-0.00191169	0.288891	0.280238	-50.015	2.12535	-1000000	-1000000
0	0	0	1036	0	0	-82.5667	-2.08226	-1000000	-1000000	-1000000	-1000000	-1000000	-1000000	-1000000	-1000000	-1000000	-1000000	-1000000	-1000000	-1000000	-1000000	1036	0	0	0.013883	-0.00389202	0.386093	0.450517	-379.731	0.414375	-1000000	-1000000
0	0	0	1062	0	0	-33.9721	-4.70791	-1000000	-1000000	-1000000	-1000000	-1000000	-1000000	-1000000	-1000000	-1000000	-1000000	-1000000	-1000000	-1000000	-1000000	1062	0	0	0.00588499	-0.00189094	0.28953	0.281272	-50.0888	2.11332	-1000000	-1000000
0	0	0	1088.2	0	0	-82.8512	-2.08226	-1000000	-1000000	-1000000	-1000000	-1000000	-1000000	-1000000	-1000000	-1000000	-1000000	-1000000	-1000000	-1000000	-1000000	1088.2	0	0	0.0139315	-0.0038831	0.386788	0.451311	-379.738	0.413689	-1000000	-1000000
0	0	0	1107	0	0	-34.4836	-4.54023	-1000000	-1000000	-1000000	-1000000	-1000000	-1000000	-1000000	-1000000	-1000000	-1000000	-1000000	-1000000	-1000000	-1000000	1107	0	0	0.00594751	-0.00190467	0.290153	0.281994	-50.0017	2.09585	-1000000	-1000000
0	0	0	1129.6	0	0	-83.7278	-1.96552	-1000000	-1000000	-1000000	-1000000	-1000000	-1000000	-1000000	-1000000	-1000000	-1000000	-1000000	-1000000	-1000000	-1000000	1129.6	0	0	0.0139706	-0.0038893	0.387446	0.452037	-379.727	0.413851	-1000000	-1000000
0	0	0	1152	0	0	-34.9867	-4.76522	-1000000	-1000000	-1000000	-1000000	-1000000	-1000000	-1000000	-1000000	-1000000	-1000000	-1000000	-1000000	-1000000	-1000000	1152	0	0	0.00588022	-0.00187173	0.290994	0.283071	-50.0737	2.09589	-1000000	-1000000
0	0	0	1174.2	0	0	-84.1714	-2.26905	-1000000	-1000000	-1000000	-1000000	-1000000	-1000000	-1000000	-1000000	-1000000	-1000000	-1000000	-1000000	-1000000	-1000000	1174.2	0	0	0.0140175	-0.00389264	0.388094	0.452792	-379.734	0.411911	-1000000	-1000000
0	0	0	1196.2	0	0	-35.7423	-5.2895	-1000000	-1000000	-1000000	-1000000	-1000000	-1000000	-1000000	-1000000	-1000000	-1000000	-1000000	-1000000	-1000000	-1000000	1196.2	0	0	0.00606089	-0.00188756	0.291196	0.283635	-50.0688	2.08527	-1000000	-1000000
0	0	0	1221	0	0	-84.9271	-2.91857	-1000000	-1000000	-1000000	-1000000	-1000000	-1000000	-1000000	-1000000	-1000000	-1000000	-1000000	-1000000	-1000000	-1000000	1221	0	0	0.014068	-0.00387107	0.388704	0.453505	-379.736	0.396408	-1000000	-1000000
0	0	0	1241.2	0	0	-36.3345	-5.61214	-1000000	-1000000	-1000000	-1000000	-1000000	-1000000	-1000000	-1000000	-1000000	-1000000	-1000000	-1000000	-1000000	-1000000	1241.2	0	0	0.00610699	-0.0018746	0.291734	0.284378	-50.0452	2.07669	-1000000	-1000000
0	0	0	1262.4	0	0	-85.7103	-2.84003	-1000000	-1000000	-1000000	-1000000	-1000000	-1000000	-1000000	-1000000	-1000000	-1000000	-1000000	-1000000	-1000000	-1000000	1262.4	0	0	0.0140967	-0.00387151	0.389317	0.454216	-379.739	0.39445	-1000000	-1000000
0	0	0	1284	0	0	-37.1284	-5.44233	-1000000	-1000000	-1000000	-1000000	-1000000	-1000000	-1000000	-1000000	-1000000	-1000000	-1000000	-1000000	-1000000	-1000000	1284	0	0	0.00614266	-0.0018684	0.29225	0.285085	-50.0524	2.06839	-1000000	-1000000
0	0	0	1307	0	0	-86.1178	-3.04804	-1000000	-1000000	-1000000	-1000000	-1000000	-1000000	-1000000	-1000000	-1000000	-1000000	-1000000	-1000000	-1000000	-1000000	1307	0	0	0.0141323	-0.00388083	0.390025	0.455006	-379.723	0.393293	-1000000	-1000000
0	0	0	1332.6	0	0	-37.7822	-5.41473	-1000000	-1000000	-1000000	-1000000	-1000000	-1000000	-1000000	-1000000	-1000000	-1000000	-1000000	-1000000	-1000000	-1000000	1332.6	0	0	0.00618805	-0.00187169	0.292789	0.285882	-50.0818	2.05927	-1000000	-1000000
0	0	0	1357.4	0	0	-86.7249	-3.14144	-1000000	-1000000	-1000000	-1000000	-1000000	-1000000	-1000000	-1000000	-1000000	-1000000	-1000000	-1000000	-1000000	-1000000	1357.4	0	0	0.0141613	-0.00388288	0.390619	0.455716	-379.729	0.378473	-1000000	-1000000
0	0	0	1379	0	0	-38.5548	-5.51237	-1000000	-1000000	-1000000	-1000000	-1000000	-1000000	-1000000	-1000000	-1000000	-1000000	-1000000	-1000000	-1000000	-1000000	1379	0	0	0.00622531	-0.00187394	0.293287	0.28679	-50.0504	2.05871	-1000000	-1000000
0	0	0	1410.4	0	0	-87.6673	-2.88885	-1000000	-1000000	-1000000	-1000000	-1000000	-1000000	-1000000	-1000000	-1000000	-1000000	-1000000	-1000000	-1000000	-1000000	1410.4	0	0	0.0142194	-0.00389337	0.391381	0.45611	-379.724	0.375621	-1000000	-1000000
0	0	0	1435.6	0	0	-39.4059	-5.3744	-1000000	-1000000	-1000000	-1000000	-1000000	-1000000	-1000000	-1000000	-1000000	-1000000	-1000000	-1000000	-1000000	-1000000	1435.6	0	0	0.0062737	-0.00186623	0.293631	0.287501	-50.0958	2.05909	-1000000	-1000000
0	0	0	1461.2	0	0	-88.2341	-3.10748	-1000000	-1000000	-1000000	-1000000	-1000000	-1000000	-1000000	-1000000	-1000000	-1000000	-1000000	-1000000	-1000000	-1000000	1461.2	0	0	0.0142602	-0.00389131	0.391753	0.456575	-379.729	0.37552	-1000000	-1000000
0	0	0	1481.2	0	0	-39.8602	-5.19611	-1000000	-1000000	-1000000	-1000000	-1000000	-1000000	-1000000	-1000000	-1000000	-1000000	-1000000	-1000000	-1000000	-1000000	1481.2	0	0	0.00632739	-0.00187323	0.294238	0.288125	-50.0504	2.04072	-1000000	-1000000
0	0	0	1505	0	0	-88.8135	-2.97375	-1000000	-1000000	-1000000	-1000000	-1000000	-1000000	-1000000	-1000000	-1000000	-1000000	-1000000	-1000000	-1000000	-1000000	1505	0	0	0.0142952	-0.00389473	0.392179	0.457062	-379.725	0.375527	-1000000	-1000000
0	0	0	1528.4	0	0	-40.2932	-5.21521	-1000000	-1000000	-1000000	-1000000	-1000000	-1000000	-1000000	-1000000	-1000000	-1000000	-1000000	-1000000	-1000000	-1000000	1528.4	0	0	0.0063749	-0.00187063	0.294698	0.288762	-50.0702	2.04089	-1000000	-1000000
0	0	0	1551.4	0	0	-89.4864	-2.75088	-1000000	-1000000	-1000000	-1000000	-1000000	-1000000	-1000000	-1000000	-1000000	-1000000	-1000000	-1000000	-1000000	-1000000	1551.4	0	0	0.0143261	-0.00388904	0.392712	0.45763	-379.733	0.373715	-1000000	-1000000
0	0	0	1574.8	0	0	-41.1889	-5.17276	-1000000	-1000000	-1000000	-1000000	-1000000	-1000000	-1000000	-1000000	-1000000	-1000000	-1000000	-1000000	-1000000	-1000000	1574.8	0	0	0.00640404	-0.00187378	0.29507	0.289336	-50.0854	2.03979	-1000000	-1000000
0	0	0	1598.6	0	0	-90.034	-2.92069	-1000000	-1000000	-1000000	-1000000	-1000000	-1000000	-1000000	-1000000	-1000000	-1000000	-1000000	-1000000	-1000000	-1000000	1598.6	0	0	0.0143715	-0.00388846	0.39328	0.458257	-379.732	0.356386	-1000000	-1000000
0	0	0	1621	0	0	-41.5582	-5.37865	-1000000	-1000000	-1000000	-1000000	-1000000	-1000000	-1000000	-1000000	-1000000	-1000000	-1000000	-1000000	-1000000	-1000000	1621	0	0	0.00646938	-0.00187442	0.295614	0.289961	-50.0426	2.02363	-1000000	-1000000
0	0	0	1645	0	0	-90.3206	-2.978	-1000000	-1000000	-1000000	-1000000	-1000000	-1000000	-1000000	-1000000	-1000000	-1000000	-1000000	-1000000	-1000000	-1000000	1645	0	0	0.0143817	-0.00388332	0.393733	0.458789	-379.731	0.356242	-1000000	-1000000
0	0	0	1667	0	0	-94.1985	-2.97375	-1000000	-1000000	-1000000	-1000000	-1000000	-1000000	-1000000	-1000000	-1000000	-1000000	-1000000	-1000000	-1000000	-1000000	1667	0	0	0.0150004	-0.00387745	0.399156	0.464105	-399.712	0.269192	-1000000	-1000000
0	0	0	1695	0	0	-103.147	-0.800218	-1000000	-1000000	-1000000	-1000000	-1000000	-1000000	-1000000	-1000000	-1000000	-1000000	-1000000	-1000000	-1000000	-1000000	1695	0	0	0.0165462	-0.00382696	0.419264	0.483099	-449.744	0.0503536	-1000000	-1000000
0	0	0	1721.4	0	0	-111.933	3.5702	-1000000	-1000000	-1000000	-1000000	-1000000	-1000000	-1000000	-1000000	-1000000	-1000000	-1000000	-1000000	-1000000	-1000000	1721.4	0	0	0.0201947	-0.0152948	0.455075	0.514365	-499.658	-0.244078	-1000000	-1000000
0	0	0	1754.8	0	0	-122.486	6.75834	-1000000	-1000000	-1000000	-1000000	-1000000	-1000000	-1000000	-1000000	-1000000	-1000000	-1000000	-1000000	-1000000	-1000000	1754.8	0	0	0.0243269	-0.0424264	0.498498	0.553176	-549.592	-0.609223	-1000000	-1000000
0	0	0	1781.4	0	0	-131.788	11.3262	-1000000	-1000000	-1000000	-1000000	-1000000	-1000000	-1000000	-1000000	-1000000	-1000000	-1000000	-1000000	-1000000	-1000000	1781.4	0	0	0.0272289	-0.0589154	0.537801	0.587834	-599.549	-0.902747	-1000000	-1000000
0	0	0	1809.2	0	0	-140.658	20.2538	-1000000	-1000000	-1000000	-1000000	-1000000	-1000000	-1000000	-1000000	-1000000	-1000000	-1000000	-1000000	-1000000	-1000000	1809.2	0	0	0.0297671	-0.07195	0.579051	0.625237	-649.507	-1.17645	-1000000	-1000000
0	0	0	1832.2	0	0	-150.908	42.0125	-1000000	-1000000	-1000000	-1000000	-1000000	-1000000	-1000000	-1000000	-1000000	-1000000	-1000000	-1000000	-1000000	-1000000	1832.2	0	0	0.0322749	-0.0853669	0.624655	0.668296	-699.401	-1.4484	-1000000	-1000000
0	0	0	1864.2	0	0	-164.388	123.505	-1000000	-1000000	-1000000	-1000000	-1000000	-1000000	-1000000	-1000000	-1000000	-1000000	-1000000	-1000000	-1000000	-1000000	1864.2	0	0	0.0347995	-0.0987493	0.678192	0.717973	-749.353	-1.72985	-1000000	-1000000
0	0	0	1894.4	0	0	-180.724	270.822	-1000000	-1000000	-1000000	-1000000	-1000000	-1000000	-1000000	-1000000	-1000000	-1000000	-1000000	-1000000	-1000000	-1000000	1894.4	0	0	0.0372962	-0.111358	0.738504	0.771444	-799.315	-2.00441	-1000000	-1000000
0	0	0	1928.6	0	0	-192.99	364.18	-1000000	-1000000	-1000000	-1000000	-1000000	-1000000	-1000000	-1000000	-1000000	-1000000	-1000000	-1000000	-1000000	-1000000	1928.6	0	0	0.0398309	-0.125384	0.800591	0.826597	-849.287	-2.25928	-1000000	-1000000
0	0	0	1959.6	0	0	-183.744	465.391	-1000000	-1000000	-1000000	-1000000	-1000000	-1000000	-1000000	-1000000	-1000000	-1000000	-1000000	-1000000	-1000000	-1000000	1959.6	0	0	0.0418583	-0.142004	0.876425	0.894746	-899.259	-2.5178	-1000000	-1000000
0	0	0	1997.8	0	0	-184.918	593.776	-1000000	-1000000	-1000000	-1000000	-1000000	-1000000	-1000000	-1000000	-1000000	-1000000	-1000000	-1000000	-1000000	-1000000	1997.8	0	0	0.0399471	-0.166088	0.976264	0.987381	-949.177	-2.82698	-1000000	-1000000
0	0	0	2042.8	0	0	-187.939	696.174	-1000000	-1000000	-1000000	-1000000	-1000000	-1000000	-1000000	-1000000	-1000000	-1000000	-1000000	-1000000	-1000000	-1000000	2042.8	0	0	0.0402238	-0.183493	1.07145	1.07698	-999.192	-3.10575	-1000000	-1000000
0	0	0	2074.8	0	0	-189.834	749.589	-1000000	-1000000	-1000000	-1000000	-1000000	-1000000	-1000000	-1000000	-1000000	-1000000	-1000000	-1000000	-1000000	-1000000	2074.8	0	0	0.0405184	-0.191855	1.1278	1.13021	-1024.13	-3.26636	-1000000	-1000000
0	0	0	2101.8	0	0	-190.961	803.128	-1000000	-1000000	-1000000	-1000000	-1000000	-1000000	-1000000	-1000000	-1000000	-1000000	-1000000	-1000000	-1000000	-1000000	2101.8	0	0	0.0408094	-0.199533	1.18865	1.18755	-1049.09	-3.43093	-1000000	-1000000
0	0	0	2137.8	0	0	-192.362	862.84	-1000000	-1000000	-1000000	-1000000	-1000000	-1000000	-1000000	-1000000	-1000000	-1000000	-1000000	-1000000	-1000000	-1000000	2137.8	0	0	0.0412299	-0.208908	1.26852	1.26436	-1074.01	-3.61318	-1000000	-1000000
0	0	0	2166.6	0	0	-192.245	924.062	-1000000	-1000000	-1000000	-1000000	-1000000	-1000000	-1000000	-1000000	-1000000	-1000000	-1000000	-1000000	-1000000	-1000000	2166.6	0	0	0.0415204	-0.218215	1.35573	1.35079	-1099.08	-3.79811	-1000000	-1000000
0	0	0	2195	0	0	-193.761	1016.47	-1000000	-1000000	-1000000	-1000000	-1000000	-1000000	-1000000	-1000000	-1000000	-1000000	-1000000	-1000000	-1000000	-1000000	2195	0	0	0.0420591	-0.228844	1.49295	1.48494	-1123.97	-4.03634	-1000000	-1000000
0	0	0	2226.6	0	0	-195.242	1104.66	-1000000	-1000000	-1000000	-1000000	-1000000	-1000000	-1000000	-1000000	-1000000	-1000000	-1000000	-1000000	-1000000	-1000000	2226.6	0	0	0.0428941	-0.243893	1.66154	1.65196	-1148.94	-4.31034	-1000000	-1000000
0	0	0	2254.4	0	0	-197.569	1168.91	-1000000	-1000000	-1000000	-1000000	-1000000	-1000000	-1000000	-1000000	-1000000	-1000000	-1000000	-1000000	-1000000	-1000000	2254.4	0	0	0.0436312	-0.254857	1.82714	1.8133	-1173.93	-4.56495	-1000000	-1000000
0	0	0	2286	0	0	-200.207	1232.2	-1000000	-1000000	-1000000	-1000000	-1000000	-1000000	-1000000	-1000000	-1000000	-1000000	-1000000	-1000000	-1000000	-1000000	2286	0	0	0.0444267	-0.267509	2.0147	1.99636	-1198.97	-4.86326	-1000000	-1000000
0	0	0	2327.4	0	0	-203.383	1290.08	-1000000	-1000000	-1000000	-1000000	-1000000	-1000000	-1000000	-1000000	-1000000	-1000000	-1000000	-1000000	-1000000	-1000000	2327.4	0	0	0.045277	-0.279439	2.19615	2.17274	-1223.9	-5.16799	-1000000	-1000000
0	0	0	2353	0	0	-205.153	1333.48	-1000000	-1000000	-1000000	-1000000	-1000000	-1000000	-1000000	-1000000	-1000000	-1000000	-1000000	-1000000	-1000000	-1000000	2353	0	0	0.0459801	-0.287774	2.34282	2.31547	-1248.87	-5.40651	-1000000	-1000000
0	0	0	2382.6	0	0	-207.81	1381.1	-1000000	-1000000	-1000000	-1000000	-1000000	-1000000	-1000000	-1000000	-1000000	-1000000	-1000000	-1000000	-1000000	-1000000	2382.6	0	0	0.0468548	-0.295975	2.50919	2.4781	-1273.88	-5.6819	-1000000	-1000000
0	0	0	2409.6	0	0	-209.954	1429.82	-1000000	-1000000	-1000000	-1000000	-1000000	-1000000	-1000000	-1000000	-1000000	-1000000	-1000000	-1000000	-1000000	-1000000	2409.6	0	0	0.0475646	-0.303681	2.68129	2.64649	-1298.85	-5.97415	-1000000	-1000000
0	0	0	2442	0	0	-212.312	1482.17	-1000000	-1000000	-1000000	-1000000	-1000000	-1000000	-1000000	-1000000	-1000000	-1000000	-1000000	-1000000	-1000000	-1000000	2442	0	0	0.0484145	-0.31087	2.86437	2.82734	-1323.8	-6.28421	-1000000	-1000000
0	0	0	2470.4	0	0	-214.777	1525.52	-1000000	-1000000	-1000000	-1000000	-1000000	-1000000	-1000000	-1000000	-1000000	-1000000	-1000000	-1000000	-1000000	-1000000	2470.4	0	0	0.0492759	-0.317691	3.0258	2.98631	-1348.77	-6.56073	-1000000	-1000000
0	0	0	2501	0	0	-216.485	1574.9	-1000000	-1000000	-1000000	-1000000	-1000000	-1000000	-1000000	-1000000	-1000000	-1000000	-1000000	-1000000	-1000000	-1000000	2501	0	0	0.0501904	-0.326337	3.2129	3.17073	-1373.83	-6.8889	-1000000	-1000000
0	0	0	2526.8	0	0	-218.135	1628.48	-1000000	-1000000	-1000000	-1000000	-1000000	-1000000	-1000000	-1000000	-1000000	-1000000	-1000000	-1000000	-1000000	-1000000	2526.8	0	0	0.0511052	-0.335751	3.4152	3.36709	-1398.75	-7.23572	-1000000	-1000000
0	0	0	2567.6	0	0	-219.877	1694.08	-1000000	-1000000	-1000000	-1000000	-1000000	-1000000	-1000000	-1000000	-1000000	-1000000	-1000000	-1000000	-1000000	-1000000	2567.6	0	0	0.0521705	-0.346685	3.63762	3.58498	-1423.72	-7.65469	-1000000	-1000000
0	0	0	2602.8	0	0	-220.665	1755.12	-1000000	-1000000	-1000000	-1000000	-1000000	-1000000	-1000000	-1000000	-1000000	-1000000	-1000000	-1000000	-1000000	-1000000	2602.8	0	0	0.0529534	-0.356233	3.83368	3.77756	-1448.64	-8.05342	-1000000	-1000000
0	0	0	2634.8	0	0	-221.155	1827.47	-1000000	-1000000	-1000000	-1000000	-1000000	-1000000	-1000000	-1000000	-1000000	-1000000	-1000000	-1000000	-1000000	-1000000	2634.8	0	0	0.0535779	-0.367787	4.04998	3.99292	-1473.71	-8.53171	-1000000	-1000000
0	0	0	2685.2	0	0	-228.854	1945.79	-1000000	-1000000	-1000000	-1000000	-1000000	-1000000	-1000000	-1000000	-1000000	-1000000	-1000000	-1000000	-1000000	-1000000	2685.2	0	0	0.0538188	-0.385766	4.34349	4.28195	-1498.64	-9.28232	-1000000	-1000000
0	0	0	2716.2	0	0	-264.997	2298.82	-1000000	-1000000	-1000000	-1000000	-1000000	-1000000	-1000000	-1000000	-1000000	-1000000	-1000000	-1000000	-1000000	-1000000	2716.2	0	0	0.0555568	-0.422617	4.72834	4.6541	-1523.62	-10.1998	-1000000	-1000000
0	0	0	2827.8	0	0	-380.91	3934.52	-1000000	-1000000	-1000000	-1000000	-1000000	-1000000	-1000000	-1000000	-1000000	-1000000	-1000000	-1000000	-1000000	-1000000	2827.8	0	0	0.0681382	-0.651874	6.13475	5.98168	-1548.66	-12.0766	-1000000	-1000000
0	0	0	2909.4	0	0	-384.644	4185.67	-1000000	-1000000	-1000000	-1000000	-1000000	-1000000	-1000000	-1000000	-1000000	-1000000	-1000000	-1000000	-1000000	-1000000	2909.4	0	0	0.0673763	-0.668015	6.56132	6.3807	-1558.65	-13.052	-1000000	-1000000
0	0	0	2963.4	0	0	-383.383	4213.23	-1000000	-1000000	-1000000	-1000000	-1000000	-1000000	-1000000	-1000000	-1000000	-1000000	-1000000	-1000000	-1000000	-1000000	2963.4	0	0	0.0676891	-0.68189	6.71229	6.52008	-1568.57	-13.4017	-1000000	-1000000
0	0	0	3035.4	0	0	-386.371	4329.03	-1000000	-1000000	-1000000	-1000000	-1000000	-1000000	-1000000	-1000000	-1000000	-1000000	-1000000	-1000000	-1000000	-1000000	3035.4	0	0	0.067338	-0.686034	6.86382	6.66009	-1578.57	-13.7575	-1000000	-1000000
0	0	0	3066.4	0	0	-385.849	4339.44	-1000000	-1000000	-1000000	-1000000	-1000000	-1000000	-1000000	-1000000	-1000000	-1000000	-1000000	-1000000	-1000000	-1000000	3066.4	0	0	0.0672956	-0.687767	6.91561	6.70842	-1588.61	-13.8947	-1000000	-1000000
0	0	0	3099.8	0	0	-391.086	4434.84	-1000000	-1000000	-1000000	-1000000	-1000000	-1000000	-1000000	-1000000	-1000000	-1000000	-1000000	-1000000	-1000000	-1000000	3099.8	0	0	0.0672239	-0.689454	6.98374	6.77153	-1598.57	-14.0775	-1000000	-1000000
0	0	0	3133.4	0	0	-389.341	4465.4	-1000000	-1000000	-1000000	-1000000	-1000000	-1000000	-1000000	-1000000	-1000000	-1000000	-1000000	-1000000	-1000000	-1000000	3133.4	0	0	0.0682136	-0.706125	7.08627	6.86617	-1608.52	-14.3319	-1000000	-1000000
0	0	0	3170.8	0	0	-392.162	4574.06	-1000000	-1000000	-1000000	-1000000	-1000000	-1000000	-1000000	-1000000	-1000000	-1000000	-1000000	-1000000	-1000000	-1000000	3170.8	0	0	0.068138	-0.708493	7.19789	6.97011	-1618.57	-14.6242	-1000000	-1000000
0	0	0	3211	0	0	-388.999	4593.07	-1000000	-1000000	-1000000	-1000000	-1000000	-1000000	-1000000	-1000000	-1000000	-1000000	-1000000	-1000000	-1000000	-1000000	3211	0	0	0.0680405	-0.710792	7.29479	7.06159	-1628.56	-14.9015	-1000000	-1000000
0	0	0	3242.4	0	0	-393.363	4700.86	-1000000	-1000000	-1000000	-1000000	-1000000	-1000000	-1000000	-1000000	-1000000	-1000000	-1000000	-1000000	-1000000	-1000000	3242.4	0	0	0.0680345	-0.712473	7.38571	7.14551	-1638.41	-15.1295	-1000000	-1000000
0	0	0	3268.6	0	0	-396.587	4800.4	-1000000	-1000000	-1000000	-1000000	-1000000	-1000000	-1000000	-1000000	-1000000	-1000000	-1000000	-1000000	-1000000	-1000000	3268.6	0	0	0.0691265	-0.727925	7.49811	7.2437	-1648.55	-15.3876	-1000000	-1000000
0	0	0	3317.2	0	0	-395.063	4931.41	-1000000	-1000000	-1000000	-1000000	-1000000	-1000000	-1000000	-1000000	-1000000	-1000000	-1000000	-1000000	-1000000	-1000000	3317.2	0	0	0.0697693	-0.745	7.76505	7.48547	-1673.51	-16.0757	-1000000	-1000000
0	0	0	3350	0	0	-398.147	5041.96	-1000000	-1000000	-1000000	-1000000	-1000000	-1000000	-1000000	-1000000	-1000000	-1000000	-1000000	-1000000	-1000000	-1000000	3350	0	0	0.0697284	-0.748051	7.92785	7.63313	-1698.45	-16.5453	-1000000	-1000000
0	0	0	3379.2	0	0	-394.573	5201.54	-1000000	-1000000	-1000000	-1000000	-1000000	-1000000	-1000000	-1000000	-1000000	-1000000	-1000000	-1000000	-1000000	-1000000	3379.2	0	0	0.0703214	-0.762046	8.13553	7.81554	-1723.42	-17.188	-1000000	-1000000
0	0	0	3431.4	0	0	-387.948	5313.72	-1000000	-1000000	-1000000	-1000000	-1000000	-1000000	-1000000	-1000000	-1000000	-1000000	-1000000	-1000000	-1000000	-1000000	3431.4	0	0	0.070371	-0.765989	8.37954	8.03636	-1748.46	-17.9735	-1000000	-1000000
0	0	0	3468.8	0	0	-386.161	5478.43	-1000000	-1000000	-1000000	-1000000	-1000000	-1000000	-1000000	-1000000	-1000000	-1000000	-1000000	-1000000	-1000000	-1000000	3468.8	0	0	0.0714702	-0.778296	8.61322	8.24592	-1773.4	-18.6317	-1000000	-1000000
0	0	0	3507.2	0	0	-375.366	5687.59	-1000000	-1000000	-1000000	-1000000	-1000000	-1000000	-1000000	-1000000	-1000000	-1000000	-1000000	-1000000	-1000000	-1000000	3507.2	0	0	0.0730503	-0.793087	8.94985	8.54665	-1798.36	-19.5514	-1000000	-1000000
0	0	0	3546.6	0	0	-370.153	5782.27	-1000000	-1000000	-1000000	-1000000	-1000000	-1000000	-1000000	-1000000	-1000000	-1000000	-1000000	-1000000	-1000000	-1000000	3546.6	0	0	0.0743888	-0.806638	9.17735	8.75876	-1823.28	-20.2743	-1000000	-1000000
0	0	0	3589	0	0	-367.837	5941.5	-1000000	-1000000	-1000000	-1000000	-1000000	-1000000	-1000000	-1000000	-1000000	-1000000	-1000000	-1000000	-1000000	-1000000	3589	0	0	0.0751617	-0.818255	9.44947	9.00028	-1848.35	-21.1135	-1000000	-1000000
0	0	0	3627.2	0	0	-364.572	6029.71	-1000000	-1000000	-1000000	-1000000	-1000000	-1000000	-1000000	-1000000	-1000000	-1000000	-1000000	-1000000	-1000000	-1000000	3627.2	0	0	0.0759024	-0.830514	9.71659	9.2368	-1873.23	-21.9705	-1000000	-1000000
0	0	0	3658.8	0	0	-368.213	6145.77	-1000000	-1000000	-1000000	-1000000	-1000000	-1000000	-1000000	-1000000	-1000000	-1000000	-1000000	-1000000	-1000000	-1000000	3658.8	0	0	0.0761715	-0.834431	9.99642	9.46901	-1898.2	-22.7078	-1000000	-1000000
0	0	0	3716.4	0	0	-377.921	6665.82	-1000000	-1000000	-1000000	-1000000	-1000000	-1000000	-1000000	-1000000	-1000000	-1000000	-1000000	-1000000	-1000000	-1000000	3716.4	0	0	0.0815292	-0.888342	10.9321	10.3766	-1923.21	-24.6409	-1000000	-1000000
0	0	0	3770.8	0	0	-367.204	7423.88	-1000000	-1000000	-1000000	-1000000	-1000000	-1000000	-1000000	-1000000	-1000000	-1000000	-1000000	-1000000	-1000000	-1000000	3770.8	0	0	0.0867244	-0.966803	12.4208	11.7696	-1948.24	-27.0985	-1000000	-1000000
0	0	0	3833.4	0	0	-360.17	8203.72	-1000000	-1000000	-1000000	-1000000	-1000000	-1000000	-1000000	-1000000	-1000000	-1000000	-1000000	-1000000	-1000000	-1000000	3833.4	0	0	0.0862607	-1.00422	14.1866	13.436	-1973.16	-29.8682	-1000000	-1000000
0	0	0	3929.8	0	0	-359.274	9171.81	-1000000	-1000000	-1000000	-1000000	-1000000	-1000000	-1000000	-1000000	-1000000	-1000000	-1000000	-1000000	-1000000	-1000000	3929.8	0	0	0.0805534	-1.09472	16.5715	15.7665	-1930.59	-32.9872	-1000000	-1000000
0	0	0	3971.2	0	0	-232.148	9223.45	-1000000	-1000000	-1000000	-1000000	-1000000	-1000000	-1000000	-1000000	-1000000	-1000000	-1000000	-1000000	-1000000	-1000000	3971.2	0	0	0.0429835	-1.09673	16.3005	15.4841	-949.202	-31.0852	-1000000	-1000000
0	0	0	4026	0	0	257.207	7995.64	-1000000	-1000000	-1000000	-1000000	-1000000	-1000000	-1000000	-1000000	-1000000	-1000000	-1000000	-1000000	-1000000	-1000000	4026	0	0	-0.0412359	-1.05046	15.6323	14.798	-184.95	-28.5579	-1000000	-1000000
0	0	0	4056.2	0	0	352.769	7603.09	-1000000	-1000000	-1000000	-1000000	-1000000	-1000000	-1000000	-1000000	-1000000	-1000000	-1000000	-1000000	-1000000	-1000000	4056.2	0	0	-0.123795	-0.909256	14.6867	14.1618	1.10888	-24.9226	-1000000	-1000000
