# Supplementary material for: An experimental and numerical study of twin dowel type shear connector
Source: Sci Rep. 2023 Feb 21;13:3071. doi: 10.1038/s41598-023-30005-3 (PMC9945454; doi:10.1038/s41598-023-30005-3)
Supplement: Supplementary file 1 — Supplementary Information. [file 41598_2023_30005_MOESM1_ESM.zip › Raw_data/PT-S-3.xlsx]

## Sheet: Hárok1
File comment:
Time 1 - default sample rate	Time 1 - slow sample rate	Time 1 - fast sample rate	Time 2 - default sample rate	Time 2 - slow sample rate	Time 2 - fast sample rate	Snimac 1	Snimac 2	Snimac 3	Snimac 4	Snimac 5	Snimac 6	Sila INSTRON	Pozicia INSTRON
s	s	s	s	s	s	mm	mm	mm	mm	mm	mm	kN	mm
11.10.21 09:19:09	11.10.21 09:19:09	11.10.21 09:19:09	11.10.21 09:19:09	11.10.21 09:19:09	11.10.21 09:19:09	11.10.21 09:19:09	11.10.21 09:19:09	11.10.21 09:19:09	11.10.21 09:19:09	11.10.21 09:19:09	11.10.21 09:19:09	11.10.21 09:19:09	11.10.21 09:19:09
200,00 ms (5 Hz)	100,00 ms (10 Hz)	0,21 ms (4800 Hz)	200,00 ms (5 Hz)	100,00 ms (10 Hz)	0,21 ms (4800 Hz)	200,00 ms (5 Hz)	200,00 ms (5 Hz)	200,00 ms (5 Hz)	200,00 ms (5 Hz)	200,00 ms (5 Hz)	200,00 ms (5 Hz)	200,00 ms (5 Hz)	200,00 ms (5 Hz)
Hardware channel:0	Hardware channel:0	Hardware channel:0	Hardware channel:0	Hardware channel:0	Hardware channel:0	Hardware channel:1	Hardware channel:2	Hardware channel:3	Hardware channel:4	Hardware channel:5	Hardware channel:6	Hardware channel:7	Hardware channel:8
Serial No. (Electronics / CP): N.A.	Serial No. (Electronics / CP): N.A.	Serial No. (Electronics / CP): N.A.	Serial No. (Electronics / CP): N.A.	Serial No. (Electronics / CP): N.A.	Serial No. (Electronics / CP): N.A.	Serial No. (Electronics / CP): 9E500B129	Serial No. (Electronics / CP): 9E500B129	Serial No. (Electronics / CP): 9E500B129	Serial No. (Electronics / CP): 9E500B129	Serial No. (Electronics / CP): 9E500B129	Serial No. (Electronics / CP): 9E500B129	Serial No. (Electronics / CP): 9E500B129	Serial No. (Electronics / CP): 9E500B129
Sensor:	Sensor:	Sensor:	Sensor:	Sensor:	Sensor:	Sensor: Messotron WT20K	Sensor: Messotron WT20K	Sensor: Messotron WT20K	Sensor: Messotron WT20K	Sensor: Messotron WT20K	Sensor: Messotron WT20K	Sensor: Load	Sensor: Position
Sensor T-ID:	Sensor T-ID:	Sensor T-ID:	Sensor T-ID:	Sensor T-ID:	Sensor T-ID:	Sensor T-ID: 199201892318	Sensor T-ID: 199201892318	Sensor T-ID: 199201892318	Sensor T-ID: 199201892318	Sensor T-ID: 199201892318	Sensor T-ID: 199201892318	Sensor T-ID: 435084103819444	Sensor T-ID: 435084098726852
Amplifier typeN.A.	Amplifier typeN.A.	Amplifier typeN.A.	Amplifier typeN.A.	Amplifier typeN.A.	Amplifier typeN.A.	Amplifier typeMX840A	Amplifier typeMX840A	Amplifier typeMX840A	Amplifier typeMX840A	Amplifier typeMX840A	Amplifier typeMX840A	Amplifier typeMX840A	Amplifier typeMX840A
Connector plate:N.A.	Connector plate:N.A.	Connector plate:N.A.	Connector plate:N.A.	Connector plate:N.A.	Connector plate:N.A.	Connector plate:N.A.	Connector plate:N.A.	Connector plate:N.A.	Connector plate:N.A.	Connector plate:N.A.	Connector plate:N.A.	Connector plate:N.A.	Connector plate:N.A.
Transducer type:N.A.	Transducer type:N.A.	Transducer type:N.A.	Transducer type:N.A.	Transducer type:N.A.	Transducer type:N.A.	Transducer type:Inductive half bridge	Transducer type:Inductive half bridge	Transducer type:Inductive half bridge	Transducer type:Inductive half bridge	Transducer type:Inductive half bridge	Transducer type:Inductive half bridge	Transducer type:DC Voltage	Transducer type:DC Voltage
Meas. rangeN.A.	Meas. rangeN.A.	Meas. rangeN.A.	Meas. rangeN.A.	Meas. rangeN.A.	Meas. rangeN.A.	Meas. range300	Meas. range300	Meas. range300	Meas. range300	Meas. range300	Meas. range300	Meas. range10	Meas. range10
						Hardware scaling P1:1,301043E-17 ; 0	Hardware scaling P1:1,301043E-17 ; 0	Hardware scaling P1:1,301043E-17 ; 0	Hardware scaling P1:1,301043E-17 ; 0	Hardware scaling P1:1,301043E-17 ; 0	Hardware scaling P1:1,301043E-17 ; 0	Hardware scaling P1:0 ; 0	Hardware scaling P1:0 ; 0
						Hardware scaling P2:150 ; 10	Hardware scaling P2:150 ; 10	Hardware scaling P2:150 ; 10	Hardware scaling P2:150 ; 10	Hardware scaling P2:150 ; 10	Hardware scaling P2:150 ; 10	Hardware scaling P2:10 ; 2500	Hardware scaling P2:10 ; 125
Native unit	Native unit	Native unit	Native unit	Native unit	Native unit	Native unitmV/V	Native unitmV/V	Native unitmV/V	Native unitmV/V	Native unitmV/V	Native unitmV/V	Native unitV	Native unitV
Engineering unit:	Engineering unit:	Engineering unit:	Engineering unit:	Engineering unit:	Engineering unit:	Engineering unit:mm	Engineering unit:mm	Engineering unit:mm	Engineering unit:mm	Engineering unit:mm	Engineering unit:mm	Engineering unit:kN	Engineering unit:mm
Nominal range: 0	Nominal range: 0	Nominal range: 0	Nominal range: 0	Nominal range: 0	Nominal range: 0	Nominal range: 20 mm	Nominal range: 20 mm	Nominal range: 20 mm	Nominal range: 20 mm	Nominal range: 20 mm	Nominal range: 20 mm	Nominal range: 2500 kN	Nominal range: 125 mm
catman Scaling:None	catman Scaling:None	catman Scaling:None	catman Scaling:None	catman Scaling:None	catman Scaling:None	catman Scaling:External hardware	catman Scaling:External hardware	catman Scaling:External hardware	catman Scaling:External hardware	catman Scaling:External hardware	catman Scaling:External hardware	catman Scaling:External hardware	catman Scaling:External hardware
0 V	0 V	0 V	0 V	0 V	0 V	Excitation:1 V excitation	Excitation:1 V excitation	Excitation:1 V excitation	Excitation:1 V excitation	Excitation:1 V excitation	Excitation:1 V excitation	10 V	10 V
Filter characteristics:N.A.	Filter characteristics:N.A.	Filter characteristics:N.A.	Filter characteristics:N.A.	Filter characteristics:N.A.	Filter characteristics:N.A.	Filter characteristics:Bessel lowpass	Filter characteristics:Bessel lowpass	Filter characteristics:Bessel lowpass	Filter characteristics:Bessel lowpass	Filter characteristics:Bessel lowpass	Filter characteristics:Bessel lowpass	Filter characteristics:Bessel lowpass	Filter characteristics:Bessel lowpass
Filter frequency:N.A.	Filter frequency:N.A.	Filter frequency:N.A.	Filter frequency:N.A.	Filter frequency:N.A.	Filter frequency:N.A.	Filter frequency:0.5 Hz	Filter frequency:0.5 Hz	Filter frequency:0.5 Hz	Filter frequency:0.5 Hz	Filter frequency:0.5 Hz	Filter frequency:0.5 Hz	Filter frequency:0.5 Hz	Filter frequency:0.5 Hz
Zero balancing:0 s	Zero balancing:0 s	Zero balancing:0 s	Zero balancing:0 s	Zero balancing:0 s	Zero balancing:0 s	Zero balancing:-3,664768 mm	Zero balancing:0,317573 mm	Zero balancing:-4,875461 mm	Zero balancing:-7,359518 mm	Zero balancing:-1,625974 mm	Zero balancing:-0,372527 mm	Zero balancing:-0,226503 kN	Zero balancing:0 mm
Tare value:0 s	Tare value:0 s	Tare value:0 s	Tare value:0 s	Tare value:0 s	Tare value:0 s	Tare value:-3,664768 mm	Tare value:0,317573 mm	Tare value:-4,875461 mm	Tare value:-7,359518 mm	Tare value:-1,625974 mm	Tare value:-0,372527 mm	Tare value:-0,226503 kN	Tare value:0 mm
Software zero: 0 s	Software zero: 0 s	Software zero: 0 s	Software zero: 0 s	Software zero: 0 s	Software zero: 0 s	Software zero: 0 mm	Software zero: 0 mm	Software zero: 0 mm	Software zero: 0 mm	Software zero: 0 mm	Software zero: 0 mm	Software zero: 0 kN	Software zero: 0 mm
Input signalN.A.	Input signalN.A.	Input signalN.A.	Input signalN.A.	Input signalN.A.	Input signalN.A.	Input signalN.A.	Input signalN.A.	Input signalN.A.	Input signalN.A.	Input signalN.A.	Input signalN.A.	Input signalN.A.	Input signalN.A.
Amplifier input:N.A.	Amplifier input:N.A.	Amplifier input:N.A.	Amplifier input:N.A.	Amplifier input:N.A.	Amplifier input:N.A.	Amplifier input:N.A.	Amplifier input:N.A.	Amplifier input:N.A.	Amplifier input:N.A.	Amplifier input:N.A.	Amplifier input:N.A.	Amplifier input:N.A.	Amplifier input:N.A.
Gage factor:0,00000	Gage factor:0,00000	Gage factor:0,00000	Gage factor:0,00000	Gage factor:0,00000	Gage factor:0,00000	Gage factor:0,00000	Gage factor:0,00000	Gage factor:0,00000	Gage factor:0,00000	Gage factor:0,00000	Gage factor:0,00000	Gage factor:0,00000	Gage factor:0,00000
Bridge factor:0,00000	Bridge factor:0,00000	Bridge factor:0,00000	Bridge factor:0,00000	Bridge factor:0,00000	Bridge factor:0,00000	Bridge factor:0,00000	Bridge factor:0,00000	Bridge factor:0,00000	Bridge factor:0,00000	Bridge factor:0,00000	Bridge factor:0,00000	Bridge factor:0,00000	Bridge factor:0,00000
N.A.	N.A.	N.A.	N.A.	N.A.	N.A.	N.A.	N.A.	N.A.	N.A.	N.A.	N.A.	N.A.	N.A.
0	0	0	14.4	0	0	-3.24954e-05	-4.27301e-05	1.26899e-05	8.54749e-05	-5.95789e-05	-2.84101e-05	0.0186049	56.0607
0	0	0	119.6	0	0	2.40186e-05	-0.000184876	0.0315069	0.0243477	0.000106608	-0.000304534	-9.95667	34.6497
0	0	0	137.8	0	0	0.00011868	-0.000268499	0.0594206	0.0367391	0.000327719	-0.000408864	-19.9932	34.2455
0	0	0	153	0	0	0.000307295	-0.000463186	0.0918505	0.0568821	0.000837758	-0.000673288	-39.9807	33.7323
0	0	0	170.2	0	0	0.000514631	-0.000630498	0.111143	0.0756511	0.00130523	-0.000885128	-60.0525	33.3494
0	0	0	185	0	0	0.00077283	-0.000779642	0.126399	0.0902204	0.00180591	-0.00106416	-79.9774	33.0238
0	0	0	200.8	0	0	0.00111085	-0.000888917	0.138408	0.104838	0.00231613	-0.00121185	-99.9618	32.7494
0	0	0	216.6	0	0	0.00160323	-0.000998038	0.147761	0.117224	0.00279526	-0.00130757	-119.975	32.4901
0	0	0	231.8	0	0	0.00233156	-0.00115109	0.156518	0.126964	0.00330618	-0.00136656	-139.818	32.2694
0	0	0	249.4	0	0	0.00310191	-0.0012454	0.165327	0.135593	0.00382382	-0.00139941	-159.985	32.0519
0	0	0	265.6	0	0	0.00386591	-0.00132474	0.173114	0.142883	0.00433474	-0.00141632	-179.871	31.8683
0	0	0	280.4	0	0	0.00461932	-0.0014052	0.180344	0.149651	0.00489547	-0.00143764	-199.867	31.7006
0	0	0	295.8	0	0	0.00536954	-0.00149704	0.187326	0.156342	0.00545672	-0.00146078	-219.929	31.5238
0	0	0	317	0	0	0.0061233	-0.00158854	0.194522	0.163374	0.00603016	-0.00150819	-239.816	31.367
0	0	0	334.6	0	0	0.00681912	-0.00167863	0.201689	0.170677	0.00662868	-0.00153067	-259.904	31.2096
0	0	0	353.8	0	0	0.00743654	-0.00171742	0.210865	0.179486	0.00728371	-0.00167531	-279.753	31.0601
0	0	0	371.4	0	0	0.00802782	-0.00173647	0.218616	0.187651	0.00792303	-0.00174622	-299.801	30.9314
0	0	0	387.6	0	0	0.00866254	-0.00177405	0.227296	0.196647	0.00858265	-0.00180644	-319.858	30.8021
0	0	0	406.4	0	0	0.00929444	-0.00183451	0.236135	0.205913	0.00926382	-0.00191267	-339.743	30.6603
0	0	0	426.8	0	0	0.0099274	-0.00191164	0.246227	0.216021	0.0099759	-0.00206256	-359.791	30.5296
0	0	0	445.6	0	0	0.0105	-0.00197811	0.256185	0.225284	0.0106368	-0.00220725	-379.683	30.4226
0	0	0	466.8	0	0	0.0034855	-0.0013033	0.159442	0.149871	0.00277248	-0.00178803	-49.9622	32.2857
0	0	0	487.6	0	0	0.0104244	-0.00171614	0.262447	0.232815	0.0107374	-0.00166193	-379.708	30.405
0	0	0	511	0	0	0.00369001	-0.0013026	0.165714	0.156688	0.00291129	-0.00178096	-49.968	32.2134
0	0	0	533	0	0	0.0103385	-0.00167201	0.26686	0.237733	0.0108314	-0.00151327	-379.69	30.3692
0	0	0	561	0	0	0.00375253	-0.00132836	0.169235	0.160833	0.00298829	-0.00178193	-49.9802	32.1839
0	0	0	586.2	0	0	0.0102608	-0.00166698	0.269697	0.241058	0.0108476	-0.00144682	-379.712	30.3668
0	0	0	608.2	0	0	0.00381611	-0.00135198	0.171697	0.163867	0.00300878	-0.00178781	-49.9622	32.1436
0	0	0	631.2	0	0	0.0102078	-0.0016795	0.272192	0.244022	0.0108395	-0.00143866	-379.707	30.3479
0	0	0	655	0	0	0.00387651	-0.00136677	0.173954	0.16661	0.00304198	-0.00180277	-49.9419	32.121
0	0	0	675.2	0	0	0.010169	-0.00169047	0.274351	0.246516	0.0108476	-0.00144828	-379.711	30.3334
0	0	0	694.6	0	0	0.00390653	-0.00138074	0.175591	0.168485	0.00305328	-0.00182896	-49.9231	32.0916
0	0	0	715.8	0	0	0.0100987	-0.00170075	0.276097	0.24846	0.0108344	-0.00148541	-379.702	30.3292
0	0	0	736.4	0	0	0.00396658	-0.00139439	0.177261	0.170435	0.00310344	-0.00184233	-49.9109	32.07
0	0	0	761.6	0	0	0.0101093	-0.00171027	0.278089	0.250746	0.0108686	-0.001527	-379.694	30.3097
0	0	0	787.4	0	0	0.00391784	-0.00139587	0.178686	0.172074	0.00309143	-0.00187055	-49.9817	32.0647
0	0	0	813.4	0	0	0.0100655	-0.00171987	0.279428	0.252332	0.0108641	-0.00154232	-379.701	30.3099
0	0	0	835	0	0	0.00393126	-0.00141114	0.179895	0.173499	0.00308189	-0.00187796	-49.9768	32.0546
0	0	0	871.4	0	0	0.0100252	-0.00172137	0.280514	0.25374	0.0108538	-0.00157063	-379.731	30.3093
0	0	0	896.6	0	0	0.00395563	-0.00142609	0.180953	0.174894	0.00308702	-0.00189699	-49.9862	32.0471
0	0	0	922.4	0	0	0.00999062	-0.00173833	0.281883	0.255321	0.0108536	-0.00159954	-379.722	30.3096
0	0	0	942.6	0	0	0.0039966	-0.00143977	0.18203	0.176125	0.00308843	-0.00191797	-49.9626	32.036
0	0	0	966	0	0	0.00998108	-0.00174499	0.283181	0.256829	0.0108614	-0.00162815	-379.697	30.2913
0	0	0	992.6	0	0	0.00400402	-0.00143759	0.183156	0.177398	0.00308755	-0.00193368	-49.9953	32.0283
0	0	0	1020	0	0	0.00993941	-0.00175815	0.284059	0.257905	0.0108558	-0.00164237	-379.761	30.2913
0	0	0	1043	0	0	0.00402627	-0.00146454	0.184108	0.178558	0.00308631	-0.0019487	-49.9648	32.0127
0	0	0	1073.2	0	0	0.00994152	-0.00177703	0.28526	0.259373	0.0108392	-0.00168498	-379.697	30.2907
0	0	0	1094.8	0	0	0.00403475	-0.00147578	0.185081	0.179712	0.00308437	-0.00196918	-49.9346	32.01
0	0	0	1118.2	0	0	0.00996201	-0.0017972	0.286384	0.260711	0.0108464	-0.00171368	-379.702	30.2723
0	0	0	1140.6	0	0	0.00401921	-0.00149671	0.185878	0.180603	0.00307148	-0.00198852	-49.9995	32.0045
0	0	0	1165.4	0	0	0.00995707	-0.00181365	0.287217	0.261723	0.0108483	-0.0017395	-379.695	30.2721
0	0	0	1190.2	0	0	0.00404358	-0.00150558	0.186816	0.181661	0.00308048	-0.00199956	-49.9639	31.991
0	0	0	1210.8	0	0	0.00994894	-0.00182871	0.288122	0.262814	0.0108533	-0.00176816	-379.708	30.272
0	0	0	1233.8	0	0	0.00405947	-0.00152655	0.187558	0.182482	0.0030773	-0.00201351	-49.9863	31.981
0	0	0	1258.2	0	0	0.00986099	-0.00186171	0.286972	0.262578	0.0105666	-0.00184185	-366.955	30.2991
0	0	0	1276.6	0	0	0.00406442	-0.00154349	0.188233	0.18321	0.00306847	-0.00203709	-49.9771	31.9715
0	0	0	1299.6	0	0	0.00995989	-0.00185597	0.289663	0.2646	0.0108586	-0.00181637	-379.681	30.2539
0	0	0	1320.8	0	0	0.0040683	-0.00154697	0.1889	0.183946	0.0030766	-0.00204888	-49.9749	31.9716
0	0	0	1342.2	0	0	0.00993022	-0.00186292	0.290252	0.265321	0.010839	-0.0018373	-379.729	30.2537
0	0	0	1362.2	0	0	0.00407572	-0.0015596	0.189579	0.1847	0.00307995	-0.00206084	-49.9308	31.9521
0	0	0	1385	0	0	0.00991998	-0.00187295	0.290909	0.266126	0.0108271	-0.00185496	-379.732	30.2533
0	0	0	1405.8	0	0	0.004057	-0.0015634	0.190037	0.18522	0.00305982	-0.00207515	-49.9848	31.9522
0	0	0	1427.8	0	0	0.00993234	-0.0018842	0.291717	0.267039	0.01084	-0.00187726	-379.692	30.2532
0	0	0	1451.2	0	0	0.00407113	-0.00156755	0.190779	0.186028	0.00307819	-0.00208534	-49.9912	31.9523
0	0	0	1472.4	0	0	0.00992881	-0.00188897	0.292225	0.267674	0.0108369	-0.00188759	-379.721	30.2535
0	0	0	1492.2	0	0	0.00407502	-0.00158344	0.191368	0.186659	0.00307624	-0.00208839	-49.9598	31.9445
0	0	0	1514.8	0	0	0.00993234	-0.00189496	0.292858	0.268426	0.0108432	-0.00190225	-379.719	30.2519
0	0	0	1547.2	0	0	0.00417074	-0.00159141	0.19194	0.187427	0.00314371	-0.00208596	-50.02	31.9519
0	0	0	1585	0	0	0.00994117	-0.00190158	0.293563	0.269311	0.0108529	-0.00191386	-379.707	30.2349
0	0	0	1607.4	0	0	0.00406301	-0.00159203	0.192333	0.187879	0.00307501	-0.00208579	-49.9957	31.9523
0	0	0	1633	0	0	0.00993375	-0.00191407	0.294221	0.270124	0.010852	-0.00193752	-379.703	30.2342
0	0	0	1661	0	0	0.0104449	-0.00191588	0.300464	0.275394	0.0113831	-0.00192238	-399.693	30.1421
0	0	0	1684.8	0	0	0.0120276	-0.00193961	0.323474	0.295083	0.0127317	-0.00209276	-449.726	29.9404
0	0	0	1706.4	0	0	0.0134857	-0.00204615	0.355098	0.32056	0.0141295	-0.00254421	-499.662	29.7204
0	0	0	1728	0	0	0.014806	-0.00240506	0.395527	0.352734	0.0158048	-0.00302025	-549.602	29.4981
0	0	0	1755	0	0	0.0160376	-0.00307727	0.444427	0.392109	0.017484	-0.00442494	-599.551	29.248
0	0	0	1786.2	0	0	0.0172103	-0.0038837	0.50009	0.437714	0.0193042	-0.00715523	-649.517	28.9703
0	0	0	1814	0	0	0.0183847	-0.00449626	0.55925	0.48536	0.0222407	-0.0242529	-699.434	28.7314
0	0	0	1839.8	0	0	0.0195351	-0.00528995	0.625075	0.539602	0.0253767	-0.0444152	-749.575	28.4956
0	0	0	1864	0	0	0.0205686	-0.0064087	0.688729	0.593953	0.0277017	-0.056391	-799.369	28.2521
0	0	0	1909.8	0	0	0.0215647	-0.00779871	0.755584	0.652251	0.0299298	-0.0677711	-849.346	27.988
0	0	0	1938.2	0	0	0.0224869	-0.00948744	0.833002	0.719521	0.0300073	-0.0816212	-899.331	27.7489
0	0	0	1975.2	0	0	0.0238277	-0.0205472	0.938883	0.812311	0.0311014	-0.10238	-949.256	27.4559
0	0	0	2005.8	0	0	0.0234717	-0.0391874	1.05562	0.916737	0.0323389	-0.127083	-999.286	27.1622
0	0	0	2045.4	0	0	0.0233311	-0.0657604	1.26159	1.11129	0.034083	-0.166332	-1049.19	26.7562
0	0	0	2072.4	0	0	0.0235759	-0.0878096	1.52266	1.35862	0.0365112	-0.2107	-1099.21	26.3193
0	0	0	2114.2	0	0	0.0250813	-0.136245	2.23303	2.04862	0.0443811	-0.360242	-1149.06	25.3667
0	0	0	2152.6	0	0	0.026379	-0.155118	2.61278	2.41591	0.0460066	-0.391119	-1199.11	24.7879
0	0	0	2185.8	0	0	0.027794	-0.174256	2.98587	2.78218	0.0474458	-0.417953	-1249	24.2079
0	0	0	2212.4	0	0	0.0293138	-0.193521	3.36493	3.15383	0.048653	-0.438962	-1299	23.6102
0	0	0	2252.4	0	0	0.0310852	-0.215998	3.88132	3.6639	0.0503347	-0.463282	-1348.93	22.8073
0	0	0	2282.2	0	0	0.0325602	-0.234532	4.34378	4.12599	0.0519487	-0.482729	-1398.92	22.0546
0	0	0	2313.6	0	0	0.0342302	-0.255757	4.8627	4.64694	0.0537005	-0.506863	-1448.81	21.1397
0	0	0	2344.8	0	0	0.0348073	-0.273236	5.39711	5.17694	0.0544646	-0.525234	-1498.83	19.9466
0	0	0	2377.2	0	0	0.0345506	-0.298075	6.08978	5.85155	0.0551582	-0.54645	-1548.81	18.364
0	0	0	2417.2	0	0	0.0400243	-0.374696	7.29405	7.0431	0.05912	-0.610446	-1598.77	16.0904
0	0	0	2470.2	0	0	0.0474587	-0.473597	8.26838	8.01882	0.0620667	-0.655193	-1648.74	14.0649
0	0	0	2515.4	0	0	0.048933	-0.518714	8.84994	8.592	0.0640526	-0.679158	-1698.66	12.5788
0	0	0	2547.2	0	0	0.050135	-0.559153	9.41313	9.12683	0.0658116	-0.702855	-1748.7	11.1871
0	0	0	2579.2	0	0	0.0509025	-0.607319	10.138	9.8376	0.0678019	-0.732608	-1798.6	9.49459
0	0	0	2645	0	0	0.0649201	-0.743587	12.7349	12.4358	0.075008	-0.884229	-1848.58	5.19347
0	0	0	2672	0	0	0.0515673	-0.779531	12.5162	12.1929	0.0582196	-0.909554	-949.267	6.91094
0	0	0	2716	0	0	-0.0272454	-0.636	11.9072	11.5989	0.0312601	-0.886072	-184.889	9.38253
0	0	0	2749	0	0	-0.0557317	-0.592289	11.3087	10.8192	-0.0353409	-0.707388	0.528826	12.2403
