# Supplementary material for: An experimental and numerical study of twin dowel type shear connector
Source: Sci Rep. 2023 Feb 21;13:3071. doi: 10.1038/s41598-023-30005-3 (PMC9945454; doi:10.1038/s41598-023-30005-3)
Supplement: Supplementary file 1 — Supplementary Information. [file 41598_2023_30005_MOESM1_ESM.zip › Raw_data/PT-S-4.TSX]

CATMAN TEST FILE
PATH=C:\Users\LEV\Desktop\Pretlacacie
Job name=Job1
Data file with path=C:\Users\LEV\Desktop\Pretlacacie\PT-S-4.xlsx
Data file=PT-S-4.xlsx
File comment=
Operator=
Department=
Comment=
Default sample rate=5 Hz
Slow sample rate=10 Hz
Fast sample rate=4800 Hz
Number of samples default sample rate=104
Number of samples slow sample rate=0
Number of samples fast sample rate=0
Saving mode=PROMPT
Master/Slave mode=Yes
Start mode=Manual
Start time=11.10.2021 10:45:06
Stop mode=Manual
Stop time=11.10.2021 11:28:02
catmanEasy/AP version=5.1.3.1
Numerical precision=8 Byte Float
Firmware CX27B=4.10.4.0
Firmware MX840B=4.12.14.0
DATAFILE=C:\Users\LEV\Desktop\Pretlacacie\PT-S-4.xlsx
