# Supplementary material for: An experimental and numerical study of twin dowel type shear connector
Source: Sci Rep. 2023 Feb 21;13:3071. doi: 10.1038/s41598-023-30005-3 (PMC9945454; doi:10.1038/s41598-023-30005-3)
Supplement: Supplementary file 1 — Supplementary Information. [file 41598_2023_30005_MOESM1_ESM.zip › Raw_data/PT-S-4.xlsx]

## Sheet: Hárok1
File comment:
Time 1 - default sample rate	Time 1 - slow sample rate	Time 1 - fast sample rate	Time 2 - default sample rate	Time 2 - slow sample rate	Time 2 - fast sample rate	Snimac 1	Snimac 2	Snimac 3	Snimac 4	Snimac 5	Snimac 6	Sila INSTRON	Pozicia INSTRON
s	s	s	s	s	s	mm	mm	mm	mm	mm	mm	kN	mm
11.10.21 10:45:06	11.10.21 10:45:06	11.10.21 10:45:06	11.10.21 10:45:06	11.10.21 10:45:06	11.10.21 10:45:06	11.10.21 10:45:06	11.10.21 10:45:06	11.10.21 10:45:06	11.10.21 10:45:06	11.10.21 10:45:06	11.10.21 10:45:06	11.10.21 10:45:06	11.10.21 10:45:06
200,00 ms (5 Hz)	100,00 ms (10 Hz)	0,21 ms (4800 Hz)	200,00 ms (5 Hz)	100,00 ms (10 Hz)	0,21 ms (4800 Hz)	200,00 ms (5 Hz)	200,00 ms (5 Hz)	200,00 ms (5 Hz)	200,00 ms (5 Hz)	200,00 ms (5 Hz)	200,00 ms (5 Hz)	200,00 ms (5 Hz)	200,00 ms (5 Hz)
Hardware channel:0	Hardware channel:0	Hardware channel:0	Hardware channel:0	Hardware channel:0	Hardware channel:0	Hardware channel:1	Hardware channel:2	Hardware channel:3	Hardware channel:4	Hardware channel:5	Hardware channel:6	Hardware channel:7	Hardware channel:8
Serial No. (Electronics / CP): N.A.	Serial No. (Electronics / CP): N.A.	Serial No. (Electronics / CP): N.A.	Serial No. (Electronics / CP): N.A.	Serial No. (Electronics / CP): N.A.	Serial No. (Electronics / CP): N.A.	Serial No. (Electronics / CP): 9E500B129	Serial No. (Electronics / CP): 9E500B129	Serial No. (Electronics / CP): 9E500B129	Serial No. (Electronics / CP): 9E500B129	Serial No. (Electronics / CP): 9E500B129	Serial No. (Electronics / CP): 9E500B129	Serial No. (Electronics / CP): 9E500B129	Serial No. (Electronics / CP): 9E500B129
Sensor:	Sensor:	Sensor:	Sensor:	Sensor:	Sensor:	Sensor: Messotron WT20K	Sensor: Messotron WT20K	Sensor: Messotron WT20K	Sensor: Messotron WT20K	Sensor: Messotron WT20K	Sensor: Messotron WT20K	Sensor: Load	Sensor: Position
Sensor T-ID:	Sensor T-ID:	Sensor T-ID:	Sensor T-ID:	Sensor T-ID:	Sensor T-ID:	Sensor T-ID: 199201892318	Sensor T-ID: 199201892318	Sensor T-ID: 199201892318	Sensor T-ID: 199201892318	Sensor T-ID: 199201892318	Sensor T-ID: 199201892318	Sensor T-ID: 435084103819444	Sensor T-ID: 435084098726852
Amplifier typeN.A.	Amplifier typeN.A.	Amplifier typeN.A.	Amplifier typeN.A.	Amplifier typeN.A.	Amplifier typeN.A.	Amplifier typeMX840A	Amplifier typeMX840A	Amplifier typeMX840A	Amplifier typeMX840A	Amplifier typeMX840A	Amplifier typeMX840A	Amplifier typeMX840A	Amplifier typeMX840A
Connector plate:N.A.	Connector plate:N.A.	Connector plate:N.A.	Connector plate:N.A.	Connector plate:N.A.	Connector plate:N.A.	Connector plate:N.A.	Connector plate:N.A.	Connector plate:N.A.	Connector plate:N.A.	Connector plate:N.A.	Connector plate:N.A.	Connector plate:N.A.	Connector plate:N.A.
Transducer type:N.A.	Transducer type:N.A.	Transducer type:N.A.	Transducer type:N.A.	Transducer type:N.A.	Transducer type:N.A.	Transducer type:Inductive half bridge	Transducer type:Inductive half bridge	Transducer type:Inductive half bridge	Transducer type:Inductive half bridge	Transducer type:Inductive half bridge	Transducer type:Inductive half bridge	Transducer type:DC Voltage	Transducer type:DC Voltage
Meas. rangeN.A.	Meas. rangeN.A.	Meas. rangeN.A.	Meas. rangeN.A.	Meas. rangeN.A.	Meas. rangeN.A.	Meas. range300	Meas. range300	Meas. range300	Meas. range300	Meas. range300	Meas. range300	Meas. range10	Meas. range10
						Hardware scaling P1:1,301043E-17 ; 0	Hardware scaling P1:1,301043E-17 ; 0	Hardware scaling P1:1,301043E-17 ; 0	Hardware scaling P1:1,301043E-17 ; 0	Hardware scaling P1:1,301043E-17 ; 0	Hardware scaling P1:1,301043E-17 ; 0	Hardware scaling P1:0 ; 0	Hardware scaling P1:0 ; 0
						Hardware scaling P2:150 ; 10	Hardware scaling P2:150 ; 10	Hardware scaling P2:150 ; 10	Hardware scaling P2:150 ; 10	Hardware scaling P2:150 ; 10	Hardware scaling P2:150 ; 10	Hardware scaling P2:10 ; 2500	Hardware scaling P2:10 ; 125
Native unit	Native unit	Native unit	Native unit	Native unit	Native unit	Native unitmV/V	Native unitmV/V	Native unitmV/V	Native unitmV/V	Native unitmV/V	Native unitmV/V	Native unitV	Native unitV
Engineering unit:	Engineering unit:	Engineering unit:	Engineering unit:	Engineering unit:	Engineering unit:	Engineering unit:mm	Engineering unit:mm	Engineering unit:mm	Engineering unit:mm	Engineering unit:mm	Engineering unit:mm	Engineering unit:kN	Engineering unit:mm
Nominal range: 0	Nominal range: 0	Nominal range: 0	Nominal range: 0	Nominal range: 0	Nominal range: 0	Nominal range: 20 mm	Nominal range: 20 mm	Nominal range: 20 mm	Nominal range: 20 mm	Nominal range: 20 mm	Nominal range: 20 mm	Nominal range: 2500 kN	Nominal range: 125 mm
catman Scaling:None	catman Scaling:None	catman Scaling:None	catman Scaling:None	catman Scaling:None	catman Scaling:None	catman Scaling:External hardware	catman Scaling:External hardware	catman Scaling:External hardware	catman Scaling:External hardware	catman Scaling:External hardware	catman Scaling:External hardware	catman Scaling:External hardware	catman Scaling:External hardware
0 V	0 V	0 V	0 V	0 V	0 V	Excitation:1 V excitation	Excitation:1 V excitation	Excitation:1 V excitation	Excitation:1 V excitation	Excitation:1 V excitation	Excitation:1 V excitation	10 V	10 V
Filter characteristics:N.A.	Filter characteristics:N.A.	Filter characteristics:N.A.	Filter characteristics:N.A.	Filter characteristics:N.A.	Filter characteristics:N.A.	Filter characteristics:Bessel lowpass	Filter characteristics:Bessel lowpass	Filter characteristics:Bessel lowpass	Filter characteristics:Bessel lowpass	Filter characteristics:Bessel lowpass	Filter characteristics:Bessel lowpass	Filter characteristics:Bessel lowpass	Filter characteristics:Bessel lowpass
Filter frequency:N.A.	Filter frequency:N.A.	Filter frequency:N.A.	Filter frequency:N.A.	Filter frequency:N.A.	Filter frequency:N.A.	Filter frequency:0.5 Hz	Filter frequency:0.5 Hz	Filter frequency:0.5 Hz	Filter frequency:0.5 Hz	Filter frequency:0.5 Hz	Filter frequency:0.5 Hz	Filter frequency:0.5 Hz	Filter frequency:0.5 Hz
Zero balancing:0 s	Zero balancing:0 s	Zero balancing:0 s	Zero balancing:0 s	Zero balancing:0 s	Zero balancing:0 s	Zero balancing:-0,439633 mm	Zero balancing:-0,905472 mm	Zero balancing:-4,031622 mm	Zero balancing:-1,192216 mm	Zero balancing:1,51399 mm	Zero balancing:-1,210917 mm	Zero balancing:-0,226503 kN	Zero balancing:0 mm
Tare value:0 s	Tare value:0 s	Tare value:0 s	Tare value:0 s	Tare value:0 s	Tare value:0 s	Tare value:-0,439633 mm	Tare value:-0,905472 mm	Tare value:-4,031622 mm	Tare value:-1,192216 mm	Tare value:1,51399 mm	Tare value:-1,210917 mm	Tare value:-0,226503 kN	Tare value:0 mm
Software zero: 0 s	Software zero: 0 s	Software zero: 0 s	Software zero: 0 s	Software zero: 0 s	Software zero: 0 s	Software zero: 0 mm	Software zero: 0 mm	Software zero: 0 mm	Software zero: 0 mm	Software zero: 0 mm	Software zero: 0 mm	Software zero: 0 kN	Software zero: 0 mm
Input signalN.A.	Input signalN.A.	Input signalN.A.	Input signalN.A.	Input signalN.A.	Input signalN.A.	Input signalN.A.	Input signalN.A.	Input signalN.A.	Input signalN.A.	Input signalN.A.	Input signalN.A.	Input signalN.A.	Input signalN.A.
Amplifier input:N.A.	Amplifier input:N.A.	Amplifier input:N.A.	Amplifier input:N.A.	Amplifier input:N.A.	Amplifier input:N.A.	Amplifier input:N.A.	Amplifier input:N.A.	Amplifier input:N.A.	Amplifier input:N.A.	Amplifier input:N.A.	Amplifier input:N.A.	Amplifier input:N.A.	Amplifier input:N.A.
Gage factor:0,00000	Gage factor:0,00000	Gage factor:0,00000	Gage factor:0,00000	Gage factor:0,00000	Gage factor:0,00000	Gage factor:0,00000	Gage factor:0,00000	Gage factor:0,00000	Gage factor:0,00000	Gage factor:0,00000	Gage factor:0,00000	Gage factor:0,00000	Gage factor:0,00000
Bridge factor:0,00000	Bridge factor:0,00000	Bridge factor:0,00000	Bridge factor:0,00000	Bridge factor:0,00000	Bridge factor:0,00000	Bridge factor:0,00000	Bridge factor:0,00000	Bridge factor:0,00000	Bridge factor:0,00000	Bridge factor:0,00000	Bridge factor:0,00000	Bridge factor:0,00000	Bridge factor:0,00000
N.A.	N.A.	N.A.	N.A.	N.A.	N.A.	N.A.	N.A.	N.A.	N.A.	N.A.	N.A.	N.A.	N.A.
0	0	0	4.6	0	0	-4.79486e-05	-0.000250516	0.000288553	0.000958089	-6.49911e-05	-0.000126831	-0.0589672	4.45619
0	0	0	115.6	0	0	-0.000135678	-0.0023486	0.0521561	0.0454257	-4.23855e-05	-0.000595367	-10.0226	-7.36337
0	0	0	134.4	0	0	7.77068e-05	-0.00262013	0.0616162	0.0678917	9.50142e-05	-0.00058795	-20.063	-7.84122
0	0	0	153	0	0	0.000614634	-0.00281917	0.0646294	0.105312	0.000442222	-0.000415759	-40.0372	-8.50403
0	0	0	172.8	0	0	0.00123986	-0.00307401	0.0670087	0.132081	0.000860073	-0.00026582	-60.1153	-9.03132
0	0	0	187.6	0	0	0.00193357	-0.00326024	0.0712281	0.150739	0.00134751	-0.000156059	-80.0457	-9.50177
0	0	0	203.8	0	0	0.00260658	-0.00354166	0.0761911	0.164584	0.00188421	-0.000236945	-100.023	-9.94313
0	0	0	221.8	0	0	0.00323984	-0.00381823	0.0822494	0.175061	0.00249474	-0.000352445	-120.026	-10.346
0	0	0	243.4	0	0	0.00390075	-0.00403016	0.0891918	0.183559	0.00313423	-0.00048543	-139.882	-10.7303
0	0	0	267.8	0	0	0.00457918	-0.00426248	0.0969067	0.191392	0.00380339	-0.000565168	-160.041	-11.1054
0	0	0	305.6	0	0	0.0051815	-0.00456801	0.104797	0.198779	0.00445207	-0.000670425	-179.925	-11.4357
0	0	0	326.6	0	0	0.00577384	-0.00468228	0.112057	0.205748	0.00510428	-0.000707601	-199.924	-11.6991
0	0	0	345.6	0	0	0.00637664	-0.00478665	0.11989	0.21365	0.00581229	-0.000695591	-219.99	-11.9572
0	0	0	361.4	0	0	0.00695917	-0.00483734	0.12838	0.221619	0.0064977	-0.00067016	-239.873	-12.2003
0	0	0	381.6	0	0	0.00753853	-0.00488846	0.137404	0.230641	0.00717269	-0.000680845	-259.965	-12.4698
0	0	0	399.2	0	0	0.00807846	-0.00491955	0.145801	0.240647	0.00770816	-0.000647025	-279.816	-12.7071
0	0	0	413.6	0	0	0.00858307	-0.00491478	0.155354	0.250771	0.00826606	-0.000612498	-299.858	-12.9083
0	0	0	432	0	0	0.00908008	-0.00489438	0.166354	0.262952	0.00882325	-0.0006223	-319.93	-13.1469
0	0	0	448.2	0	0	0.00953281	-0.00485641	0.177223	0.275003	0.009414	-0.000650645	-339.804	-13.3489
0	0	0	467.2	0	0	0.00998585	-0.00480396	0.189483	0.289022	0.00998479	-0.000732061	-359.843	-13.567
0	0	0	489.2	0	0	0.0103959	-0.00474559	0.202058	0.304332	0.010536	-0.000836788	-379.74	-13.7689
0	0	0	507.2	0	0	0.00277162	-0.00450231	0.129445	0.198831	0.00301714	-0.00104545	-49.9823	-11.8642
0	0	0	534.6	0	0	0.0101099	-0.00390521	0.210986	0.317945	0.0104692	5.0747e-05	-379.739	-13.8218
0	0	0	558	0	0	0.00272892	-0.00447891	0.137735	0.211	0.00321388	-0.00096889	-49.9515	-11.9935
0	0	0	582.8	0	0	0.00993009	-0.00372578	0.216455	0.326587	0.0104544	0.000158654	-379.745	-13.86
0	0	0	604.4	0	0	0.00267877	-0.00453357	0.14238	0.218279	0.00328735	-0.00100183	-49.9583	-12.0464
0	0	0	627.8	0	0	0.00983424	-0.00368401	0.221225	0.333456	0.0104558	0.000115915	-379.739	-13.8982
0	0	0	648.6	0	0	0.00263868	-0.00461146	0.145931	0.223796	0.00333044	-0.00104156	-50.0002	-12.0841
0	0	0	670.6	0	0	0.00970995	-0.00370644	0.224388	0.338253	0.010444	7.21164e-05	-379.748	-13.9143
0	0	0	691.2	0	0	0.00258353	-0.00469243	0.148487	0.228009	0.0033421	-0.00107803	-50.0157	-12.1032
0	0	0	712.8	0	0	0.00962129	-0.00375121	0.227354	0.342481	0.0104201	9.24455e-06	-379.747	-13.9327
0	0	0	734	0	0	0.00253496	-0.00478197	0.150917	0.231818	0.00337459	-0.00113887	-50.0269	-12.1249
0	0	0	755.2	0	0	0.00955392	-0.00382821	0.230068	0.346305	0.0104404	-5.86606e-05	-379.741	-13.9482
0	0	0	778.2	0	0	0.00252379	-0.00489897	0.153855	0.23578	0.00341574	-0.00118135	-49.9423	-12.1756
0	0	0	800.6	0	0	0.00949811	-0.00390962	0.232428	0.349873	0.0104145	-0.000117559	-379.748	-13.9562
0	0	0	821.8	0	0	0.00247748	-0.00501915	0.155566	0.238828	0.00342228	-0.00122038	-50.0066	-12.1767
0	0	0	849.2	0	0	0.0094446	-0.00403104	0.234875	0.353297	0.0104192	-0.000191469	-379.032	-13.9756
0	0	0	869	0	0	0.00245015	-0.00515682	0.157367	0.241498	0.00342351	-0.00125861	-50.0242	-12.1936
0	0	0	890.2	0	0	0.00939771	-0.00411457	0.236695	0.355593	0.0104019	-0.000219549	-379.741	-13.9864
0	0	0	913.6	0	0	0.00242282	-0.00528574	0.159217	0.244543	0.00344965	-0.00128731	-49.9981	-12.2131
0	0	0	936.2	0	0	0.00936464	-0.00423493	0.238568	0.358628	0.0104014	-0.000272001	-379.743	-13.9875
0	0	0	956.8	0	0	0.0023954	-0.00540018	0.160536	0.247102	0.00343641	-0.00132228	-50.0175	-12.2295
0	0	0	978.4	0	0	0.00930941	-0.00433357	0.240025	0.360997	0.0103737	-0.000314475	-379.747	-14.0022
0	0	0	1001	0	0	0.00236524	-0.00552328	0.161861	0.249527	0.00343976	-0.00137129	-50.0288	-12.2319
0	0	0	1021.6	0	0	0.00926111	-0.00443335	0.241566	0.363304	0.0103719	-0.000380702	-379.759	-14.0055
0	0	0	1042	0	0	0.00235928	-0.00563348	0.163132	0.251736	0.00344082	-0.00139822	-49.9877	-12.2507
0	0	0	1064	0	0	0.0092468	-0.0045341	0.242903	0.365383	0.0103712	-0.000406663	-379.748	-14.0057
0	0	0	1087	0	0	0.00234529	-0.00575781	0.164421	0.25388	0.00345142	-0.0014263	-49.9881	-12.2672
0	0	0	1109.4	0	0	0.00922375	-0.00465322	0.244273	0.367464	0.0103634	-0.000453111	-379.724	-14.0213
0	0	0	1130.6	0	0	0.00232246	-0.00586139	0.165286	0.255795	0.00345601	-0.00144043	-49.9807	-12.2689
0	0	0	1151.8	0	0	0.00918675	-0.00472563	0.245534	0.369367	0.0103739	-0.000494084	-379.736	-14.0213
0	0	0	1172.4	0	0	0.00229222	-0.00595481	0.166175	0.257503	0.00345654	-0.0014618	-50.0294	-12.2774
0	0	0	1195.4	0	0	0.00915399	-0.00481862	0.246641	0.371074	0.0103544	-0.000524725	-379.735	-14.0243
0	0	0	1214.8	0	0	0.00226908	-0.00604426	0.167154	0.259198	0.00346696	-0.00148661	-50.0026	-12.286
0	0	0	1236	0	0	0.00913911	-0.00490136	0.24778	0.372737	0.0103507	-0.000560046	-379.733	-14.0399
0	0	0	1258.4	0	0	0.00226127	-0.0061391	0.168198	0.26095	0.00347279	-0.00151425	-50.0015	-12.2884
0	0	0	1282.8	0	0	0.00911726	-0.00498613	0.24896	0.374443	0.0103656	-0.000594749	-379.733	-14.0406
0	0	0	1306.2	0	0	0.00224727	-0.00624162	0.169203	0.262557	0.0034553	-0.00153006	-50.0077	-12.3033
0	0	0	1333.2	0	0	0.00909938	-0.00508582	0.250033	0.375828	0.0103262	-0.000629276	-379.424	-14.0402
0	0	0	1355.2	0	0	0.0022293	-0.00633222	0.169847	0.263749	0.00345742	-0.0015448	-50.0312	-12.3007
0	0	0	1379	0	0	0.0090713	-0.00515955	0.250997	0.377278	0.0103384	-0.000656915	-379.732	-14.0482
0	0	0	1399.2	0	0	0.00221301	-0.00638194	0.170935	0.265347	0.00344577	-0.00155513	-49.9698	-12.3149
0	0	0	1420.4	0	0	0.00904119	-0.00520662	0.251846	0.378594	0.0103221	-0.000681816	-379.745	-14.0491
0	0	0	1443.4	0	0	0.00219575	-0.00646997	0.1716	0.266782	0.00345001	-0.00159046	-50.0221	-12.3151
0	0	0	1468.2	0	0	0.00902317	-0.00527868	0.252926	0.380138	0.0103092	-0.000711221	-379.727	-14.0567
0	0	0	1490.2	0	0	0.00219138	-0.00654742	0.172404	0.268166	0.00344506	-0.00160635	-50.025	-12.3184
0	0	0	1513.6	0	0	0.0089501	-0.00535833	0.253501	0.381199	0.0102743	-0.000740714	-377.338	-14.0521
0	0	0	1531.6	0	0	0.00217676	-0.0066057	0.173136	0.269378	0.00346237	-0.00161624	-49.9671	-12.3213
0	0	0	1556.4	0	0	0.00899076	-0.00539789	0.254596	0.382655	0.0103126	-0.000742922	-379.744	-14.0566
0	0	0	1581.6	0	0	0.00214224	-0.00667316	0.173754	0.270574	0.00344789	-0.00162631	-50.0372	-12.3212
0	0	0	1602.8	0	0	0.00896847	-0.00544795	0.25542	0.383885	0.010305	-0.000767117	-379.736	-14.0573
0	0	0	1628	0	0	0.00947219	-0.00535921	0.261577	0.389791	0.0107765	-0.000701773	-399.732	-14.1678
0	0	0	1652.2	0	0	0.0106945	-0.00514401	0.284686	0.411892	0.0119474	-0.000673604	-449.781	-14.3883
0	0	0	1676.2	0	0	0.0119879	-0.00496361	0.318915	0.448883	0.0130929	-0.00107662	-502.5	-14.7183
0	0	0	1700	0	0	0.0130221	-0.00509924	0.358722	0.494455	0.0140247	-0.00177907	-549.656	-15.0864
0	0	0	1724.8	0	0	0.0140439	-0.00614396	0.403453	0.545168	0.0148996	-0.00275076	-599.646	-15.4348
0	0	0	1748.2	0	0	0.0162737	-0.0197509	0.460789	0.610142	0.015635	-0.00358107	-649.564	-15.8006
0	0	0	1768.4	0	0	0.018778	-0.0393966	0.521699	0.677562	0.0161268	-0.00418215	-699.528	-16.1295
0	0	0	1792.8	0	0	0.0208467	-0.0538184	0.594195	0.756525	0.0161833	-0.00509954	-749.434	-16.509
0	0	0	1820.6	0	0	0.0224547	-0.0678486	0.673273	0.842111	0.0159883	-0.00634682	-799.43	-16.8775
0	0	0	1856.2	0	0	0.0207995	-0.0872008	0.766654	0.940623	0.0160549	-0.00823377	-849.413	-17.2645
0	0	0	1891.2	0	0	0.0203806	-0.102822	0.872709	1.05033	0.0161858	-0.011105	-899.41	-17.6453
0	0	0	1921	0	0	0.0206268	-0.116175	0.986468	1.16571	0.0161581	-0.0149317	-949.323	-18.0317
0	0	0	1942.2	0	0	0.0210205	-0.129069	1.12033	1.29873	0.0163073	-0.0207719	-999.363	-18.4031
0	0	0	1972.8	0	0	0.0221857	-0.153487	1.47814	1.65538	0.0145322	-0.101252	-1049.27	-19.1041
0	0	0	1997.6	0	0	0.023224	-0.176918	1.80316	1.9794	0.0154476	-0.142967	-1099.29	-19.7278
0	0	0	2022.2	0	0	0.0243484	-0.202799	2.21081	2.38389	0.0171928	-0.132654	-1149.14	-20.4448
0	0	0	2053.8	0	0	0.0257708	-0.22662	2.63845	2.80199	0.0190625	-0.142912	-1199.2	-21.2154
0	0	0	2084.8	0	0	0.0273171	-0.249287	3.09687	3.24651	0.0211772	-0.159443	-1249.09	-22.0716
0	0	0	2112.8	0	0	0.0284927	-0.265939	3.48727	3.6232	0.0227803	-0.17214	-1299.09	-22.8168
0	0	0	2138.8	0	0	0.0299978	-0.286015	3.95034	4.06771	0.024697	-0.189812	-1349.01	-23.6645
0	0	0	2167.2	0	0	0.0316056	-0.309296	4.50135	4.59555	0.0268336	-0.209426	-1399.01	-24.6736
0	0	0	2199.2	0	0	0.0335096	-0.338008	5.14699	5.20277	0.0295613	-0.229334	-1448.9	-25.8385
0	0	0	2228.4	0	0	0.0351564	-0.365582	5.77538	5.80101	0.032228	-0.244844	-1498.92	-26.9926
0	0	0	2300.8	0	0	0.035577	-0.392424	6.50755	6.5017	0.0347764	-0.254591	-1548.87	-28.4169
0	0	0	2332.8	0	0	0.0378091	-0.41656	7.36344	7.3202	0.0370976	-0.262883	-1598.86	-30.1132
0	0	0	2363.4	0	0	0.0381177	-0.437327	8.22201	8.16115	0.0389074	-0.275557	-1648.86	-31.949
0	0	0	2394.6	0	0	0.0362724	-0.443876	8.80299	8.73648	0.0394616	-0.284668	-1698.76	-33.5129
0	0	0	2425.2	0	0	0.03488	-0.444596	9.17279	9.10518	0.0394634	-0.290468	-1748.8	-34.8959
0	0	0	2459.8	0	0	0.035022	-0.445257	9.53422	9.46287	0.0399537	-0.295066	-1798.69	-36.2663
0	0	0	2488.6	0	0	0.0416426	-0.452673	10.6039	10.4957	0.0458014	-0.328321	-1848.71	-38.636
0	0	0	2517	0	0	0.0273087	-0.470271	10.424	10.3376	0.037881	-0.401642	-949.333	-36.9997
0	0	0	2543	0	0	-0.0012585	-0.437325	9.84854	9.8614	0.00904384	-0.3741	-184.911	-34.5674
0	0	0	2572.4	0	0	-0.0408713	-0.364286	9.53398	9.28789	-0.0175533	-0.319227	0.776782	-31.9697
