# Supplementary material for: An experimental and numerical study of twin dowel type shear connector
Source: Sci Rep. 2023 Feb 21;13:3071. doi: 10.1038/s41598-023-30005-3 (PMC9945454; doi:10.1038/s41598-023-30005-3)
Supplement: Supplementary file 1 — Supplementary Information. [file 41598_2023_30005_MOESM1_ESM.zip › Raw_data/ST-1.csv]

HEADER
ColSep	SEMICOLON
DecSep	.
ColLen	18
dT	0.5
Variable_1
Variable_2
DATA
FU_160_Poloha	FU_160_Síla	FU_160_Extensometer
mm	kN	mm
9.028619014E-001	-8.481502533E-001	-3.450264806E000
9.131346664E-001	3.459453583E-001	-3.445857288E000
9.254693484E-001	1.612782478E000	-3.443430413E000
9.362207727E-001	2.907109261E000	-3.438365290E000
9.494759533E-001	4.202985764E000	-3.434889378E000
9.607428569E-001	5.501174927E000	-3.430693233E000
9.712733615E-001	6.805968285E000	-3.425424565E000
9.841603427E-001	8.205389977E000	-3.421666823E000
9.963845648E-001	9.500885010E000	-3.417885595E000
1.009124266E000	1.101226807E001	-3.412577785E000
1.020943469E000	1.225562096E001	-3.407089916E000
1.033977730E000	1.362979412E001	-3.404052408E000
1.044508235E000	1.474974155E001	-3.399903234E000
1.057321576E000	1.618525982E001	-3.395652288E000
1.070245377E000	1.753413677E001	-3.390876825E000
1.080886341E000	1.883563995E001	-3.386751137E000
1.095356580E000	2.022941113E001	-3.381772129E000
1.107654442E000	2.161681652E001	-3.378875536E000
1.119915484E000	2.287213802E001	-3.373779098E000
1.134753923E000	2.435047626E001	-3.368432144E000
1.146757225E000	2.563798428E001	-3.364494344E000
1.158171409E000	2.695553303E001	-3.360423457E000
1.169106933E000	2.820844650E001	-3.355937652E000
1.181772994E000	2.947449684E001	-3.351796307E000
1.193592197E000	3.073956966E001	-3.347592333E000
1.207546956E000	3.219881058E001	-3.342574182E000
1.221391256E000	3.340020180E001	-3.339364444E000
1.233063179E000	3.477764130E001	-3.334847325E000
1.244624642E000	3.604407310E001	-3.330948667E000
1.257180244E000	3.725209236E001	-3.326862123E000
1.270251325E000	3.854825497E001	-3.322681635E000
1.282180987E000	3.984715939E001	-3.318618576E000
1.293926550E000	4.094498158E001	-3.314657290E000
1.307218551E000	4.199240208E001	-3.309639139E000
1.320584191E000	4.165530205E001	-3.309036334E000
1.335164890E000	4.047381878E001	-3.311048292E000
1.347573212E000	4.024424553E001	-3.312253901E000
1.362522110E000	4.003984928E001	-3.311776354E000
1.375077712E000	3.990607262E001	-3.313451681E000
1.388516992E000	3.965780735E001	-3.314211058E000
1.401256694E000	3.943841457E001	-3.313451681E000
1.412376317E000	3.919477463E001	-3.315792441E000
1.427582955E000	3.908202648E001	-3.317420796E000
1.437782080E000	3.872833252E001	-3.315361867E000
1.453725117E000	3.894684315E001	-3.318908236E000
1.463961062E000	3.877024651E001	-3.319471897E000
1.476921683E000	3.868310452E001	-3.318563776E000
1.490729163E000	3.870637417E001	-3.320207788E000
1.502364266E000	3.850352764E001	-3.319871157E000
1.515840366E000	3.839380741E001	-3.318869092E000
1.527696389E000	3.824951649E001	-3.319393611E000
1.539478772E000	3.814623356E001	-3.322024030E000
1.551739814E000	3.810923100E001	-3.319683270E000
1.564958174E000	3.820385933E001	-3.319127437E000
1.576482818E000	3.825292587E001	-3.319456240E000
1.589811638E000	3.824529648E001	-3.319824185E000
1.603950498E000	3.830852509E001	-3.321108080E000
1.615254221E000	3.821694851E001	-3.317937486E000
1.626852504E000	3.822422028E001	-3.320012072E000
1.640365424E000	3.823885918E001	-3.320051216E000
1.652331907E000	3.821656704E001	-3.319871157E000
1.664187930E000	3.822333813E001	-3.320818421E000
1.676927631E000	3.821628094E001	-3.321460369E000
1.688120895E000	3.822908401E001	-3.319190066E000
1.702554314E000	3.829615116E001	-3.321178538E000
1.714152597E000	3.816950321E001	-3.320497447E000
1.726634558E000	3.820619583E001	-3.321084595E000
1.740442038E000	3.824408054E001	-3.318720349E000
1.752592620E000	3.820180893E001	-3.318493318E000
1.764559103E000	3.824601173E001	-3.318845607E000
1.778035203E000	3.805773258E001	-3.320270417E000
1.789228467E000	3.802199364E001	-3.318618576E000
1.803293686E000	3.805568218E001	-3.321209853E000
1.814818330E000	3.800218105E001	-3.320693163E000
1.828110330E000	3.807857037E001	-3.318375889E000
1.839414054E000	3.817095757E001	-3.318062744E000
1.853810653E000	3.831870556E001	-3.319558012E000
1.863162919E000	3.819591999E001	-3.316442217E000
1.876675839E000	3.821423054E001	-3.316082100E000
1.889194621E000	3.822903633E001	-3.311580639E000
1.899688306E000	3.803474903E001	-3.309913141E000
1.915741802E000	3.811876774E001	-3.302194112E000
1.927966024E000	3.807773590E001	-3.292142152E000
1.940263886E000	3.802833557E001	-3.283233172E000
1.952672208E000	3.795092106E001	-3.276946783E000
1.963681372E000	3.795447350E001	-3.267607228E000
1.976089694E000	3.813960552E001	-3.260772835E000
1.990964952E000	3.826155663E001	-3.250626931E000
2.000869518E000	3.815629482E001	-3.240927259E000
2.015192477E000	3.822381496E001	-3.226052864E000
2.026385741E000	3.817629814E001	-3.213260884E000
2.040156400E000	3.832268715E001	-3.199552954E000
2.050281886E000	3.815610409E001	-3.183269405E000
2.064163005E000	3.828983307E001	-3.168324552E000
2.077712746E000	3.824708462E001	-3.155039368E000
2.090857466E000	3.834068775E001	-3.143578255E000
2.101645711E000	3.821349144E001	-3.130645359E000
2.113980393E000	3.809843063E001	-3.119395619E000
2.128413812E000	3.838796616E001	-3.106713239E000
2.137986998E000	3.819563389E001	-3.096520364E000
2.150984439E000	3.826544285E001	-3.081371966E000
2.164718279E000	3.840315342E001	-3.070505829E000
2.177531620E000	3.829123974E001	-3.056860528E000
2.190197681E000	3.823549747E001	-3.043450086E000
2.202753283E000	3.826344013E001	-3.028716606E000
2.214572486E000	3.812170029E001	-3.015157420E000
2.226133949E000	3.820362091E001	-3.000713599E000
2.239867789E000	3.829488754E001	-2.989041113E000
2.250950593E000	3.832011223E001	-2.974855637E000
2.265015812E000	3.837926388E001	-2.962932634E000
2.277424134E000	3.839554787E001	-2.950547743E000
2.289390616E000	3.838338852E001	-2.938358567E000
2.301798938E000	3.850829601E001	-2.924447093E000
2.315054119E000	3.846638203E001	-2.910449504E000
2.327830640E000	3.838403225E001	-2.893210862E000
2.340128502E000	3.828690052E001	-2.878101607E000
2.353125943E000	3.821890354E001	-2.865286141E000
2.366307484E000	3.830366135E001	-2.850396088E000
2.377353468E000	3.807997704E001	-2.835443406E000
2.389798610E000	3.799867630E001	-2.820271523E000
2.402354212E000	3.801839352E001	-2.805530214E000
2.414357514E000	3.818278313E001	-2.792284173E000
2.427502235E000	3.812732697E001	-2.780862203E000
2.438253659E000	3.816249371E001	-2.765330203E000
2.451140640E000	3.832399845E001	-2.751035126E000
2.464211721E000	3.817782402E001	-2.740685678E000
2.478718780E000	3.827857971E001	-2.724613502E000
2.490795722E000	3.813591003E001	-2.707977665E000
2.503829983E000	3.815221786E001	-2.693447729E000
2.515612366E000	3.802788258E001	-2.679309224E000
2.527873408E000	3.801751137E001	-2.663487565E000
2.540097630E000	3.806998730E001	-2.650914786E000
2.553389631E000	3.805432320E001	-2.635265356E000
2.565135194E000	3.801124096E001	-2.621956686E000
2.578611294E000	3.812286854E001	-2.609618767E000
2.590577777E000	3.813610077E001	-2.593687506E000
2.603096558E000	3.818287849E001	-2.581349586E000
2.613627063E000	3.818438053E001	-2.567665142E000
2.627360903E000	3.829712868E001	-2.556806834E000
2.638775086E000	3.843655586E001	-2.543004960E000
2.652288006E000	3.846428394E001	-2.529344002E000
2.666500506E000	3.857853413E001	-2.516779052E000
2.677546490E000	3.856511116E001	-2.504057529E000
2.688960673E000	3.852505684E001	-2.490889775E000
2.702878613E000	3.854207993E001	-2.477510648E000
2.714808275E000	3.855404854E001	-2.462252649E000
2.729094414E000	3.858885765E001	-2.449820786E000
2.740766337E000	3.849253654E001	-2.436042398E000
2.752548720E000	3.854267597E001	-2.422334469E000
2.763521064E000	3.853590488E001	-2.408642196E000
2.778101763E000	3.862922192E001	-2.394120089E000
2.789810506E000	3.861358166E001	-2.380498274E000
2.801850628E000	3.856432438E001	-2.364222553E000
2.815068989E000	3.851356506E001	-2.348682724E000
2.828508269E000	3.857684135E001	-2.335773315E000
2.838339195E000	3.842823505E001	-2.319528909E000
2.853251273E000	3.833212852E001	-2.303840336E000
2.864518177E000	3.821578026E001	-2.287149698E000
2.877331518E000	3.813853264E001	-2.273246053E000
2.891580837E000	3.821301460E001	-2.256578901E000
2.902295441E000	3.807306290E001	-2.243372003E000
2.914777403E000	3.806877136E001	-2.231323743E000
2.927185725E000	3.803756237E001	-2.216128374E000
2.939520407E000	3.807690144E001	-2.199375107E000
2.952812408E000	3.827497959E001	-2.182942814E000
2.963232452E000	3.823506832E001	-2.170236949E000
2.976450813E000	3.834815025E001	-2.155707013E000
2.989227334E000	3.846282959E001	-2.141302335E000
3.002151136E000	3.850162029E001	-2.127320403E000
3.014780377E000	3.847188950E001	-2.112485151E000
3.027483259E000	3.849744797E001	-2.098800707E000
3.041106639E000	3.864324093E001	-2.084114198E000
3.053367681E000	3.863351345E001	-2.070132266E000
3.064671404E000	3.844063282E001	-2.057731718E000
3.076932446E000	3.843255043E001	-2.043201782E000
3.089488048E000	3.843843937E001	-2.027583666E000
3.102411849E000	3.851370811E001	-2.013907051E000
3.115151551E000	3.848834038E001	-1.999604145E000
3.128922210E000	3.840641975E001	-1.984197403E000
3.141367352E000	3.831100464E001	-1.968070427E000
3.152671076E000	3.821535110E001	-1.952319224E000
3.163901159E000	3.802237511E001	-1.936301849E000
3.176677681E000	3.788948059E001	-1.920989050E000
3.191368839E000	3.799264431E001	-1.904102697E000
3.203519421E000	3.788039684E001	-1.889831106E000
3.214786325E000	3.787372112E001	-1.873782416E000
3.226531888E000	3.797843456E001	-1.859487339E000
3.238203811E000	3.811347485E001	-1.845505407E000
3.251753551E000	3.819324970E001	-1.830724955E000
3.265045552E000	3.836445808E001	-1.816054103E000
3.276238815E000	3.833694458E001	-1.801007478E000
3.289825375E000	3.850619793E001	-1.788019782E000
3.301644578E000	3.855044842E001	-1.774765913E000
3.315157498E000	3.857538700E001	-1.761371128E000
3.326571682E000	3.863666058E001	-1.746089644E000
3.338980004E000	3.872828484E001	-1.732968861E000
3.351977445E000	3.870944977E001	-1.719018244E000
3.364864426E000	3.880650997E001	-1.703227898E000
3.376204969E000	3.876984119E001	-1.690467233E000
3.389901989E000	3.873100281E001	-1.676516615E000
3.403083530E000	3.866007328E001	-1.661352560E000
3.416007331E000	3.865249157E001	-1.644293977E000
3.427679254E000	3.841791153E001	-1.629169065E000
3.440897615E000	3.829503059E001	-1.611719051E000
3.453342757E000	3.820147514E001	-1.596938599E000
3.464977860E000	3.805632591E001	-1.582267748E000
3.477349362E000	3.799960613E001	-1.565099564E000
3.490236343E000	3.797223568E001	-1.549935509E000
3.503123324E000	3.806834221E001	-1.536329351E000
3.515421186E000	3.824679852E001	-1.521909016E000
3.527093109E000	3.835573196E001	-1.507363423E000
3.539280511E000	3.837909698E001	-1.495784880E000
3.551799293E000	3.845114708E001	-1.481294087E000
3.563765775E000	3.847947121E001	-1.468643022E000
3.577205056E000	3.856110573E001	-1.452382959E000
3.589981577E000	3.862011433E001	-1.437704279E000
3.603126298E000	3.877263069E001	-1.424199894E000
3.614503661E000	3.862917423E001	-1.409748244E000
3.625770565E000	3.861236572E001	-1.395390538E000
3.640203984E000	3.856043816E001	-1.380735344E000
3.652649126E000	3.846964836E001	-1.366001864E000
3.664394688E000	3.835895061E001	-1.349773115E000
3.677649869E000	3.840572834E001	-1.335861641E000
3.688769493E000	3.827483654E001	-1.320462728E000
3.701214635E000	3.833329678E001	-1.307842977E000
3.714690735E000	3.842992783E001	-1.292177890E000
3.727246337E000	3.852505684E001	-1.279291966E000
3.739949218E000	3.853259087E001	-1.263532935E000
3.750995202E000	3.860146999E001	-1.251155873E000
3.765134061E000	3.866591454E001	-1.235937017E000
3.774928167E000	3.844914436E001	-1.221759370E000
3.789361586E000	3.849749565E001	-1.205601079E000
3.802948146E000	3.840515614E001	-1.193145730E000
3.815945587E000	3.848609924E001	-1.176987439E000
3.828059349E000	3.846185207E001	-1.164359860E000
3.839620812E000	3.848063946E001	-1.150808503E000
3.852360514E000	3.865067959E001	-1.137280631E000
3.865321135E000	3.862965107E001	-1.122594123E000
3.879128615E000	3.865067959E001	-1.106694177E000
3.888664981E000	3.866465092E001	-1.094199684E000
3.901883342E000	3.875539303E001	-1.081759992E000
3.914733503E000	3.871815205E001	-1.064552665E000
3.925558567E000	3.870637417E001	-1.050805592E000
3.938666468E000	3.866460323E001	-1.035845082E000
3.953541726E000	3.856647015E001	-1.022278067E000
3.963262192E000	3.840496540E001	-1.007348871E000
3.978247910E000	3.847334385E001	-9.926936773E-001
3.989404354E000	3.835487366E001	-9.792519208E-001
4.003248653E000	3.832428455E001	-9.638921502E-001
4.015325596E000	3.816955090E001	-9.505599945E-001
4.027107979E000	3.816716671E001	-9.359909155E-001
4.040510439E000	3.819208145E001	-9.226822457E-001
4.052771481E000	3.821179867E001	-9.079409368E-001
4.065879382E000	3.811671734E001	-8.929725976E-001
4.079355482E000	3.819539547E001	-8.803841618E-001
4.090696026E000	3.806989193E001	-8.643511290E-001
4.103693467E000	3.801085949E001	-8.500090802E-001
4.116359528E000	3.804919720E001	-8.373345294E-001
4.126521833E000	3.803548813E001	-8.242607185E-001
4.139813834E000	3.814909458E001	-8.111555931E-001
4.152774455E000	3.806040287E001	-7.988411593E-001
4.164925037E000	3.806099892E001	-7.857986629E-001
4.176449681E000	3.800466061E001	-7.752926424E-001
4.189962601E000	3.794274330E001	-7.625006622E-001
4.204211920E000	3.800404072E001	-7.534507668E-001
4.214668785E000	3.796679974E001	-7.433283491E-001
4.226745727E000	3.800222874E001	-7.361729820E-001
4.238417650E000	3.807830811E001	-7.293699031E-001
4.251304631E000	3.808400631E001	-7.232714009E-001
4.264928011E000	3.805820942E001	-7.174625580E-001
4.277041774E000	3.800709248E001	-7.139631607E-001
4.290370594E000	3.809573650E001	-7.091955255E-001
4.303147116E000	3.813424110E001	-7.056413278E-001
4.314561299E000	3.819437027E001	-7.005448902E-001
4.329326097E000	3.823487759E001	-6.963330876E-001
4.339193843E000	3.829405308E001	-6.916437387E-001
4.352817223E000	3.830101490E001	-6.886766882E-001
4.364636426E000	3.840384483E001	-6.838385953E-001
4.375756049E000	3.839571476E001	-6.803470267E-001
4.389453069E000	3.850767612E001	-6.756028773E-001
4.401971851E000	3.843991756E001	-6.732151454E-001
4.414711553E000	3.838412762E001	-6.712736453E-001
4.426604395E000	3.824605942E001	-6.670305283E-001
4.440559155E000	3.819992542E001	-6.660284637E-001
4.452415178E000	3.816263676E001	-6.642826794E-001
4.464013461E000	3.806600571E001	-6.623333507E-001
4.475501284E000	3.808815479E001	-6.624586088E-001
4.491039301E000	3.817062378E001	-6.602196208E-001
4.502306205E000	3.805100918E001	-6.578162316E-001
4.515119546E000	3.801221848E001	-6.561722195E-001
4.526607369E000	3.798391819E001	-6.549039815E-001
4.541188068E000	3.801891804E001	-6.540584896E-001
4.550613974E000	3.801572323E001	-6.527745944E-001
4.566004712E000	3.820769787E001	-6.505982354E-001
4.577713455E000	3.824520111E001	-6.481400458E-001
4.589532657E000	3.833968639E001	-6.475607273E-001
4.601535960E000	3.836357594E001	-6.438186425E-001
4.615159340E000	3.843615055E001	-6.416344549E-001
4.627935861E000	3.836791515E001	-6.398495275E-001
4.639092305E000	3.844842911E001	-6.377044830E-001
4.652016106E000	3.821408749E001	-6.365458459E-001
4.665749946E000	3.824377060E001	-6.342207430E-001
4.677237769E000	3.818423748E001	-6.337118821E-001
4.691045249E000	3.820269108E001	-6.324045010E-001
4.701907133E000	3.819413185E001	-6.305882590E-001
4.714978214E000	3.816876411E001	-6.294217933E-001
4.728122935E000	3.822054863E001	-6.291791058E-001
4.739684398E000	3.833956718E001	-6.268540029E-001
4.752387279E000	3.829059601E001	-6.256640512E-001
4.763470083E000	3.827736378E001	-6.243879846E-001
4.776909364E000	3.832454681E001	-6.236912366E-001
4.789575425E000	3.825693130E001	-6.222037971E-001
4.800731869E000	3.810367584E001	-6.213817910E-001
4.816196246E000	3.823909760E001	-6.178041074E-001
4.827279050E000	3.808577061E001	-6.161052949E-001
4.839540092E000	3.814160824E001	-6.147431134E-001
4.852390253E000	3.803913593E001	-6.141246517E-001
4.865019495E000	3.813667297E001	-6.118856637E-001
4.877427817E000	3.803260326E001	-6.116429762E-001
4.891677136E000	3.800904751E001	-6.102651374E-001
4.902354920E000	3.775975704E001	-6.123788673E-001
4.914726422E000	3.783078194E001	-6.128564137E-001
4.927650223E000	3.784694672E001	-6.118700064E-001
4.939911266E000	3.784408569E001	-6.104608532E-001
4.952209128E000	3.780848980E001	-6.099911354E-001
4.966384807E000	3.786871433E001	-6.085898108E-001
4.977504431E000	3.776657581E001	-6.076112321E-001
4.988734514E000	3.786485195E001	-6.071493430E-001
5.003020653E000	3.808069229E001	-6.051452139E-001
5.014582116E000	3.805499077E001	-6.043623510E-001
5.027837297E000	3.822207451E001	-6.050982421E-001
5.039914239E000	3.837988377E001	-6.023269074E-001
5.051365243E000	3.841245174E001	-6.007455242E-001
5.063663105E000	3.850970268E001	-5.988040242E-001
5.076697366E000	3.861520290E001	-5.952106834E-001
5.089289787E000	3.873193264E001	-5.917974010E-001
5.100335771E000	3.874278069E001	-5.906857356E-001
5.112523173E000	3.871538639E001	-5.896680138E-001
5.125262875E000	3.859081268E001	-5.856127839E-001
5.141316371E000	3.876893520E001	-5.825439612E-001
5.151994156E000	3.862586021E001	-5.822308160E-001
5.165764816E000	3.872575760E001	-5.798195982E-001
5.177215819E000	3.878645897E001	-5.769308340E-001
5.189624141E000	3.879940510E001	-5.727738319E-001
5.203026601E000	3.879277706E001	-5.711533056E-001
5.214072585E000	3.882894516E001	-5.703939286E-001
5.227511866E000	3.892188072E001	-5.674033922E-001
5.239588808E000	3.886287212E001	-5.656810938E-001
5.251702570E000	3.886706829E001	-5.615397489E-001
5.264700011E000	3.893346786E001	-5.586822992E-001
5.276224654E000	3.900477886E001	-5.555743334E-001
5.290952633E000	3.912773132E001	-5.523880813E-001
5.302366816E000	3.914108276E001	-5.494288594E-001
5.314075559E000	3.917803764E001	-5.462895791E-001
5.326925720E000	3.921015263E001	-5.422891495E-001
5.337824424E000	3.914837837E001	-5.392594700E-001
5.352147384E000	3.926093578E001	-5.348989235E-001
5.364666165E000	3.933875561E001	-5.299512298E-001
5.378657745E000	3.934748173E001	-5.248547921E-001
5.389777369E000	3.941481113E001	-5.213005944E-001
5.401927951E000	3.947870731E001	-5.188424048E-001
5.414814932E000	3.943033218E001	-5.154682656E-001
5.427738733E000	3.945515156E001	-5.107554308E-001
5.438821537E000	3.937230110E001	-5.086651868E-001
5.452297637E000	3.945384026E001	-5.033104044E-001
5.464374580E000	3.938884735E001	-5.006878136E-001
5.477298381E000	3.948795795E001	-4.984723115E-001
5.489780342E000	3.955056667E001	-4.953252025E-001
5.500494947E000	3.954949379E001	-4.918571197E-001
5.513823767E000	3.963725567E001	-4.887569825E-001
5.527852167E000	3.969256878E001	-4.832925993E-001
5.540186849E000	3.974440098E001	-4.789868532E-001
5.551048733E000	3.981382847E001	-4.754717987E-001
5.564009354E000	3.980457783E001	-4.715261695E-001
5.578516413E000	4.001159668E001	-4.654589818E-001
5.589120557E000	3.996059895E001	-4.602764293E-001
5.603811716E000	3.996841908E001	-4.561507416E-001
5.614489500E000	3.999545574E001	-4.496216648E-001
5.627081922E000	4.005687237E001	-4.437893360E-001
5.638091086E000	4.003405571E001	-4.374168318E-001
5.652119485E000	4.010205269E001	-4.321951361E-001
5.665227386E000	4.017550945E001	-4.273100714E-001
5.675500151E000	4.008297920E001	-4.203895631E-001
5.690449049E000	4.024312496E001	-4.137743714E-001
5.701642313E000	4.016251564E001	-4.063684881E-001
5.715044774E000	4.024040699E001	-4.014051372E-001
5.725796198E000	4.017493725E001	-3.959798971E-001
5.737468121E000	4.010307789E001	-3.889106448E-001
5.752306559E000	4.027321339E001	-3.831566023E-001
5.764088942E000	4.025270939E001	-3.772381586E-001
5.775908145E000	4.016709328E001	-3.714919447E-001
5.790304744E000	4.029836655E001	-3.644540070E-001
5.803118085E000	4.038944244E001	-3.586373355E-001
5.814495448E000	4.031920433E001	-3.525623191E-001
5.827971549E000	4.040849209E001	-3.458218693E-001
5.839717111E000	4.041311741E001	-3.403418289E-001
5.851425854E000	4.040513039E001	-3.339614960E-001
5.863281877E000	4.037582874E001	-3.275263627E-001
5.877199817E000	4.043247700E001	-3.223672961E-001
5.889313579E000	4.052891731E001	-3.168872556E-001
5.902237380E000	4.042079449E001	-3.104990941E-001
5.913467464E000	4.046864510E001	-3.029914386E-001
5.926464905E000	4.050564766E001	-2.959065291E-001
5.937952728E000	4.046330452E001	-2.905595753E-001
5.952533427E000	4.059872627E001	-2.856431962E-001
5.964278990E000	4.061591625E001	-2.798343532E-001
5.976724131E000	4.065184593E001	-2.717943510E-001
5.990163412E000	4.058406353E001	-2.658680786E-001
6.002829473E000	4.061629772E001	-2.598322055E-001
6.014059557E000	4.061775208E001	-2.556908606E-001
6.029045275E000	4.073269367E001	-2.483867495E-001
6.039465320E000	4.065096378E001	-2.429458521E-001
6.052683680E000	4.077391624E001	-2.349449930E-001
6.065312922E000	4.082577229E001	-2.291831219E-001
6.079157222E000	4.081938267E001	-2.233351358E-001
6.091749643E000	4.082474709E001	-2.174401780E-001
6.102501068E000	4.078872204E001	-2.113025326E-001
6.114798930E000	4.079179764E001	-2.050866010E-001
6.127575451E000	4.081208706E001	-1.997474758E-001
6.140425612E000	4.094946384E001	-1.934454292E-001
6.151692516E000	4.081754684E001	-1.884742497E-001
6.163217159E000	4.089927673E001	-1.811623099E-001
6.178129237E000	4.098377228E001	-1.742809448E-001
6.189432961E000	4.093732834E001	-1.698734265E-001
6.200920784E000	4.087302685E001	-1.633286924E-001
6.214028685E000	4.091928005E001	-1.555548636E-001
6.226584286E000	4.096965790E001	-1.486656698E-001
6.241054525E000	4.108445644E001	-1.441250649E-001
6.251695490E000	4.096152782E001	-1.390129699E-001
6.265024310E000	4.101834297E001	-1.330318972E-001
6.276880333E000	4.103941917E001	-1.251014957E-001
6.287705397E000	4.098167419E001	-1.185019613E-001
6.301402417E000	4.107933044E001	-1.121529429E-001
6.315025797E000	4.111797810E001	-1.063989004E-001
6.325077643E000	4.107344151E001	-1.001673115E-001
6.341462519E000	4.120862484E001	-9.341903307E-002
6.351293444E000	4.108672142E001	-8.888625673E-002
6.364033146E000	4.115550518E001	-8.168391780E-002
6.377546066E000	4.120128155E001	-7.511569784E-002
6.391869025E000	4.133875370E001	-6.845353433E-002
6.402546809E000	4.125106335E001	-6.152519743E-002
6.415249691E000	4.123020172E001	-5.603732831E-002
6.427658013E000	4.128451347E001	-4.901504786E-002
6.439293116E000	4.130399227E001	-4.287740251E-002
6.452253737E000	4.139127731E001	-3.720164629E-002
6.465656197E000	4.136357307E001	-3.015587995E-002
6.477180840E000	4.137511253E001	-2.370508943E-002
6.490104642E000	4.137661457E001	-1.687852470E-002
6.501408365E000	4.134614468E001	-1.170380076E-002
6.514258526E000	4.139568806E001	-4.924207810E-003
6.527771447E000	4.140961170E001	2.426875074E-003
6.540952987E000	4.148917198E001	8.055659518E-003
6.552588090E000	4.148170948E001	1.514056901E-002
6.565622351E000	4.149777889E001	2.141130105E-002
6.577662474E000	4.156291485E001	2.768986173E-002
6.589849876E000	4.152576923E001	3.565157769E-002
6.601705899E000	4.155454636E001	4.215716862E-002
6.614592880E000	4.154903889E001	4.751977967E-002
6.627516681E000	4.156959057E001	5.179421125E-002
6.640587762E000	4.160628319E001	6.046833248E-002
6.652959264E000	4.161450863E001	6.567437094E-002
6.664447087E000	4.159047604E001	7.170241548E-002
6.676082190E000	4.155764580E001	7.900652659E-002
6.689005991E000	4.162001610E001	8.632629495E-002
6.704175809E000	4.171619415E001	9.286320039E-002
6.716473671E000	4.175016880E001	9.922004736E-002
6.727740575E000	4.175729752E001	1.049506040E-001
6.737755600E000	4.166333675E001	1.102584146E-001
6.752999058E000	4.175002575E001	1.186115621E-001
6.764634161E000	4.177126884E001	1.246161207E-001
6.777594782E000	4.178771973E001	1.306989657E-001
6.789966284E000	4.173381329E001	1.368052965E-001
6.800717708E000	4.176790714E001	1.435300890E-001
6.816292545E000	4.190440178E001	1.512491175E-001
6.826418030E000	4.184277058E001	1.572615048E-001
6.837169455E000	4.176945686E001	1.626945735E-001
6.852817932E000	4.186842442E001	1.682920434E-001
6.864011196E000	4.189474583E001	1.767391344E-001
6.877192736E000	4.193122387E001	1.828689511E-001
6.889527418E000	4.190268517E001	1.887482517E-001
6.902966699E000	4.187712669E001	1.956922458E-001
6.913754943E000	4.189660549E001	2.025422965E-001
6.927746522E000	4.196491241E001	2.083433107E-001
6.939897105E000	4.200458527E001	2.157491940E-001
6.952084507E000	4.199128151E001	2.236247951E-001
6.964198269E000	4.203295708E001	2.291283215E-001
6.977453450E000	4.206089973E001	2.344361321E-001
6.990340431E000	4.210944176E001	2.413801263E-001
7.001460055E000	4.207296371E001	2.493574995E-001
7.014347036E000	4.212574959E001	2.560979493E-001
7.028449075E000	4.225122929E001	2.607246692E-001
7.041556976E000	4.223201275E001	2.673163750E-001
7.051203802E000	4.216842651E001	2.750588894E-001
7.064385343E000	4.219121933E001	2.806015589E-001
7.076315005E000	4.214768410E001	2.881170430E-001
7.090122485E000	4.222505093E001	2.947792065E-001
7.102125788E000	4.218907356E001	3.009168519E-001
7.113944990E000	4.227972031E001	3.075242150E-001
7.126463772E000	4.228291512E001	3.145073523E-001
7.139571673E000	4.233968258E001	3.210286005E-001
7.151759075E000	4.228920937E001	3.285675704E-001
7.165198356E000	4.232041836E001	3.336953226E-001
7.176907099E000	4.234342575E001	3.394493651E-001
7.187658523E000	4.233262539E001	3.470274783E-001
7.202496961E000	4.237833023E001	3.547151922E-001
7.215715322E000	4.237155914E001	3.611581541E-001
7.226577206E000	4.235885143E001	3.657770454E-001
7.241231545E000	4.244384766E001	3.745137956E-001
7.252829828E000	4.242653847E001	3.808158422E-001
7.263728532E000	4.237949848E001	3.868517153E-001
7.277977851E000	4.244132042E001	3.942654273E-001
7.290717552E000	4.255464077E001	4.002308428E-001
7.301063957E000	4.242739677E001	4.060475143E-001
7.311078983E000	4.235482216E001	4.129523653E-001
7.327242939E000	4.254214764E001	4.199824744E-001
7.338878042E000	4.247379303E001	4.275840734E-001
7.350770885E000	4.252252579E001	4.334946885E-001
7.364173345E000	4.257674217E001	4.406578843E-001
7.376913046E000	4.260547161E001	4.474609632E-001
7.390867806E000	4.261779785E001	4.526748302E-001
7.402907928E000	4.260361195E001	4.604251732E-001
7.414358932E000	4.261467457E001	4.656625262E-001
7.427393193E000	4.267911911E001	4.723873187E-001
7.439065116E000	4.258239269E001	4.790259964E-001
7.453240795E000	4.270968437E001	4.859856478E-001
7.465391377E000	4.264948368E001	4.915596318E-001
7.477026480E000	4.268252850E001	4.981826522E-001
7.489177062E000	4.266676903E001	5.051031605E-001
7.503352742E000	4.270434380E001	5.140747696E-001
7.514288266E000	4.274373055E001	5.204707597E-001
7.528390305E000	4.281415939E001	5.260760583E-001
7.540209508E000	4.284253120E001	5.334193125E-001
7.551365952E000	4.272990227E001	5.388132381E-001
7.563847913E000	4.281346798E001	5.451544278E-001
7.575298917E000	4.273631573E001	5.520201357E-001
7.588480457E000	4.282939434E001	5.578524645E-001
7.602251117E000	4.285514355E001	5.647808014E-001
7.615395838E000	4.289414883E001	5.727894891E-001
7.627325501E000	4.293844700E001	5.778702695E-001
7.638592404E000	4.284863472E001	5.844698040E-001
7.652694444E000	4.298195839E001	5.915938566E-001
7.664219087E000	4.290933609E001	5.988823105E-001
7.677658367E000	4.296891689E001	6.052000143E-001
7.689403930E000	4.289093018E001	6.122457806E-001
7.703211410E000	4.295709133E001	6.180702808E-001
7.714920153E000	4.302129745E001	6.253195915E-001
7.728433073E000	4.307401180E001	6.311206058E-001
7.739258137E000	4.300663471E001	6.386674044E-001
7.751040520E000	4.298405647E001	6.442257312E-001
7.764222061E000	4.306817055E001	6.507548080E-001
7.775525784E000	4.300088882E001	6.567985098E-001
7.790474682E000	4.312391281E001	6.643609657E-001
7.801557486E000	4.302332401E001	6.719782220E-001
7.815217686E000	4.307854176E001	6.784368411E-001
7.827773288E000	4.312279224E001	6.847388877E-001
7.840107970E000	4.319434166E001	6.917768254E-001
7.851890353E000	4.315621853E001	6.975621824E-001
7.862789057E000	4.311218262E001	7.037233137E-001
7.877664315E000	4.316582680E001	7.099392453E-001
7.889778077E000	4.316821098E001	7.169145540E-001
7.901670920E000	4.315185547E001	7.253929595E-001
7.915846599E000	4.328629971E001	7.318359214E-001
7.927849902E000	4.320816994E001	7.381614538E-001
7.939926844E000	4.331729412E001	7.449019036E-001
7.952040607E000	4.327840805E001	7.511413211E-001
7.965369427E000	4.336073399E001	7.575529685E-001
7.977851389E000	4.324934483E001	7.645830776E-001
7.990996110E000	4.332518578E001	7.709399246E-001
8.002741672E000	4.330737591E001	7.776490599E-001
8.015960033E000	4.339568615E001	7.834813887E-001
8.027190117E000	4.336271286E001	7.897912638E-001
8.039303879E000	4.339475632E001	7.971501754E-001
8.052669520E000	4.342241287E001	8.035461655E-001
8.064304623E000	4.340016842E001	8.105527887E-001
8.077891183E000	4.340088367E001	8.170505510E-001
8.090741344E000	4.341518879E001	8.234621983E-001
8.101640048E000	4.341909885E001	8.299599606E-001
8.114637489E000	4.345004559E001	8.341639345E-001
8.126677611E000	4.344031811E001	8.421647937E-001
8.139895972E000	4.344658852E001	8.489991870E-001
8.150426477E000	4.331252575E001	8.558100945E-001
8.164823076E000	4.355602264E001	8.619790543E-001
8.177857337E000	4.352228642E001	8.676391533E-001
8.189529260E000	4.352083206E001	8.754364681E-001
8.201937582E000	4.347341061E001	8.818716013E-001
8.214935023E000	4.359998703E001	8.875395289E-001
8.226754225E000	4.350247383E001	8.954464445E-001
8.238462968E000	4.358460903E001	9.017641483E-001
8.252454548E000	4.358344078E001	9.073929327E-001
8.264089651E000	4.357657433E001	9.144778422E-001
8.276166593E000	4.353928566E001	9.204589150E-001
8.289127214E000	4.368250370E001	9.276690825E-001
8.302824234E000	4.363868237E001	9.344095323E-001
8.316373974E000	4.373588562E001	9.401792321E-001
8.326757199E000	4.367051125E001	9.484306074E-001
8.340012380E000	4.367396832E001	9.535583595E-001
8.351684303E000	4.368531704E001	9.612069303E-001
8.364460824E000	4.370059967E001	9.680178378E-001
8.377163706E000	4.375245571E001	9.736544509E-001
8.390529346E000	4.373157024E001	9.805827878E-001
8.401354410E000	4.373078346E001	9.859062557E-001
8.414940970E000	4.376971722E001	9.918168708E-001
8.427496572E000	4.380068779E001	9.992697258E-001
8.440273093E000	4.379820824E001	1.007779446E000
8.449956739E000	4.365770817E001	1.012367023E000
8.464537438E000	4.373750687E001	1.019311017E000
8.476614380E000	4.382293224E001	1.026168896E000
8.490127301E000	4.381723404E001	1.033676551E000
8.502756542E000	4.384255409E001	1.039305336E000
8.514759845E000	4.392511845E001	1.045403838E000
8.525805829E000	4.379396439E001	1.053060238E000
8.540460167E000	4.391644001E001	1.059839830E000
8.550732932E000	4.385750294E001	1.065335528E000
8.564429952E000	4.392681122E001	1.072851012E000
8.577243293E000	4.396073818E001	1.078941686E000
8.589025676E000	4.394016266E001	1.086057910E000
8.601249898E000	4.392457008E001	1.092446071E000
8.615756957E000	4.399335384E001	1.098928176E000
8.629601257E000	4.408676624E001	1.105911314E000
8.640131762E000	4.401195049E001	1.111289582E000
8.650920006E000	4.390943050E001	1.119799302E000
8.664469746E000	4.399359226E001	1.124300764E000
8.677945846E000	4.404666424E001	1.131354359E000
8.690575088E000	4.402875900E001	1.138775899E000
8.702652030E000	4.413530827E001	1.145250176E000
8.715907211E000	4.408488274E001	1.151184277E000
8.725443577E000	4.406292439E001	1.159044221E000
8.741239334E000	4.413452148E001	1.164759120E000
8.752543057E000	4.410736561E001	1.172752150E000
8.763404942E000	4.410414696E001	1.177645044E000
8.776954682E000	4.408507347E001	1.184886526E000
8.787043347E000	4.402062893E001	1.190131707E000
8.800408988E000	4.413681030E001	1.198993716E000
8.813921908E000	4.406833649E001	1.205773309E000
8.826624789E000	4.410021305E001	1.211636952E000
8.840432269E000	4.420423508E001	1.218549632E000
8.852877411E000	4.420993328E001	1.223293781E000
8.864254774E000	4.422740936E001	1.229924630E000
8.876884016E000	4.422998428E001	1.238191663E000
8.889476437E000	4.422628880E001	1.244258850E000
8.901884759E000	4.417951107E001	1.250850556E000
8.915876339E000	4.427886009E001	1.257872836E000
8.928137381E000	4.428236485E001	1.264354942E000
8.939477924E000	4.425034523E001	1.271854768E000
8.952622645E000	4.428281784E001	1.276739833E000
8.964662768E000	4.432919025E001	1.284090916E000
8.976997450E000	4.431536198E001	1.290228561E000
8.989442591E000	4.427278042E001	1.297689245E000
9.002366393E000	4.431450367E001	1.303529402E000
9.015842493E000	4.443011284E001	1.309870592E000
9.027109396E000	4.433054924E001	1.317542649E000
9.039517718E000	4.436974525E001	1.323069661E000
9.051557841E000	4.439487457E001	1.330084113E000
9.064223902E000	4.441521168E001	1.334992663E000
9.074975327E000	4.431979656E001	1.341294710E000
9.090734264E000	4.443428516E001	1.350305462E000
9.101191128E000	4.444408417E001	1.356270878E000
9.114667229E000	4.449038506E001	1.361985777E000
9.127517390E000	4.442656040E001	1.367786791E000
9.138857933E000	4.443745613E001	1.376210397E000
9.152739053E000	4.448711872E001	1.381886153E000
9.164226876E000	4.446086884E001	1.388250828E000
9.175898799E000	4.440572262E001	1.395547111E000
9.188748960E000	4.453015327E001	1.400878407E000
9.202740540E000	4.455418587E001	1.407885031E000
9.214338823E000	4.459922314E001	1.415854575E000
9.227078524E000	4.455332756E001	1.420222950E000
9.238087688E000	4.451184273E001	1.427628834E000
9.251269229E000	4.457347393E001	1.434768543E000
9.265003069E000	4.463090897E001	1.441313278E000
9.276417252E000	4.457287788E001	1.446816804E000
9.290961131E000	4.463300705E001	1.453745141E000
9.301823015E000	4.451651573E001	1.461221482E000
9.314746816E000	4.461357594E001	1.467601815E000
9.327486518E000	4.468853474E001	1.473160141E000
9.340373499E000	4.470698833E001	1.480479910E000
9.352045422E000	4.473726749E001	1.486437497E000
9.364858763E000	4.468231201E001	1.493992124E000
9.376751606E000	4.463753700E001	1.500568172E000
9.388055329E000	4.460525513E001	1.505570667E000
9.401126410E000	4.464128017E001	1.512945235E000
9.414786610E000	4.468295574E001	1.520037973E000
9.427968151E000	4.480731487E001	1.524883895E000
9.439124595E000	4.467067719E001	1.532939555E000
9.452527055E000	4.478015900E001	1.539781776E000
9.465119477E000	4.474692345E001	1.545833307E000
9.478374657E000	4.476594925E001	1.552064896E000
9.490451600E000	4.482338428E001	1.558500029E000
9.501534404E000	4.481809139E001	1.564833390E000
9.514642304E000	4.480323792E001	1.572779449E000
9.528560244E000	4.487767220E001	1.578690064E000
9.540453087E000	4.479296207E001	1.585782802E000
9.551646350E000	4.483239651E001	1.591795189E000
9.564054672E000	4.486880302E001	1.598050264E000
9.576831194E000	4.484446049E001	1.604070480E000
9.589165876E000	4.483001232E001	1.610411670E000
9.601868757E000	4.486753941E001	1.617144291E000
9.613651140E000	4.489572048E001	1.625239094E000
9.626243561E000	4.483301640E001	1.630405989E000
9.639425102E000	4.493346214E001	1.637216896E000
9.651244305E000	4.488155842E001	1.644160891E000
9.664315386E000	4.496455193E001	1.650721282E000
9.676797348E000	4.494538307E001	1.656718012E000
9.688506091E000	4.486398697E001	1.664601442E000
9.703528629E000	4.501323700E001	1.670840859E000
9.715789671E000	4.498360157E001	1.677581309E000
9.725988796E000	4.496262074E001	1.682622946E000
9.738507577E000	4.489834309E001	1.690373289E000
9.751247279E000	4.501609802E001	1.696871051E000
9.765091579E000	4.502072334E001	1.704167334E000
9.776137563E000	4.497876167E001	1.709764804E000
9.790607801E000	4.504716396E001	1.716043364E000
9.800991026E000	4.503846169E001	1.722987359E000
9.814319847E000	4.507496357E001	1.729485121E000
9.826396789E000	4.504380226E001	1.736209913E000
9.839173310E000	4.506020546E001	1.744101172E000
9.853717189E000	4.516184330E001	1.748860978E000
9.863584935E000	4.510300159E001	1.755961545E000
9.877797434E000	4.508047104E001	1.762842910E000
9.888953878E000	4.509468079E001	1.770295765E000
9.901914499E000	4.517719746E001	1.775705348E000
9.915206499E000	4.510684013E001	1.782375340E000
9.926878422E000	4.514384270E001	1.789929968E000
9.940391343E000	4.522464275E001	1.796466873E000
9.952284185E000	4.515070915E001	1.803982357E000
9.963587909E000	4.511520863E001	1.809446740E000
9.976438070E000	4.521808624E001	1.815615700E000
9.990650569E000	4.522123337E001	1.824070620E000
1.000051831E001	4.519948959E001	1.827233386E000
1.001465717E001	4.516243935E001	1.836134537E000
1.002706550E001	4.525015354E001	1.842303497E000
1.004113072E001	4.531378746E001	1.849591951E000
1.005306038E001	4.528729916E001	1.855651310E000
1.006451138E001	4.525425434E001	1.862986736E000
1.007625694E001	4.521198273E001	1.868631178E000
1.009094810E001	4.533991814E001	1.875864831E000
1.010254639E001	4.528861046E001	1.882628767E000
1.011392375E001	4.528121948E001	1.889369217E000
1.012857809E001	4.535496235E001	1.896101838E000
1.013947679E001	4.530019760E001	1.901323533E000
1.015284243E001	4.536547661E001	1.908431929E000
1.016587669E001	4.542155266E001	1.915148893E000
1.017655448E001	4.532094002E001	1.921122137E000
1.018984648E001	4.543159008E001	1.927917387E000
1.020394852E001	4.546537399E001	1.934509093E000
1.021554680E001	4.538369179E001	1.941186914E000
1.022574593E001	4.525973797E001	1.947927363E000
1.023970069E001	4.542038441E001	1.954331182E000
1.025240357E001	4.541580677E001	1.961024660E000
1.026356001E001	4.542677402E001	1.968172199E000
1.027766205E001	4.547855854E001	1.974380302E000
1.029018083E001	4.544579983E001	1.980001258E000
1.030074816E001	4.543654919E001	1.987595028E000
1.031462928E001	4.539780617E001	1.993670044E000
1.032770036E001	4.548032284E001	1.999565002E000
1.033981412E001	4.554655552E001	2.008027750E000
1.035284838E001	4.544200897E001	2.013985337E000
1.036595628E001	4.548590183E001	2.020694473E000
1.037681817E001	4.547889233E001	2.027098291E000
1.038970515E001	4.553420544E001	2.033682168E000
1.040281305E001	4.557135105E001	2.039968558E000
1.041533183E001	4.551355839E001	2.046560264E000
1.042818199E001	4.558308125E001	2.053559058E000
1.043970663E001	4.552028179E001	2.059806304E000
1.045333001E001	4.563896656E001	2.067431389E000
1.046511240E001	4.562761784E001	2.073083660E000
1.047678432E001	4.558579922E001	2.080536515E000
1.048956084E001	4.560770988E001	2.086885533E000
1.050215326E001	4.558141232E001	2.092984035E000
1.051507706E001	4.565804005E001	2.101031866E000
1.052590213E001	4.555308819E001	2.106707622E000
1.053941505E001	4.561192989E001	2.112258120E000
1.054909869E001	4.559116364E001	2.119468288E000
1.056356893E001	4.565215111E001	2.124854385E000
1.057715549E001	4.567692280E001	2.131845351E000
1.058831194E001	4.556837082E001	2.139572208E000
1.060189850E001	4.567186832E001	2.144699960E000
1.061342314E001	4.561874866E001	2.151150751E000
1.062708334E001	4.569342136E001	2.158548805E000
1.064048580E001	4.574284554E001	2.165782459E000
1.065289412E001	4.575817585E001	2.169931632E000
1.066596520E001	4.575355053E001	2.178190836E000
1.067690073E001	4.575281143E001	2.184547683E000
1.068912495E001	4.572842121E001	2.190755786E000
1.070249059E001	4.573674202E001	2.197277034E000
1.071567213E001	4.576420784E001	2.203986170E000
1.072841183E001	4.582154751E001	2.210335188E000
1.073912644E001	4.579856396E001	2.218516106E000
1.075142430E001	4.574673176E001	2.222782708E000
1.076523178E001	4.586014748E001	2.230752253E000
1.077741918E001	4.585571289E001	2.237954592E000
1.078754467E001	4.577174187E001	2.242831828E000
1.080315632E001	4.592027664E001	2.250120282E000
1.081379729E001	4.580247402E001	2.255741238E000
1.082716293E001	4.590580463E001	2.261808425E000
1.083842983E001	4.586505890E001	2.269355224E000
1.085404149E001	4.593009949E001	2.276385333E000
1.086471927E001	4.591662884E001	2.282663894E000
1.087653848E001	4.584603310E001	2.288629309E000
1.088927818E001	4.585976601E001	2.296481424E000
1.090212834E001	4.595961571E001	2.302564269E000
1.091508896E001	4.593181610E001	2.308482713E000
1.092779184E001	4.592542648E001	2.317015919E000
1.093997924E001	4.598054886E001	2.322347216E000
1.095205619E001	4.599242210E001	2.327271423E000
1.096520091E001	4.593141079E001	2.333048952E000
1.097528957E001	4.591453075E001	2.341441242E000
1.098987027E001	4.594326019E001	2.346968255E000
1.100272043E001	4.604415894E001	2.355258773E000
1.101325094E001	4.597709179E001	2.361380761E000
1.102724252E001	4.605042934E001	2.367792408E000
1.104197049E001	4.605700970E001	2.374924290E000
1.105088092E001	4.602181911E001	2.381656911E000
1.106406246E001	4.601607323E001	2.387152609E000
1.107919546E001	4.604022503E001	2.394879466E000
1.108910003E001	4.604682922E001	2.400163790E000
1.110198701E001	4.613564014E001	2.406700696E000
1.111623633E001	4.602489471E001	2.414059607E000
1.112691411E001	4.605190754E001	2.419304789E000
1.113987473E001	4.608266354E001	2.427266505E000
1.115187803E001	4.615120888E001	2.432887461E000
1.116483865E001	4.602873325E001	2.439440024E000
1.117875659E001	4.613888264E001	2.445875157E000
1.119031806E001	4.606518745E001	2.452435548E000
1.120191634E001	4.613690376E001	2.459442171E000
1.121576064E001	4.615168571E001	2.467192514E000
1.122728528E001	4.613089561E001	2.473220559E000
1.124002498E001	4.615514278E001	2.478520541E000
1.125202829E001	4.613952637E001	2.485597622E000
1.126576213E001	4.617393017E001	2.492408529E000
1.127632945E001	4.613802433E001	2.498107771E000
1.128954781E001	4.614741802E001	2.506171259E000
1.130199295E001	4.620325565E001	2.510978038E000
1.131425400E001	4.616537094E001	2.518775353E000
1.132758282E001	4.623868465E001	2.525531460E000
1.133980704E001	4.620447159E001	2.531590819E000
1.135254674E001	4.620051384E001	2.537532748E000
1.136458686E001	4.621710777E001	2.544766402E000
1.137747384E001	4.624574184E001	2.551428565E000
1.138759933E001	4.611692429E001	2.556415402E000
1.140210639E001	4.630956650E001	2.565253924E000
1.141422015E001	4.629189968E001	2.572103975E000
1.142644437E001	4.626724720E001	2.578288592E000
1.143966273E001	4.627401829E001	2.584340123E000
1.145369113E001	4.634354115E001	2.593170816E000
1.146587853E001	4.631812572E001	2.600326184E000
1.147791866E001	4.634144306E001	2.604561472E000
1.148988514E001	4.632022381E001	2.611395865E000
1.150166752E001	4.628360271E001	2.617024650E000
1.151503316E001	4.635653496E001	2.623952987E000
1.152722057E001	4.633274078E001	2.630975267E000
1.153907659E001	4.629645348E001	2.637966233E000
1.155306817E001	4.642994404E001	2.643798562E000
1.156621289E001	4.643290043E001	2.650382439E000
1.157593335E001	4.637980461E001	2.657005460E000
1.159055087E001	4.635624886E001	2.664708831E000
1.160126548E001	4.638237953E001	2.670932591E000
1.161547798E001	4.644794464E001	2.676498746E000
1.162759174E001	4.637732506E001	2.685329440E000
1.163874818E001	4.641792774E001	2.689760444E000
1.165196654E001	4.645855427E001	2.699217429E000
1.166382257E001	4.639902115E001	2.703499689E000
1.167847690E001	4.644672871E001	2.711234374E000
1.168911787E001	4.641666412E001	2.717356363E000
1.170281489E001	4.648251534E001	2.723079091E000
1.171415543E001	4.643836021E001	2.729154107E000
1.172858885E001	4.655928612E001	2.738235317E000
1.173930346E001	4.648942947E001	2.744067646E000
1.175318458E001	4.651308060E001	2.750142662E000
1.176537198E001	4.651343822E001	2.756225507E000
1.177763302E001	4.650821686E001	2.762856356E000
1.178926812E001	4.660685062E001	2.771076417E000
1.180314924E001	4.651167393E001	2.776462514E000
1.181456343E001	4.648451805E001	2.782741074E000
1.182741359E001	4.656891823E001	2.791188165E000
1.183868049E001	4.651410580E001	2.797247524E000
1.185285617E001	4.650900364E001	2.803314712E000
1.186519085E001	4.658727646E001	2.811793117E000
1.187664185E001	4.653897285E001	2.816404180E000
1.189081753E001	4.665124416E001	2.823583033E000
1.190075892E001	4.655671120E001	2.830135596E000
1.191489778E001	4.665298462E001	2.836930846E000
1.192660652E001	4.658906460E001	2.843913983E000
1.194070856E001	4.656138420E001	2.849981171E000
1.195186500E001	4.662218094E001	2.855672585E000
1.196438379E001	4.655344486E001	2.862741837E000
1.197616617E001	4.654960632E001	2.869458801E000
1.198960545E001	4.675111771E001	2.876113136E000
1.200120373E001	4.669013023E001	2.883886964E000
1.201534259E001	4.667713642E001	2.889288719E000
1.202808229E001	4.668142796E001	2.895512479E000
1.204004878E001	4.672143459E001	2.903027963E000
1.205337760E001	4.674994946E001	2.910801792E000
1.206442358E001	4.672110081E001	2.916297490E000
1.207775240E001	4.670341015E001	2.922630851E000
1.208824609E001	4.667704105E001	2.930028905E000
1.210179583E001	4.661831856E001	2.936409238E000
1.211582423E001	4.677288532E001	2.943901236E000
1.212683339E001	4.673957825E001	2.950602543E000
1.214034631E001	4.676606655E001	2.956309614E000
1.215330693E001	4.678232670E001	2.964709733E000
1.216505249E001	4.680376053E001	2.969743542E000
1.217661396E001	4.676179886E001	2.977039824E000
1.219178377E001	4.686245918E001	2.984132562E000
1.220282976E001	4.677507877E001	2.991334901E000
1.221464896E001	4.678568840E001	2.994693383E000
1.222569495E001	4.674060345E001	3.001621720E000
1.224079112E001	4.682283401E001	3.010264527E000
1.225102707E001	4.678237438E001	3.017083263E000
1.226465045E001	4.683032036E001	3.023808055E000
1.227724287E001	4.680471420E001	3.029757814E000
1.228821521E001	4.670989513E001	3.035762372E000
1.230132311E001	4.679830074E001	3.044342550E000
1.231446784E001	4.676470757E001	3.049525102E000
1.232746528E001	4.678871632E001	3.057259788E000
1.233898992E001	4.680228233E001	3.062356226E000
1.235268694E001	4.686069489E001	3.069386335E000
1.236461660E001	4.687199593E001	3.076142442E000
1.237706174E001	4.691815376E001	3.083689241E000
1.238825501E001	4.683854580E001	3.090218317E000
1.240169429E001	4.692602158E001	3.096669108E000
1.241458127E001	4.686965942E001	3.102650181E000
1.242710005E001	4.691035748E001	3.109962120E000
1.244094435E001	4.689707756E001	3.117125316E000
1.245191669E001	4.691994190E001	3.122213925E000
1.246576099E001	4.693717957E001	3.129776381E000
1.247647560E001	4.694325924E001	3.136000141E000
1.248987806E001	4.691128731E001	3.142732763E000
1.250254412E001	4.697895050E001	3.150193446E000
1.251469470E001	4.694938660E001	3.155822231E000
1.252754486E001	4.693446159E001	3.163095027E000
1.254024775E001	4.698774815E001	3.169616275E000
1.255239833E001	4.699442387E001	3.176536784E000
1.256381251E001	4.687690735E001	3.180811215E000
1.257843003E001	4.701020718E001	3.189070419E000
1.258888689E001	4.699904919E001	3.194957548E000
1.260247345E001	4.703872204E001	3.201408339E000
1.261554454E001	4.705283642E001	3.208673307E000
1.262500726E001	4.693241119E001	3.213996775E000
1.263863064E001	4.703979492E001	3.220752882E000
1.265369000E001	4.709081650E001	3.228330995E000
1.266510418E001	4.703288078E001	3.234797443E000
1.267821208E001	4.709427357E001	3.240496685E000
1.268914761E001	4.696667194E001	3.246642159E000
1.270096681E001	4.697387218E001	3.252803290E000
1.271536341E001	4.706354141E001	3.259348024E000
1.272795583E001	4.709858894E001	3.266174589E000
1.273914910E001	4.705703259E001	3.272257434E000
1.275277248E001	4.711933136E001	3.279663317E000
1.276488624E001	4.708161354E001	3.286380281E000
1.277839916E001	4.712235928E001	3.291492376E000
1.279121250E001	4.714863300E001	3.297974481E000
1.280222166E001	4.712376595E001	3.304574015E000
1.281415133E001	4.705479145E001	3.309247707E000
1.282770107E001	4.706408978E001	3.317976629E000
1.284088261E001	4.715666771E001	3.324255189E000
1.285318047E001	4.716548920E001	3.330079690E000
1.286474193E001	4.711036682E001	3.335371843E000
1.287737117E001	4.718053341E001	3.343333559E000
1.288966904E001	4.718675613E001	3.351177845E000
1.290277694E001	4.717049599E001	3.355694965E000
1.291397020E001	4.707713127E001	3.362216213E000
1.292759358E001	4.714689255E001	3.368792261E000
1.293922868E001	4.723296165E001	3.376800949E000
1.295079015E001	4.713461399E001	3.382492363E000
1.296540766E001	4.722194672E001	3.387682744E000
1.297575407E001	4.713947773E001	3.394979026E000
1.299000339E001	4.723508358E001	3.400380780E000
1.300097573E001	4.714927673E001	3.407575291E000
1.301264766E001	4.709427357E001	3.414253112E000
1.302818567E001	4.722442627E001	3.419678352E000
1.303875300E001	4.719259739E001	3.427326922E000
1.305208182E001	4.721596241E001	3.431859699E000
1.306522654E001	4.732520580E001	3.439617870E000
1.307693528E001	4.723844528E001	3.446319177E000
1.309118460E001	4.732344151E001	3.453043970E000
1.310300380E001	4.727349281E001	3.459267730E000
1.311471255E001	4.725325108E001	3.465616748E000
1.312671585E001	4.724662304E001	3.474275212E000
1.313853505E001	4.729137421E001	3.479136791E000
1.315374169E001	4.737036228E001	3.485438837E000
1.316430901E001	4.729151726E001	3.492218430E000
1.317638596E001	4.728171825E001	3.497909844E000
1.318975160E001	4.731740952E001	3.505010411E000
1.320201264E001	4.732978344E001	3.512463266E000
1.321703518E001	4.740507603E001	3.519023657E000
1.322660836E001	4.728400707E001	3.524018322E000
1.323993718E001	4.726259708E001	3.531197176E000
1.325205095E001	4.726638794E001	3.538094198E000
1.326519567E001	4.738473892E001	3.543550753E000
1.327730943E001	4.736044407E001	3.550510404E000
1.328946001E001	4.735188484E001	3.556992509E000
1.330216289E001	4.734632969E001	3.563568558E000
1.331449757E001	4.737749100E001	3.570293350E000
1.332734774E001	4.738693237E001	3.574802641E000
1.334119204E001	4.743568897E001	3.581550919E000
1.335264304E001	4.742937088E001	3.590530357E000
1.336512500E001	4.742941856E001	3.595924282E000
1.337705466E001	4.742875099E001	3.602876105E000
1.338953663E001	4.742913246E001	3.608410946E000
1.340205541E001	4.744203091E001	3.615409741E000
1.341586289E001	4.746208191E001	3.622839110E000
1.342712979E001	4.744787216E001	3.628530523E000
1.343983267E001	4.744296074E001	3.634182794E000
1.345257237E001	4.749736786E001	3.642011423E000
1.346549617E001	4.751043320E001	3.647804609E000
1.347569530E001	4.740414619E001	3.656118613E000
1.348917140E001	4.743058681E001	3.660111214E000
1.350286842E001	4.748899937E001	3.668667906E000
1.351487172E001	4.752440453E001	3.674108803E000
1.352694866E001	4.744880199E001	3.681538172E000
1.353998293E001	4.741735458E001	3.688247307E000
1.355279627E001	4.746913910E001	3.694071807E000
1.356520459E001	4.755034447E001	3.700843572E000
1.357827567E001	4.754171371E001	3.707325677E000
1.358946893E001	4.753119946E001	3.714621959E000
1.360217181E001	4.760296345E001	3.719867141E000
1.361443286E001	4.753782749E001	3.727022508E000
1.362812988E001	4.755375385E001	3.734303133E000
1.363902858E001	4.750311375E001	3.740182434E000
1.365217330E001	4.754309654E001	3.746351394E000
1.366517074E001	4.756884575E001	3.753334531E000
1.367838910E001	4.766342640E001	3.760967445E000
1.368928781E001	4.751484394E001	3.768028868E000
1.370298483E001	4.760296345E001	3.775019834E000
1.371646093E001	4.763031006E001	3.780867820E000
1.372555545E001	4.753012657E001	3.787107238E000
1.373976795E001	4.760510921E001	3.794387863E000
1.375298631E001	4.762132168E001	3.800494194E000
1.376377456E001	4.759001732E001	3.807813962E000
1.377754522E001	4.763853550E001	3.813614976E000
1.378914350E001	4.767603874E001	3.819141989E000
1.380320872E001	4.769170284E001	3.828199713E000
1.381524884E001	4.764087200E001	3.834548731E000
1.382765717E001	4.768614769E001	3.840357574E000
1.383988139E001	4.764590263E001	3.846714421E000
1.385122193E001	4.760305882E001	3.853039953E000
1.386425619E001	4.766058922E001	3.860860754E000
1.387769547E001	4.773566723E001	3.867115829E000
1.388774732E001	4.760015011E001	3.872431468E000
1.390126024E001	4.768192768E001	3.879868666E000
1.391370538E001	4.765534401E001	3.887861696E000
1.392489864E001	4.766764641E001	3.893968027E000
1.393796972E001	4.762787819E001	3.900348360E000
1.395148264E001	4.764890671E001	3.907049667E000
1.396448009E001	4.768965244E001	3.914314635E000
1.397714615E001	4.774277210E001	3.920006048E000
1.398925991E001	4.771053791E001	3.926950042E000
1.400214689E001	4.773197174E001	3.934402897E000
1.401437111E001	4.767374992E001	3.940603172E000
1.402688989E001	4.772548676E001	3.947813339E000
1.404029235E001	4.775567055E001	3.954827791E000
1.405196428E001	4.768638611E001	3.962037959E000
1.406584540E001	4.780876637E001	3.968316519E000
1.407608134E001	4.771759510E001	3.972027290E000
1.409106706E001	4.780197144E001	3.979495802E000
1.410351220E001	4.784314632E001	3.987073915E000
1.411441091E001	4.781908989E001	3.993626478E000
1.412924935E001	4.782629013E001	4.001689966E000
1.414003759E001	4.776823521E001	4.006488916E000
1.415185679E001	4.777605534E001	4.013761712E000
1.416544335E001	4.782838821E001	4.020917079E000
1.417634206E001	4.778895378E001	4.027156497E000
1.419184325E001	4.792804718E001	4.033779517E000
1.419987000E001	4.771666527E001	4.040026764E000
1.421507664E001	4.782605171E001	4.048090252E000
1.422744814E001	4.786109924E001	4.053906923E000
1.423926734E001	4.785108566E001	4.060506458E000
1.425373758E001	4.786791801E001	4.067520910E000
1.426320031E001	4.785423279E001	4.074793706E000
1.427634503E001	4.785201550E001	4.080344204E000
1.428978431E001	4.787673950E001	4.088196319E000
1.430274493E001	4.786875248E001	4.094099106E000
1.431507961E001	4.792103767E001	4.099782691E000
1.432719338E001	4.789493084E001	4.107102459E000
1.433960170E001	4.787659645E001	4.114547486E000
1.435112634E001	4.788949490E001	4.120309357E000
1.436438152E001	4.789619446E001	4.127863984E000
1.437649528E001	4.787883759E001	4.134111230E000
1.438860905E001	4.787206650E001	4.142104261E000
1.440204833E001	4.789309502E001	4.147192870E000
1.441526669E001	4.792809486E001	4.153494916E000
1.442590765E001	4.789664745E001	4.159217644E000
1.443931011E001	4.793734550E001	4.166811415E000
1.445171843E001	4.797725677E001	4.174272098E000
1.446604139E001	4.800364971E001	4.180088770E000
1.447701374E001	4.786100388E001	4.186171615E000
1.449096850E001	4.803361893E001	4.194986651E000
1.450252996E001	4.793698788E001	4.199793430E000
1.451394414E001	4.793241024E001	4.206800053E000
1.452826710E001	4.800095558E001	4.213783190E000
1.454052814E001	4.800860882E001	4.220226152E000
1.455127957E001	4.795904160E001	4.227937352E000
1.456593391E001	4.807319641E001	4.235711181E000
1.457668533E001	4.799365997E001	4.242044542E000
1.459045599E001	4.800860882E001	4.248236988E000
1.460205427E001	4.804823399E001	4.254539034E000
1.461553037E001	4.796333313E001	4.262101490E000
1.462698138E001	4.799954891E001	4.267800732E000
1.463916878E001	4.799089432E001	4.274462896E000
1.465220304E001	4.803385735E001	4.281657406E000
1.466696784E001	4.810855389E001	4.289298148E000
1.467797700E001	4.803178310E001	4.294128412E000
1.468935437E001	4.807085991E001	4.301925727E000
1.470235181E001	4.808819294E001	4.309441211E000
1.471306641E001	4.794771671E001	4.315281369E000
1.472786803E001	4.810118675E001	4.322076619E000
1.474001861E001	4.808127880E001	4.329192843E000
1.475264785E001	4.806973934E001	4.335408774E000
1.476409886E001	4.807388783E001	4.343245232E000
1.477797998E001	4.809646606E001	4.349194991E000
1.479116152E001	4.807374477E001	4.356185957E000
1.480099244E001	4.806556702E001	4.362934235E000
1.481553632E001	4.806492329E001	4.369886058E000
1.482665595E001	4.813375473E001	4.375475699E000
1.483917473E001	4.804005623E001	4.381754260E000
1.485364497E001	4.820084572E001	4.390029121E000
1.486590601E001	4.813735485E001	4.394765442E000
1.487790931E001	4.813225269E001	4.401936466E000
1.488880802E001	4.804642200E001	4.409389321E000
1.490187910E001	4.814753532E001	4.415519138E000
1.491344056E001	4.808137417E001	4.422643190E000
1.492687984E001	4.813847542E001	4.429234896E000
1.494039276E001	4.817061424E001	4.435810945E000
1.495313246E001	4.816675186E001	4.442942826E000
1.496506212E001	4.823682308E001	4.449996421E000
1.497562945E001	4.810991287E001	4.457034359E000
1.498928965E001	4.814300537E001	4.463422520E000
1.500177161E001	4.819076061E001	4.470601373E000
1.501513725E001	4.816193581E001	4.477247880E000
1.502868699E001	4.818894863E001	4.485358340E000
1.504054301E001	4.823729992E001	4.489836315E000
1.505199402E001	4.823164940E001	4.495864360E000
1.506381322E001	4.818077087E001	4.505023856E000
1.507670020E001	4.822950363E001	4.511224131E000
1.508811438E001	4.812898636E001	4.516939030E000
1.510148003E001	4.818024635E001	4.523601194E000
1.511580298E001	4.823534489E001	4.530944448E000
1.512876361E001	4.825603962E001	4.538217244E000
1.513922047E001	4.823935032E001	4.544441005E000
1.515240201E001	4.824955463E001	4.550797852E000
1.516319026E001	4.827883244E001	4.557139041E000
1.517758685E001	4.828369617E001	4.563926463E000
1.519168889E001	4.835636616E001	4.570878286E000
1.520380266E001	4.828085899E001	4.577822280E000
1.521462772E001	4.833383560E001	4.585134220E000
1.522703604E001	4.830553532E001	4.590731689E000
1.524051214E001	4.831500053E001	4.598333289E000
1.525236816E001	4.826767445E001	4.604056017E000
1.526481331E001	4.834673405E001	4.609802230E000
1.527814213E001	4.822483063E001	4.618335436E000
1.528992451E001	4.827847481E001	4.624942799E000
1.530163325E001	4.830043316E001	4.631182217E000
1.531488843E001	4.827818871E001	4.638032268E000
1.532755449E001	4.826674461E001	4.644068141E000
1.533970508E001	4.832019806E001	4.650597218E000
1.535207658E001	4.835724831E001	4.658081387E000
1.536463218E001	4.834337234E001	4.663898059E000
1.537670912E001	4.831743240E001	4.671014283E000
1.538871243E001	4.833724499E001	4.679069942E000
1.540310902E001	4.836518764E001	4.686147023E000
1.541400773E001	4.825408459E001	4.693263247E000
1.542700517E001	4.832384586E001	4.699025118E000
1.543886119E001	4.837603569E001	4.706016084E000
1.545237411E001	4.837486744E001	4.713038365E000
1.546415650E001	4.838528633E001	4.719520470E000
1.547726440E001	4.836945534E001	4.725689429E000
1.548923088E001	4.840762615E001	4.732750853E000
1.550362748E001	4.842944145E001	4.739835763E000
1.551577806E001	4.837739468E001	4.746028208E000
1.552789182E001	4.837117195E001	4.752753001E000
1.553941647E001	4.842510223E001	4.760057112E000
1.554961559E001	4.820575714E001	4.765310122E000
1.556404901E001	4.835238457E001	4.773177895E000
1.557627323E001	4.846930504E001	4.779926173E000
1.558960205E001	4.839663506E001	4.787958347E000
1.560263631E001	4.837789536E001	4.794166450E000
1.561353502E001	4.834160805E001	4.800593754E000
1.562763706E001	4.849290848E001	4.808164039E000
1.564056086E001	4.840967655E001	4.813479678E000
1.565157002E001	4.841556549E001	4.819554694E000
1.566405198E001	4.847669601E001	4.828424531E000
1.567642349E001	4.843697548E001	4.833528798E000
1.568883181E001	4.848294258E001	4.841271312E000
1.570252883E001	4.847588539E001	4.847228899E000
1.571460577E001	4.847660065E001	4.854697411E000
1.572848689E001	4.850366116E001	4.860968143E000
1.573960651E001	4.849660397E001	4.867661621E000
1.575006338E001	4.835548401E001	4.874034125E000
1.576674281E001	4.853415489E001	4.880751089E000
1.577727332E001	4.847548008E001	4.885503067E000
1.578953436E001	4.849603176E001	4.892423576E000
1.580245816E001	4.849202633E001	4.900980267E000
1.581571334E001	4.849193096E001	4.908425294E000
1.582985220E001	4.853239059E001	4.914586425E000
1.584052999E001	4.850318432E001	4.921107673E000
1.585286467E001	4.852075577E001	4.927660236E000
1.586335835E001	4.841868877E001	4.935379264E000
1.587617169E001	4.851915836E001	4.937680881E000
1.588946369E001	4.852159023E001	4.945055450E000
1.590308707E001	4.856884480E001	4.954919523E000
1.591369122E001	4.850537777E001	4.962936039E000
1.592805100E001	4.858341217E001	4.967758475E000
1.593964928E001	4.857454300E001	4.977857407E000
1.595242580E001	4.852607250E001	4.984402141E000
1.596472366E001	4.853434563E001	4.990445843E000
1.597698471E001	4.854805470E001	4.996638288E000
1.598939303E001	4.855580330E001	5.003425710E000
1.600180135E001	4.849724770E001	5.010220960E000
1.601472515E001	4.857809544E001	5.016695237E000
1.602691255E001	4.850478172E001	5.023357400E000
1.603972589E001	4.855322838E001	5.030379681E000
1.605136100E001	4.856457710E001	5.037347161E000
1.606443208E001	4.853408337E001	5.043257776E000
1.607724542E001	4.860749245E001	5.051548294E000
1.609064788E001	4.859383106E001	5.057779883E000
1.610246708E001	4.852926731E001	5.064308960E000
1.611296077E001	4.855766296E001	5.071104210E000
1.612757829E001	4.862346649E001	5.078658837E000
1.614020753E001	4.864265919E001	5.084052763E000
1.615416229E001	4.867575169E001	5.090816699E000
1.616553965E001	4.863636494E001	5.095850507E000
1.617846345E001	4.871089458E001	5.103647822E000
1.619112951E001	4.863421917E001	5.110356957E000
1.620265416E001	4.869463444E001	5.117817641E000
1.621370014E001	4.858608246E001	5.124252774E000
1.622702896E001	4.863202572E001	5.131924831E000
1.624021050E001	4.867532253E001	5.138493051E000
1.625261882E001	4.866392612E001	5.143738232E000
1.626414347E001	4.866952896E001	5.150306452E000
1.627795095E001	4.867467880E001	5.156999930E000
1.628829735E001	4.864377975E001	5.163090604E000
1.630162617E001	4.867856503E001	5.170927062E000
1.631554411E001	4.867892265E001	5.177518768E000
1.632732649E001	4.872686863E001	5.184721107E000
1.634131807E001	4.875991344E001	5.190647379E000
1.635350548E001	4.874925613E001	5.198491666E000
1.636491966E001	4.866509438E001	5.203697704E000
1.637751208E001	4.867317677E001	5.209764892E000
1.638874217E001	4.867000580E001	5.216920259E000
1.640137141E001	4.864118099E001	5.221805324E000
1.641477387E001	4.872043133E001	5.230863048E000
1.642696127E001	4.872515202E001	5.237204237E000
1.643995871E001	4.876351357E001	5.243976002E000
1.645332435E001	4.875378609E001	5.250677308E000
1.646337620E001	4.866430759E001	5.255711117E000
1.647633682E001	4.868471622E001	5.263633690E000
1.648874514E001	4.874360561E001	5.270468083E000
1.650126392E001	4.873309135E001	5.276590071E000
1.651429818E001	4.874706268E001	5.282962575E000
1.652751654E001	4.876351357E001	5.289068906E000
1.653996168E001	4.872028828E001	5.296357360E000
1.655181771E001	4.871196747E001	5.302761179E000
1.656566201E001	4.880397320E001	5.310456721E000
1.657681845E001	4.876050949E001	5.316797911E000
1.658974225E001	4.875106812E001	5.323538361E000
1.660262923E001	4.885337353E001	5.330889444E000
1.661371204E001	4.870939255E001	5.336800059E000
1.662788772E001	4.879686832E001	5.343172563E000
1.663871278E001	4.878921509E001	5.349920842E000
1.665104746E001	4.877836704E001	5.356160259E000
1.666496540E001	4.879102707E001	5.362681507E000
1.667667414E001	4.883153439E001	5.370196991E000
1.669088664E001	4.889159203E001	5.375371715E000
1.670285313E001	4.885210991E001	5.382714970E000
1.671423049E001	4.872915745E001	5.388977873E000
1.672671245E001	4.877753258E001	5.396258498E000
1.674066721E001	4.883823395E001	5.402826718E000
1.675281779E001	4.884636402E001	5.409160079E000
1.676496838E001	4.880177975E001	5.417779400E000
1.677826038E001	4.886827469E001	5.423564757E000
1.679044778E001	4.884603024E001	5.431080241E000
1.680208288E001	4.880678654E001	5.435808733E000
1.681552216E001	4.882709980E001	5.442971929E000
1.682601585E001	4.876458645E001	5.449579292E000
1.683871873E001	4.880421162E001	5.455247220E000
1.685201073E001	4.880723953E001	5.461486637E000
1.686460315E001	4.882102013E001	5.468203601E000
1.687668009E001	4.887547493E001	5.476071374E000
1.689188673E001	4.890050888E001	5.483571200E000
1.690285907E001	4.889781475E001	5.489481816E000
1.691449418E001	4.884462357E001	5.497059929E000
1.692833848E001	4.890127182E001	5.501976308E000
1.693931082E001	4.885830879E001	5.508207897E000
1.695076182E001	4.883751869E001	5.515778181E000
1.696552662E001	4.890158176E001	5.520960734E000
1.697856088E001	4.897089005E001	5.529180795E000
1.698960687E001	4.891870022E001	5.533885801E000
1.700205201E001	4.882812500E001	5.541377799E000
1.701460761E001	4.889700413E001	5.548313964E000
1.702657409E001	4.889919758E001	5.557966664E000
1.703784100E001	4.890794754E001	5.562061037E000
1.705209032E001	4.893972874E001	5.569607836E000
1.706508776E001	4.890766144E001	5.574845189E000
1.707583918E001	4.888877869E001	5.581241179E000
1.708968348E001	4.893486500E001	5.588842778E000
1.710231272E001	4.896330833E001	5.595966831E000
1.711505242E001	4.891378880E001	5.601940075E000
1.712672435E001	4.889426231E001	5.608985841E000
1.714049501E001	4.898345470E001	5.616117723E000
1.715389747E001	4.903295040E001	5.622607656E000
1.716549575E001	4.896671772E001	5.627993753E000
1.717591580E001	4.891855717E001	5.635133463E000
1.719045967E001	4.899556637E001	5.641866084E000
1.720316256E001	4.896080494E001	5.647682756E000
1.721387716E001	4.897766113E001	5.654235318E000
1.722772146E001	4.895658493E001	5.661860403E000
1.723847288E001	4.889669418E001	5.668076335E000
1.725147033E001	4.895298481E001	5.674503640E000
1.726446777E001	4.898312092E001	5.681447634E000
1.727775977E001	4.902532101E001	5.688282027E000
1.729064675E001	4.907341003E001	5.695319965E000
1.730198729E001	4.899210930E001	5.701128808E000
1.731395377E001	4.897406101E001	5.708620806E000
1.732687758E001	4.894411564E001	5.714335705E000
1.734075869E001	4.905087948E001	5.722054734E000
1.735294610E001	4.902257919E001	5.729327530E000
1.736395526E001	4.892225266E001	5.734901514E000
1.737964056E001	4.910554886E001	5.742049053E000
1.739079700E001	4.903173447E001	5.749086991E000
1.740287394E001	4.907410145E001	5.755068063E000
1.741679188E001	4.910943508E001	5.763311610E000
1.742537093E001	4.902391434E001	5.769864173E000
1.744031983E001	4.901990891E001	5.776620280E000
1.745302271E001	4.905724525E001	5.783439016E000
1.746462099E001	4.908158779E001	5.789232202E000
1.747787617E001	4.912106991E001	5.796591113E000
1.748910626E001	4.903826714E001	5.803730823E000
1.750298738E001	4.901700020E001	5.808052226E000
1.751469612E001	4.911148548E001	5.816828120E000
1.752662578E001	4.899368286E001	5.823396340E000
1.754028598E001	4.908645153E001	5.830395134E000
1.755306250E001	4.912648201E001	5.838035876E000
1.756466079E001	4.907341003E001	5.843672490E000
1.757780551E001	4.914846420E001	5.851242774E000
1.758848329E001	4.898023605E001	5.856456641E000
1.760162801E001	4.911692142E001	5.865036819E000
1.761363132E001	4.904112816E001	5.869303422E000
1.762710742E001	4.907166958E001	5.878235888E000
1.763929482E001	4.905443192E001	5.884671021E000
1.765299184E001	4.907054901E001	5.891325356E000
1.766591564E001	4.915883541E001	5.899020898E000
1.767648296E001	4.908902645E001	5.905612604E000
1.769069546E001	4.915013313E001	5.912454826E000
1.770166781E001	4.909527302E001	5.918796016E000
1.771481253E001	4.915266037E001	5.924620516E000
1.772740495E001	4.918313026E001	5.931815026E000
1.773970281E001	4.915685654E001	5.939995944E000
1.775170611E001	4.907541275E001	5.945131525E000
1.776407762E001	4.915421009E001	5.951410086E000
1.777692778E001	4.911668301E001	5.958510652E000
1.778889426E001	4.910919666E001	5.964624812E000
1.780218626E001	4.921112061E001	5.971005145E000
1.781371090E001	4.911448956E001	5.977596850E000
1.782696608E001	4.916336536E001	5.984212042E000
1.784114176E001	4.920830727E001	5.991109065E000
1.785240867E001	4.918897152E001	5.997387625E000
1.786441197E001	4.916377068E001	6.002985095E000
1.787693075E001	4.919841290E001	6.010790239E000
1.788996501E001	4.918537140E001	6.018368352E000
1.790034824E001	4.906342030E001	6.023911021E000
1.791467120E001	4.916434288E001	6.031301247E000
1.792568036E001	4.910252094E001	6.038010383E000
1.793853052E001	4.912164211E001	6.043913169E000
1.795222754E001	4.921710491E001	6.050880649E000
1.796574046E001	4.921944141E001	6.057918587E000
1.797627097E001	4.915041924E001	6.064001432E000
1.798989435E001	4.917457104E001	6.071642174E000
1.800256041E001	4.927606583E001	6.079055886E000
1.801430597E001	4.919550419E001	6.085584963E000
1.802697203E001	4.926228523E001	6.090556142E000
1.803971173E001	4.919364452E001	6.098721403E000
1.805171504E001	4.922606945E001	6.105853284E000
1.806522796E001	4.924447536E001	6.112499790E000
1.807767310E001	4.923279285E001	6.118958409E000
1.808975004E001	4.917900562E001	6.124618508E000
1.810344706E001	4.921364784E001	6.132447137E000
1.811533990E001	4.931850433E001	6.140690684E000
1.812767459E001	4.928705692E001	6.146405583E000
1.813989881E001	4.926948547E001	6.153490493E000
1.815146027E001	4.927561283E001	6.159816025E000
1.816401587E001	4.922695160E001	6.165577896E000
1.817774971E001	4.931831360E001	6.172247889E000
1.818883252E001	4.922573566E001	6.178980510E000
1.820175632E001	4.926073551E001	6.185634845E000
1.821486422E001	4.926598072E001	6.193408674E000
1.822789848E001	4.930481911E001	6.200117809E000
1.823927584E001	4.932546616E001	6.206036253E000
1.825208918E001	4.924504757E001	6.214960890E000
1.826342973E001	4.930677414E001	6.220386130E000
1.827708993E001	4.926266670E001	6.227040465E000
1.829093423E001	4.937133789E001	6.233005880E000
1.830312163E001	4.930984974E001	6.239934217E000
1.831460945E001	4.925391674E001	6.247449701E000
1.832690731E001	4.929952621E001	6.254354552E000
1.833913154E001	4.930167198E001	6.259584077E000
1.835205534E001	4.929645061E001	6.266982131E000
1.836604692E001	4.932498932E001	6.274967333E000
1.837617240E001	4.929573536E001	6.281441610E000
1.838975896E001	4.935989380E001	6.288706578E000
1.840213046E001	4.929859638E001	6.294507592E000
1.841354465E001	4.929354191E001	6.301866503E000
1.842661573E001	4.927055836E001	6.308473867E000
1.843895041E001	4.926111698E001	6.314556711E000
1.845198467E001	4.933471680E001	6.321939109E000
1.846328840E001	4.933159351E001	6.328750016E000
1.847687496E001	4.928607941E001	6.334707603E000
1.848935692E001	4.935770035E001	6.341596797E000
1.850209662E001	4.931519032E001	6.348556448E000
1.851413674E001	4.930710793E001	6.356236334E000
1.852706054E001	4.934840202E001	6.362499237E000
1.853954250E001	4.934990406E001	6.369067457E000
1.855150899E001	4.933743477E001	6.375643506E000
1.856432233E001	4.935364723E001	6.383354705E000
1.857459509E001	4.924895763E001	6.389406236E000
1.859050131E001	4.941031933E001	6.398307387E000
1.860213641E001	4.939172268E001	6.403286396E000
1.861447109E001	4.933383465E001	6.410167761E000
1.862765264E001	4.942171574E001	6.415459914E000
1.863910364E001	4.931373596E001	6.423257229E000
1.865095966E001	4.929475784E001	6.428909499E000
1.866318388E001	4.936246872E001	6.437340933E000
1.867654952E001	4.935214520E001	6.442907088E000
1.869061474E001	4.943578243E001	6.450297314E000
1.870280215E001	4.942686558E001	6.457812798E000
1.871458453E001	4.934718609E001	6.463660785E000
1.872780289E001	4.943480492E001	6.470917924E000
1.874028485E001	4.940638542E001	6.478355122E000
1.875357685E001	4.946088791E001	6.485259973E000
1.876495421E001	4.941780567E001	6.492564084E000
1.877861441E001	4.940009117E001	6.498466870E000
1.878925538E001	4.937601089E001	6.505309092E000
1.880184780E001	4.941060543E001	6.511736397E000
1.881473478E001	4.946649075E001	6.519878171E000
1.882640671E001	4.941868782E001	6.526477706E000
1.884168698E001	4.946682453E001	6.533680045E000
1.885151791E001	4.942190647E001	6.540506609E000
1.886407351E001	4.945428371E001	6.546636426E000
1.887681321E001	4.941070080E001	6.553181160E000
1.888992111E001	4.949424267E001	6.560540072E000
1.890240307E001	4.948065281E001	6.567343151E000
1.891418546E001	4.942181110E001	6.573261594E000
1.892729336E001	4.949560165E001	6.580166445E000
1.893903892E001	4.942219257E001	6.588323877E000
1.895148406E001	4.943630695E001	6.595260043E000
1.896584384E001	4.950149059E001	6.600771398E000
1.897688983E001	4.947574139E001	6.607848478E000
1.898867221E001	4.949157238E001	6.614831616E000
1.900097007E001	4.943895340E001	6.621384178E000
1.901422525E001	4.948849678E001	6.628743090E000
1.902655993E001	4.948158264E001	6.634395360E000
1.903900507E001	4.941573143E001	6.642615421E000
1.905145022E001	4.944016933E001	6.649128841E000
1.906452130E001	4.950416088E001	6.656620839E000
1.907556728E001	4.946639538E001	6.661638990E000
1.908922748E001	4.947638512E001	6.669420648E000
1.910240902E001	4.946224689E001	6.675331263E000
1.911444914E001	4.943883419E001	6.682682346E000
1.912729931E001	4.951653481E001	6.688694733E000
1.914018629E001	4.955201149E001	6.695748328E000
1.915373603E001	4.951741695E001	6.702590550E000
1.916445063E001	4.956350327E001	6.709753746E000
1.917638029E001	4.956381321E001	6.717222258E000
1.919070325E001	4.952046871E001	6.723500819E000
1.920149150E001	4.950311184E001	6.729677607E000
1.921493078E001	4.950096607E001	6.736723373E000
1.922774412E001	4.948918819E001	6.744113599E000
1.923827462E001	4.942770004E001	6.750384332E000
1.925447540E001	4.959437847E001	6.757367469E000
1.926482180E001	4.954166412E001	6.763700830E000
1.927660419E001	4.950358868E001	6.770730939E000
1.929044849E001	4.954750538E001	6.778449967E000
1.930024259E001	4.943013191E001	6.785605335E000
1.931294547E001	4.950203896E001	6.790889659E000
1.932704751E001	4.952530861E001	6.799054920E000
1.933949266E001	4.958717823E001	6.806053714E000
1.935186416E001	4.954638481E001	6.812520162E000
1.936401474E001	4.950728416E001	6.818603007E000
1.937767494E001	4.954802990E001	6.826799582E000
1.938838954E001	4.945924282E001	6.834252437E000
1.940090833E001	4.946265221E001	6.838753899E000
1.941364803E001	4.954929352E001	6.847882080E000
1.942734505E001	4.953036308E001	6.854246756E000
1.943971655E001	4.958107471E001	6.861636982E000
1.945300855E001	4.958984852E001	6.868338289E000
1.946486457E001	4.958424568E001	6.874327190E000
1.947705197E001	4.961161613E001	6.881568672E000
1.949141175E001	4.960634708E001	6.887549745E000
1.950157406E001	4.950778484E001	6.895464489E000
1.951412966E001	4.957840443E001	6.901148074E000
1.952598568E001	4.954414368E001	6.907998125E000
1.953997726E001	4.962708950E001	6.915310064E000
1.955205421E001	4.954741001E001	6.920993649E000
1.956593533E001	4.962806702E001	6.929237196E000
1.957712859E001	4.951765537E001	6.934999067E000
1.958821139E001	4.944984913E001	6.942631981E000
1.960360213E001	4.971334934E001	6.948941856E000
1.961380126E001	4.960205555E001	6.955228245E000
1.962632004E001	4.957976341E001	6.961592921E000
1.963968568E001	4.963247776E001	6.967934110E000
1.965312496E001	4.965236187E001	6.976553431E000
1.966656424E001	4.967484474E001	6.982119587E000
1.967753658E001	4.961144924E001	6.989478498E000
1.968913487E001	4.956901073E001	6.996649522E000
1.970316326E001	4.969143867E001	7.002536652E000
1.971501929E001	4.961481094E001	7.009190987E000
1.972816401E001	4.960331917E001	7.014905886E000
1.973968865E001	4.962241650E001	7.021842051E000
1.975257563E001	4.962708950E001	7.029748967E000
1.976575717E001	4.963142872E001	7.036755590E000
1.977525672E001	4.953672886E001	7.043934443E000
1.978851190E001	4.961836338E001	7.050048603E000
1.980298214E001	4.967839718E001	7.056319335E000
1.981395448E001	4.965293407E001	7.062629210E000
1.982754104E001	4.971163273E001	7.071209388E000
1.983961799E001	4.968228340E001	7.076070966E000
1.985202631E001	4.964928627E001	7.082905360E000
1.986550241E001	4.971752167E001	7.090389529E000
1.987651157E001	4.962737560E001	7.097310038E000
1.988958265E001	4.971199036E001	7.103698199E000
1.990228553E001	4.965167046E001	7.109608814E000
1.991557753E001	4.969158173E001	7.117554873E000
1.992544528E001	4.960601330E001	7.123911720E000
1.993910548E001	4.964778423E001	7.130597369E000
1.995158744E001	4.971485138E001	7.137134275E000
1.996495308E001	4.976339340E001	7.143772952E000
1.997684592E001	4.968516827E001	7.151625067E000
1.999046931E001	4.971559048E001	7.158193287E000
2.000151529E001	4.967722893E001	7.164323104E000
2.001631691E001	4.969606400E001	7.172222191E000
2.002673695E001	4.968607426E001	7.179487159E000
2.003977121E001	4.968302250E001	7.183863363E000
2.005100130E001	4.966433048E001	7.192020795E000
2.006414602E001	4.972469807E001	7.199528450E000
2.007640706E001	4.978125095E001	7.206871704E000
2.008848400E001	4.968345165E001	7.212555289E000
2.010144462E001	4.965050220E001	7.218262360E000
2.011514164E001	4.982330799E001	7.226748594E000
2.012559851E001	4.969766140E001	7.232299092E000
2.013903779E001	4.971227646E001	7.240080750E000
2.015177749E001	4.975574017E001	7.246735084E000
2.016646865E001	4.978933334E001	7.253780851E000
2.017733053E001	4.972901344E001	7.260231641E000
2.018892882E001	4.968633652E001	7.269547710E000
2.020071120E001	4.967863560E001	7.274761577E000
2.021289860E001	4.965937138E001	7.281486370E000
2.022619060E001	4.970593452E001	7.289228884E000
2.023933532E001	4.971885681E001	7.294826354E000
2.025251686E001	4.975152016E001	7.303453504E000
2.026448334E001	4.969718456E001	7.308941373E000
2.027829082E001	4.979362488E001	7.317090976E000
2.028874769E001	4.979012012E001	7.322868504E000
2.030336521E001	4.978783131E001	7.331605254E000
2.031437437E001	4.973764420E001	7.337672442E000
2.032729817E001	4.975934029E001	7.344483350E000
2.033871236E001	4.972591400E001	7.351208142E000
2.035189390E001	4.977498055E001	7.358112993E000
2.036393402E001	4.972565174E001	7.364289782E000
2.037792560E001	4.982788563E001	7.371296405E000
2.038996572E001	4.978694916E001	7.378506572E000
2.040178492E001	4.977662563E001	7.385575825E000
2.041397233E001	4.976372719E001	7.392535476E000
2.042711705E001	4.976923466E001	7.398829694E000
2.043996721E001	4.983129501E001	7.406658323E000
2.045219143E001	4.976654053E001	7.413422259E000
2.046404745E001	4.975769520E001	7.419372017E000
2.047748673E001	4.980881214E001	7.426229896E000
2.049063145E001	4.978535175E001	7.434653501E000
2.050219292E001	4.980494976E001	7.439632510E000
2.051434350E001	4.978382587E001	7.447163651E000
2.052682546E001	4.983353615E001	7.453841472E000
2.053945470E001	4.982891083E001	7.459493742E000
2.055171575E001	4.978773594E001	7.466288992E000
2.056460273E001	4.985311031E001	7.474031507E000
2.057634829E001	4.978880882E001	7.480497954E000
2.058967711E001	4.980993271E001	7.487676808E000
2.060160677E001	4.977564812E001	7.494276342E000
2.061556153E001	4.990751743E001	7.501353423E000
2.062690208E001	4.981825352E001	7.507538040E000
2.063993634E001	4.987115860E001	7.516775822E000
2.065352290E001	4.987881184E001	7.523492786E000
2.066397976E001	4.981956482E001	7.529544317E000
2.067620398E001	4.982497692E001	7.536879742E000
2.068931188E001	4.985518456E001	7.542336297E000
2.069987921E001	4.978811741E001	7.550470243E000
2.071545405E001	4.989302158E001	7.557367265E000
2.072863559E001	4.990241528E001	7.564475661E000
2.073953429E001	4.982726574E001	7.571521427E000
2.075161123E001	4.988069534E001	7.578950796E000
2.076549235E001	4.988868237E001	7.586176621E000
2.077823205E001	4.989750385E001	7.593300674E000
2.078983034E001	4.988596439E001	7.600189867E000
2.080220184E001	4.979438782E001	7.606202255E000
2.081361602E001	4.978647232E001	7.613232364E000
2.082753396E001	4.989938736E001	7.620904420E000
2.084038412E001	4.989209175E001	7.628106759E000
2.085102509E001	4.986488819E001	7.635528300E000
2.086402253E001	4.985764027E001	7.642307893E000
2.087606265E001	4.980456829E001	7.648696054E000
2.089038561E001	4.984078407E001	7.655366046E000
2.090264665E001	4.994242191E001	7.662858045E000
2.091468678E001	4.986577034E001	7.670624045E000
2.092790514E001	4.988532066E001	7.676777348E000
2.093865656E001	4.983012676E001	7.684386775E000
2.095209584E001	4.985423088E001	7.691659572E000
2.096358366E001	4.976923466E001	7.696372407E000
2.097724386E001	4.995410442E001	7.705876362E000
2.098928399E001	4.991068840E001	7.711599090E000
2.100117683E001	4.985554218E001	7.717736736E000
2.101446883E001	4.991326332E001	7.723866553E000
2.102706125E001	4.984970093E001	7.731851754E000
2.103932229E001	4.996726513E001	7.739852614E000
2.105150970E001	4.979245663E001	7.745176081E000
2.106642177E001	4.990746975E001	7.752652422E000
2.107617906E001	4.988288879E001	7.758351664E000
2.108884512E001	4.986610413E001	7.765702747E000
2.110132708E001	4.990437031E001	7.773617492E000
2.111587096E001	4.992392063E001	7.779841252E000
2.112757970E001	4.989101887E001	7.787975198E000
2.113991439E001	4.997382164E001	7.794786105E000
2.115324321E001	4.997203350E001	7.801628327E000
2.116498877E001	4.995338917E001	7.808047803E000
2.117861215E001	4.999845028E001	7.816393122E000
2.118825898E001	4.987928867E001	7.822170650E000
2.120074094E001	4.991858006E001	7.828355267E000
2.121359110E001	4.989287853E001	7.836677100E000
2.122559440E001	4.986205101E001	7.841366449E000
2.124245794E001	5.000455379E001	7.850267601E000
2.125125790E001	4.995217323E001	7.856874964E000
2.126528630E001	4.997162819E001	7.862840379E000
2.127633229E001	4.994261265E001	7.870856896E000
2.129025023E001	4.997212887E001	7.877738261E000
2.130173805E001	4.995386600E001	7.884705741E000
2.131624511E001	5.001606941E001	7.892197739E000
2.132828523E001	4.998469353E001	7.899251334E000
2.133940486E001	4.991142750E001	7.904371258E000
2.135313869E001	4.998652935E001	7.913264580E000
2.136204912E001	4.978816509E001	7.919629256E000
2.137791852E001	5.000576973E001	7.927176055E000
2.138911178E001	4.997041225E001	7.933493759E000
2.140233014E001	4.991919994E001	7.941087529E000
2.141510666E001	4.999282360E001	7.948297696E000
2.142725725E001	5.000779629E001	7.955578322E000
2.144029151E001	4.995820522E001	7.962772832E000
2.145130067E001	4.993689060E001	7.968440760E000
2.146455585E001	4.993152618E001	7.975102923E000
2.147884199E001	5.005581379E001	7.983103782E000
2.149047709E001	5.006642342E001	7.990220006E000
2.150001346E001	4.995002747E001	7.996443766E000
2.151448370E001	4.997656345E001	8.004131480E000
2.152762842E001	5.001554489E001	8.010331755E000
2.154080996E001	4.999461174E001	8.017001747E000
2.155174548E001	5.000059605E001	8.023796997E000
2.156511113E001	4.997699261E001	8.030529618E000
2.157810857E001	4.997994900E001	8.036909951E000
2.158996459E001	4.998176098E001	8.043603429E000
2.160288839E001	4.997844696E001	8.051244171E000
2.161470759E001	5.000469685E001	8.059761720E000
2.162560630E001	4.995932579E001	8.065883708E000
2.163926650E001	4.999077320E001	8.071019289E000
2.165196938E001	5.008208752E001	8.079591638E000
2.166316264E001	4.996156693E001	8.086018943E000
2.167737514E001	5.001456738E001	8.092532362E000
2.168845795E001	4.999120235E001	8.099499842E000
2.170267044E001	5.005321503E001	8.106068062E000
2.171419509E001	5.005521774E001	8.115274530E000
2.172671387E001	5.003530979E001	8.121216460E000
2.174033725E001	5.006115437E001	8.128982460E000
2.175333469E001	5.010151863E001	8.135832511E000
2.176482251E001	5.011270046E001	8.142870448E000
2.177914547E001	5.010671616E001	8.149947529E000
2.178934460E001	5.001544952E001	8.158598165E000
2.180109016E001	4.999372959E001	8.164039062E000
2.181556040E001	5.008609295E001	8.172039921E000
2.182822646E001	5.010817051E001	8.178107109E000
2.183986156E001	5.007941723E001	8.185199847E000
2.185123893E001	4.997863770E001	8.191799381E000
2.186453093E001	5.001783371E001	8.198594631E000
2.187620285E001	5.009760857E001	8.207057380E000
2.188956849E001	5.005936623E001	8.213758686E000
2.190230819E001	5.008156300E001	8.220264277E000
2.191445878E001	5.004825592E001	8.226323636E000
2.192668300E001	5.011849403E001	8.237127145E000
2.193927542E001	5.008282661E001	8.242254897E000
2.195087370E001	5.002658367E001	8.249128433E000
2.196571214E001	5.008759499E001	8.257043178E000
2.197775226E001	5.010194778E001	8.263016422E000
2.198993966E001	5.012235641E001	8.271220825E000
2.200076473E001	5.002849102E001	8.277765559E000
2.201530861E001	5.006160736E001	8.283316057E000
2.202583911E001	5.008919239E001	8.289304959E000
2.204016207E001	5.011880398E001	8.296186324E000
2.205161307E001	5.005457401E001	8.302363112E000
2.206523646E001	5.009362698E001	8.310246542E000
2.207635608E001	5.007545948E001	8.317824655E000
2.208942716E001	5.004193783E001	8.324361561E000
2.210054678E001	5.009036064E001	8.332064932E000
2.211505384E001	5.010199547E001	8.337130055E000
2.212764626E001	5.012414455E001	8.345929434E000
2.214001777E001	5.011577606E001	8.352654227E000
2.215246291E001	5.011525154E001	8.358729243E000
2.216420847E001	5.010259151E001	8.366878846E000
2.217654315E001	5.005133152E001	8.371990941E000
2.218873055E001	5.009815693E001	8.381408782E000
2.220161754E001	5.006787777E001	8.387068881E000
2.221332628E001	5.009760857E001	8.394380821E000
2.222812790E001	5.019347668E001	8.402240765E000
2.224042576E001	5.014343262E001	8.408307952E000
2.225242906E001	5.013587475E001	8.414625656E000
2.226568424E001	5.017273426E001	8.420270098E000
2.227820302E001	5.015735626E001	8.426994890E000
2.228913855E001	5.017106533E001	8.434948778E000
2.230342469E001	5.020515919E001	8.442730435E000
2.231432339E001	5.011427402E001	8.450465121E000
2.232709991E001	5.008628368E001	8.456266135E000
2.233939777E001	5.011875629E001	8.465699634E000
2.235154836E001	5.006647110E001	8.470827386E000
2.236531902E001	5.021376610E001	8.477912295E000
2.237695412E001	5.014984608E001	8.486014926E000
2.238752144E001	5.005114079E001	8.492457888E000
2.240062935E001	5.009419918E001	8.499441026E000
2.241517322E001	5.017535686E001	8.507809830E000
2.242706607E001	5.011689663E001	8.513571701E000
2.244113129E001	5.017881393E001	8.520687925E000
2.245221409E001	5.014045238E001	8.530027480E000
2.246580065E001	5.019736290E001	8.535546664E000
2.247647843E001	5.014834404E001	8.542615916E000
2.249091185E001	5.016791821E001	8.548628303E000
2.250151600E001	5.015563965E001	8.557349396E000
2.251362976E001	5.006339550E001	8.563228697E000
2.252813682E001	5.021517277E001	8.570916411E000
2.254065560E001	5.018942356E001	8.578032635E000
2.255170158E001	5.013296604E001	8.585172345E000
2.256366807E001	5.012414455E001	8.591975424E000
2.257530317E001	5.009436607E001	8.597964325E000
2.259098847E001	5.026502609E001	8.607272565E000
2.260173989E001	5.015120506E001	8.613073579E000
2.261440595E001	5.017497540E001	8.620745636E000
2.262607788E001	5.018596649E001	8.627493915E000
2.263815482E001	5.013511181E001	8.634500538E000
2.265358238E001	5.024166107E001	8.642939800E000
2.266414970E001	5.012526512E001	8.649617621E000
2.267740488E001	5.018820763E001	8.657978597E000
2.268929772E001	5.019366741E001	8.663685668E000
2.270281064E001	5.021069050E001	8.671146351E000
2.271440893E001	5.019176006E001	8.678035545E000
2.272574947E001	5.012946129E001	8.685253541E000
2.273944649E001	5.025436878E001	8.692831654E000
2.275329079E001	5.023899078E001	8.700425425E000
2.276533091E001	5.023951530E001	8.707408562E000
2.277578778E001	5.015151501E001	8.714407357E000
2.279018438E001	5.024175644E001	8.721789754E000
2.280262952E001	5.021493435E001	8.727246309E000
2.281452236E001	5.024564266E001	8.735161053E000
2.282667294E001	5.020956993E001	8.742003275E000
2.284014904E001	5.022671223E001	8.750512995E000
2.285178415E001	5.020067692E001	8.756908985E000
2.286478159E001	5.024633408E001	8.763132745E000
2.287752129E001	5.025947094E001	8.771532865E000
2.288974551E001	5.027043819E001	8.777631367E000
2.290042330E001	5.021712780E001	8.784121300E000
2.291412032E001	5.019376278E001	8.791738557E000
2.292744914E001	5.021853447E001	8.799747244E000
2.293930516E001	5.020656586E001	8.806988727E000
2.295270762E001	5.025699139E001	8.814277180E000
2.296331176E001	5.015909672E001	8.819710249E000
2.297734016E001	5.024025440E001	8.828039911E000
2.299144220E001	5.032417774E001	8.835437965E000
2.300142041E001	5.028109550E001	8.842241044E000
2.301349735E001	5.022222996E001	8.848229945E000
2.302715755E001	5.028994083E001	8.855886345E000
2.303846127E001	5.017273426E001	8.862525023E000
2.305160599E001	5.025217533E001	8.869406388E000
2.306394068E001	5.026483536E001	8.877548162E000
2.307796908E001	5.027937889E001	8.884171182E000
2.309199748E001	5.040078163E001	8.892735703E000
2.310175476E001	5.025713444E001	8.897550310E000
2.311523086E001	5.024478436E001	8.905222367E000
2.312601911E001	5.022199154E001	8.914092204E000
2.313920065E001	5.027606487E001	8.920284649E000
2.315300813E001	5.031554699E001	8.927181672E000
2.316328089E001	5.025012493E001	8.934430982E000
2.317631515E001	5.026624203E001	8.940967888E000
2.318957033E001	5.022563934E001	8.947496965E000
2.320293597E001	5.030343533E001	8.955677882E000
2.321383468E001	5.023760796E001	8.963021136E000
2.322528568E001	5.020685196E001	8.970168675E000
2.324056596E001	5.026862621E001	8.976087119E000
2.325201696E001	5.023128986E001	8.984565524E000
2.326431482E001	5.030508041E001	8.991266831E000
2.327639177E001	5.026707649E001	8.998312597E000
2.328883691E001	5.018870831E001	9.006344771E000
2.330327033E001	5.030937195E001	9.013077392E000
2.331567865E001	5.032520294E001	9.019943100E000
2.332819743E001	5.030417442E001	9.026119888E000
2.334141579E001	5.027709007E001	9.035287213E000
2.335246178E001	5.030002594E001	9.042066806E000
2.336464918E001	5.029020309E001	9.050138123E000
2.337595290E001	5.015704632E001	9.055712107E000
2.338839804E001	5.024101734E001	9.063932168E000
2.340132184E001	5.021927357E001	9.071377194E000
2.341582890E001	5.030894279E001	9.078344674E000
2.342540209E001	5.027062893E001	9.085445241E000
2.344049827E001	5.036146641E001	9.092639751E000
2.345154425E001	5.031716824E001	9.100139578E000
2.346623541E001	5.036447048E001	9.106629512E000
2.347783369E001	5.028190613E001	9.114990488E000
2.349049975E001	5.034456253E001	9.121590022E000
2.350195076E001	5.028049946E001	9.128941105E000
2.351332812E001	5.025572777E001	9.135454525E000
2.352628874E001	5.026805401E001	9.143604128E000
2.354068534E001	5.035839081E001	9.149005882E000
2.355327776E001	5.034675598E001	9.158055777E000
2.356402919E001	5.032479763E001	9.163700219E000
2.357838897E001	5.031278133E001	9.171387933E000
2.358958223E001	5.028872490E001	9.178371070E000
2.360066503E001	5.022320747E001	9.185800440E000
2.361443569E001	5.032076836E001	9.194177073E000
2.362754359E001	5.034577847E001	9.200463462E000
2.363954690E001	5.033068657E001	9.207055168E000
2.365221296E001	5.031433105E001	9.214672424E000
2.366465810E001	5.029470921E001	9.220958814E000
2.367706642E001	5.031807423E001	9.227730578E000
2.368962202E001	5.031409264E001	9.233899538E000
2.370203034E001	5.033438206E001	9.242824175E000
2.371587464E001	5.030899048E001	9.249564625E000
2.372677335E001	5.030400753E001	9.256328561E000
2.373907121E001	5.033950806E001	9.264509478E000
2.375103769E001	5.033204556E001	9.270858497E000
2.376679663E001	5.037081242E001	9.278233065E000
2.377625936E001	5.032124519E001	9.283861850E000
2.378944090E001	5.032100677E001	9.291823566E000
2.380225424E001	5.036978722E001	9.299526937E000
2.381606172E001	5.038595200E001	9.306862363E000
2.382828594E001	5.046622753E001	9.314690992E000
2.383947920E001	5.033988953E001	9.321736758E000
2.385236619E001	5.040521622E001	9.329447958E000
2.386525317E001	5.035908222E001	9.336454581E000
2.387618869E001	5.033516884E001	9.342044223E000
2.389014345E001	5.032286644E001	9.349356162E000
2.390336181E001	5.039422512E001	9.356456729E000
2.391569649E001	5.041942596E001	9.364136614E000
2.392718432E001	5.032169819E001	9.372325361E000
2.393907716E001	5.038614273E001	9.377789744E000
2.395479928E001	5.044167042E001	9.383614244E000
2.396588208E001	5.041992664E001	9.391482016E000
2.397714898E001	5.037872791E001	9.398386867E000
2.398996232E001	5.038113594E001	9.406653900E000
2.400384344E001	5.044600964E001	9.414286813E000
2.401223839E001	5.031960011E001	9.421677039E000
2.402670863E001	5.033726692E001	9.427149251E000
2.403981653E001	5.041782856E001	9.436441834E000
2.405141481E001	5.034043789E001	9.443393657E000
2.406415452E001	5.035021305E001	9.448858040E000
2.407704150E001	5.034124851E001	9.456655355E000
2.408808748E001	5.035796165E001	9.463403633E000
2.410152676E001	5.035011768E001	9.471553237E000
2.411474512E001	5.041871071E001	9.478653803E000
2.412700616E001	5.032947063E001	9.485636941E000
2.414015088E001	5.043306351E001	9.492815794E000
2.415112323E001	5.036292076E001	9.501521229E000
2.416434159E001	5.041666031E001	9.506719439E000
2.417814907E001	5.037655830E001	9.515072587E000
2.419044693E001	5.036671162E001	9.522627214E000
2.420226613E001	5.039601326E001	9.529101490E000
2.421298074E001	5.034475327E001	9.536272515E000
2.422697232E001	5.042674541E001	9.543435711E000
2.423834968E001	5.031297207E001	9.550129189E000
2.425193624E001	5.042872429E001	9.559132112E000
2.426497050E001	5.038983822E001	9.565308901E000
2.427826250E001	5.040156841E001	9.572675641E000
2.429203316E001	5.045342445E001	9.580449470E000
2.430293187E001	5.039684772E001	9.586203512E000
2.431438287E001	5.047769547E001	9.593139678E000
2.432697529E001	5.033895969E001	9.601868599E000
2.434137189E001	5.046138763E001	9.608100188E000
2.435238105E001	5.046586990E001	9.614417892E000
2.436442118E001	5.038819313E001	9.621479316E000
2.437682950E001	5.040311813E001	9.630082979E000
2.439041606E001	5.043394566E001	9.637723721E000
2.440315576E001	5.041596889E001	9.644260627E000
2.441537998E001	5.042455196E001	9.650633131E000
2.442646279E001	5.039265156E001	9.658226901E000
2.443780333E001	5.033288002E001	9.665272668E000
2.445201583E001	5.039129257E001	9.672161862E000
2.446471871E001	5.044021606E001	9.679348543E000
2.447609607E001	5.039947033E001	9.687083229E000
2.448913034E001	5.037469864E001	9.694739628E000
2.450161230E001	5.042517185E001	9.702951861E000
2.451494112E001	5.040264130E001	9.708502359E000
2.452930090E001	5.051391125E001	9.716338817E000
2.453887408E001	5.039763451E001	9.722711321E000
2.455319704E001	5.050642490E001	9.731314984E000
2.456542126E001	5.048947334E001	9.738274636E000
2.457790323E001	5.044016838E001	9.745750977E000
2.459045883E001	5.046133995E001	9.753540463E000
2.460117343E001	5.036334991E001	9.758746501E000
2.461509137E001	5.050759315E001	9.768164342E000
2.462816245E001	5.048856735E001	9.774959593E000
2.463968710E001	5.047886372E001	9.782764736E000
2.465216906E001	5.043218136E001	9.789583472E000
2.466413554E001	5.040342808E001	9.795791575E000
2.467809030E001	5.049493313E001	9.803166144E000
2.468990950E001	5.040287971E001	9.811495805E000
2.470213372E001	5.049362183E001	9.818024882E000
2.471502071E001	5.047307014E001	9.825861340E000
2.472720811E001	5.046465397E001	9.832359102E000
2.473906413E001	5.042674541E001	9.838849036E000
2.475287161E001	5.049889088E001	9.847609272E000
2.476513265E001	5.043194294E001	9.854287093E000
2.477684139E001	5.040287971E001	9.860753541E000
2.479094343E001	5.049235821E001	9.868425597E000
2.480272582E001	5.048456192E001	9.876512571E000
2.481531824E001	5.046133995E001	9.885288465E000
2.482699016E001	5.043909550E001	9.889296723E000
2.484031898E001	5.043928623E001	9.898918108E000
2.485143861E001	5.049464703E001	9.905846445E000
2.486274233E001	5.039489269E001	9.911396943E000
2.487654981E001	5.048446655E001	9.919757919E000
2.488969453E001	5.053834915E001	9.927312547E000
2.490077733E001	5.041847229E001	9.933810309E000
2.491454799E001	5.051960945E001	9.942789747E000
2.492607264E001	5.046436787E001	9.949404939E000
2.494024832E001	5.049319267E001	9.957139624E000
2.495280392E001	5.050292015E001	9.965109169E000
2.496554362E001	5.051660538E001	9.972029677E000
2.497798876E001	5.053563118E001	9.978958014E000
2.498925566E001	5.047662258E001	9.985659321E000
2.500133261E001	5.048801899E001	9.993190462E000
2.501440369E001	5.050823689E001	1.000194287E001
2.502629653E001	5.043992996E001	1.000754034E001
2.504014083E001	5.045740604E001	1.001517325E001
2.505265961E001	5.054590702E001	1.002247736E001
2.506543613E001	5.054202080E001	1.002922564E001
2.507670304E001	5.052618980E001	1.003544157E001
2.509087872E001	5.055968761E001	1.004355203E001
2.510240336E001	5.053281784E001	1.005089529E001
2.511333888E001	5.046460629E001	1.005754962E001
2.512803004E001	5.053198338E001	1.006561311E001
2.513896557E001	5.051031113E001	1.007270585E001
2.515306761E001	5.058801174E001	1.008015870E001
2.516330355E001	5.049517155E001	1.008738453E001
2.517600643E001	5.044314861E001	1.009503310E001
2.519025575E001	5.055389404E001	1.010185184E001
2.520288499E001	5.054965019E001	1.011054944E001
2.521485148E001	5.050106049E001	1.011678886E001
2.522582382E001	5.048339367E001	1.012316919E001
2.524014678E001	5.053474903E001	1.013009753E001
2.525354924E001	5.052964687E001	1.013867771E001
2.526503706E001	5.055754185E001	1.014458832E001
2.527862362E001	5.058917999E001	1.015135226E001
2.528908049E001	5.048501492E001	1.015877380E001
2.530229885E001	5.051333904E001	1.016744009E001
2.531614315E001	5.051269531E001	1.017552707E001
2.532648955E001	5.049343109E001	1.018142202E001
2.533974473E001	5.052793026E001	1.018922717E001
2.535248443E001	5.053534508E001	1.019672699E001
2.536456138E001	5.051753521E001	1.020303687E001
2.537372954E001	5.040912628E001	1.020953463E001
2.538889936E001	5.055124760E001	1.021726932E001
2.540344324E001	5.061137676E001	1.022609218E001
2.541489424E001	5.048694611E001	1.023349807E001
2.542678709E001	5.060174465E001	1.024155373E001
2.543856947E001	5.053515434E001	1.024708857E001
2.545204557E001	5.056288242E001	1.025552000E001
2.546246561E001	5.047540665E001	1.026280845E001
2.547590489E001	5.049674511E001	1.026904004E001
2.548930735E001	5.055389404E001	1.027610147E001
2.550149476E001	5.056655407E001	1.028221563E001
2.551526542E001	5.058250427E001	1.029202490E001
2.552671642E001	5.049829483E001	1.029942295E001
2.554045026E001	5.058956146E001	1.030609295E001
2.555411046E001	5.061936378E001	1.031395289E001
2.556556146E001	5.059852600E001	1.032131180E001
2.557668109E001	5.053169727E001	1.032863157E001
2.558905259E001	5.054347515E001	1.033478487E001
2.560241823E001	5.052711964E001	1.034368602E001
2.561409015E001	5.056688786E001	1.035120151E001
2.562826583E001	5.059025288E001	1.035830990E001
2.563993775E001	5.057384968E001	1.036647516E001
2.565190424E001	5.057413578E001	1.037271458E001
2.566560126E001	5.057828426E001	1.038065281E001
2.567723636E001	5.058045387E001	1.038681394E001
2.569004970E001	5.056755543E001	1.039306119E001
2.570256848E001	5.053670406E001	1.040153176E001
2.571442451E001	5.053012371E001	1.040951697E001
2.572694329E001	5.059165955E001	1.041732211E001
2.574027211E001	5.054736137E001	1.042198014E001
2.575227541E001	5.057711601E001	1.043084215E001
2.576575151E001	5.051071644E001	1.043829501E001
[truncated: 1,638 more rows]
