# Supplementary material for: An experimental and numerical study of twin dowel type shear connector
Source: Sci Rep. 2023 Feb 21;13:3071. doi: 10.1038/s41598-023-30005-3 (PMC9945454; doi:10.1038/s41598-023-30005-3)
Supplement: Supplementary file 1 — Supplementary Information. [file 41598_2023_30005_MOESM1_ESM.zip › Raw_data/ST-1.xlsx]

## Sheet: ST-1
HEADER
ColSep	SEMICOLON
DecSep	.
ColLen	18				A	0.000125		L0	122.5
dT	0.5				0.025
Variable_1					0.005
Variable_2
DATA
FU_160_Poloha	FU_160_Síla	FU_160_Extensometer
mm	kN	mm		sigma	epsilon
0.902862	-0.84815	-3.45026		0	0	-0.0281654		306.953
0.913135	0.345945	-3.44586		2.76756	0.00359797
0.925469	1.61278	-3.44343		12.9023	0.0055791
0.936221	2.90711	-3.43837		23.2569	0.00971389
0.949476	4.20299	-3.43489		33.6239	0.0125514
0.960743	5.50117	-3.43069		44.0094	0.0159768
0.971273	6.80597	-3.42542		54.4477	0.0202777
0.98416	8.20539	-3.42167		65.6431	0.0233453
0.996385	9.50089	-3.41789		76.0071	0.026432
1.00912	11.0123	-3.41258		88.0981	0.0307649
1.02094	12.2556	-3.40709		98.045	0.0352448
1.03398	13.6298	-3.40405		109.038	0.0377244
1.04451	14.7497	-3.3999		117.998	0.0411115
1.05732	16.1853	-3.39565		129.482	0.0445816
1.07025	17.5341	-3.39088		140.273	0.04848
1.08089	18.8356	-3.38675		150.685	0.0518479
1.09536	20.2294	-3.38177		161.835	0.0559124
1.10765	21.6168	-3.37888		172.935	0.058277
1.11992	22.8721	-3.37378		182.977	0.0624373
1.13475	24.3505	-3.36843		194.804	0.0668022
1.14676	25.638	-3.36449		205.104	0.0700167
1.15817	26.9555	-3.36042		215.644	0.0733399
1.16911	28.2084	-3.35594		225.668	0.0770018
1.18177	29.4745	-3.3518		235.796	0.0803824
1.19359	30.7396	-3.34759		245.917	0.0838143
1.20755	32.1988	-3.34257		257.59	0.0879107
1.22139	33.4002	-3.33936		267.202	0.0905309
1.23306	34.7776	-3.33485		278.221	0.0942184
1.24462	36.0441	-3.33095		288.353	0.0974009
1.25718	37.2521	-3.32686		298.017	0.100737
1.27025	38.5483	-3.32268		308.386	0.10415
1.28218	39.8472	-3.31862		318.777	0.107466
1.29393	40.945	-3.31466		327.56	0.1107
1.30722	41.9924	-3.30964		335.939	0.114796
1.32058	41.6553	-3.30904		333.242	0.115289
1.33516	40.4738	-3.31105		323.791	0.113646
1.34757	40.2442	-3.31225		321.954	0.112662
1.36252	40.0398	-3.31178		320.319	0.113052
1.37508	39.9061	-3.31345		319.249	0.111684
1.38852	39.6578	-3.31421		317.262	0.111064
1.40126	39.4384	-3.31345		315.507	0.111684
1.41238	39.1948	-3.31579		313.558	0.109773
1.42758	39.082	-3.31742		312.656	0.108444
1.43778	38.7283	-3.31536		309.827	0.110125
1.45373	38.9468	-3.31891		311.575	0.10723
1.46396	38.7702	-3.31947		310.162	0.10677
1.47692	38.6831	-3.31856		309.465	0.107511
1.49073	38.7064	-3.32021		309.651	0.106169
1.50236	38.5035	-3.31987		308.028	0.106444
1.51584	38.3938	-3.31887		307.15	0.107262
1.5277	38.2495	-3.31939		305.996	0.106834
1.53948	38.1462	-3.32202		305.17	0.104686
1.55174	38.1092	-3.31968		304.874	0.106597
1.56496	38.2039	-3.31913		305.631	0.107051
1.57648	38.2529	-3.31946		306.023	0.106783
1.58981	38.2453	-3.31982		305.962	0.106482
1.60395	38.3085	-3.32111		306.468	0.105434
1.61525	38.2169	-3.31794		305.736	0.108022
1.62685	38.2242	-3.32001		305.794	0.106329
1.64037	38.2389	-3.32005		305.911	0.106297
1.65233	38.2166	-3.31987		305.733	0.106444
1.66419	38.2233	-3.32082		305.787	0.105671
1.67693	38.2163	-3.32146		305.73	0.105146
1.68812	38.2291	-3.31919		305.833	0.107
1.70255	38.2962	-3.32118		306.369	0.105377
1.71415	38.1695	-3.3205		305.356	0.105933
1.72663	38.2062	-3.32108		305.65	0.105453
1.74044	38.2441	-3.31872		305.953	0.107383
1.75259	38.2018	-3.31849		305.614	0.107569
1.76456	38.246	-3.31885		305.968	0.107281
1.77804	38.0577	-3.32027		304.462	0.106118
1.78923	38.022	-3.31862		304.176	0.107466
1.80329	38.0557	-3.32121		304.445	0.105351
1.81482	38.0022	-3.32069		304.017	0.105773
1.82811	38.0786	-3.31838		304.629	0.107664
1.83941	38.171	-3.31806		305.368	0.10792
1.85381	38.3187	-3.31956		306.55	0.106699
1.86316	38.1959	-3.31644		305.567	0.109243
1.87668	38.2142	-3.31608		305.714	0.109537
1.88919	38.229	-3.31158		305.832	0.113212
1.89969	38.0347	-3.30991		304.278	0.114573
1.91574	38.1188	-3.30219		304.95	0.120874
1.92797	38.0777	-3.29214		304.622	0.12908
1.94026	38.0283	-3.28323		304.227	0.136352
1.95267	37.9509	-3.27695		303.607	0.141484
1.96368	37.9545	-3.26761		303.636	0.149108
1.97609	38.1396	-3.26077		305.117	0.154687
1.99096	38.2616	-3.25063		306.092	0.16297
2.00087	38.1563	-3.24093		305.25	0.170888
2.01519	38.2238	-3.22605		305.791	0.18303
2.02639	38.1763	-3.21326		305.41	0.193473
2.04016	38.3227	-3.19955		306.581	0.204663
2.05028	38.1561	-3.18327		305.249	0.217955
2.06416	38.2898	-3.16832		306.319	0.230155
2.07771	38.2471	-3.15504		305.977	0.241
2.09086	38.3407	-3.14358		306.726	0.250356
2.10165	38.2135	-3.13065		305.708	0.260914
2.11398	38.0984	-3.1194		304.787	0.270097
2.12841	38.388	-3.10671		307.104	0.28045
2.13799	38.1956	-3.09652		305.565	0.288771
2.15098	38.2654	-3.08137		306.124	0.301137
2.16472	38.4032	-3.07051		307.225	0.310007
2.17753	38.2912	-3.05686		306.33	0.321146
2.1902	38.2355	-3.04345		305.884	0.332094
2.20275	38.2634	-3.02872		306.108	0.344121
2.21457	38.1217	-3.01516		304.974	0.35519
2.22613	38.2036	-3.00071		305.629	0.366981
2.23987	38.2949	-2.98904		306.359	0.376509
2.25095	38.3201	-2.97486		306.561	0.388089
2.26502	38.3793	-2.96293		307.034	0.397822
2.27742	38.3955	-2.95055		307.164	0.407932
2.28939	38.3834	-2.93836		307.067	0.417883
2.3018	38.5083	-2.92445		308.066	0.429239
2.31505	38.4664	-2.91045		307.731	0.440666
2.32783	38.384	-2.89321		307.072	0.454738
2.34013	38.2869	-2.8781		306.295	0.467072
2.35313	38.2189	-2.86529		305.751	0.477534
2.36631	38.3037	-2.8504		306.429	0.489689
2.37735	38.08	-2.83544		304.64	0.501895
2.3898	37.9987	-2.82027		303.989	0.51428
2.40235	38.0184	-2.80553		304.147	0.526314
2.41436	38.1828	-2.79228		305.462	0.537127
2.4275	38.1273	-2.78086		305.019	0.546451
2.43825	38.1625	-2.76533		305.3	0.55913
2.45114	38.324	-2.75104		306.592	0.5708
2.46421	38.1778	-2.74069		305.423	0.579248
2.47872	38.2786	-2.72461		306.229	0.592368
2.4908	38.1359	-2.70798		305.087	0.605949
2.50383	38.1522	-2.69345		305.218	0.61781
2.51561	38.0279	-2.67931		304.223	0.629351
2.52787	38.0175	-2.66349		304.14	0.642267
2.5401	38.07	-2.65091		304.56	0.652531
2.55339	38.0543	-2.63527		304.435	0.665306
2.56514	38.0112	-2.62196		304.09	0.67617
2.57861	38.1229	-2.60962		304.983	0.686242
2.59058	38.1361	-2.59369		305.089	0.699247
2.6031	38.1829	-2.58135		305.463	0.709319
2.61363	38.1844	-2.56767		305.475	0.72049
2.62736	38.2971	-2.55681		306.377	0.729353
2.63878	38.4366	-2.543		307.492	0.74062
2.65229	38.4643	-2.52934		307.714	0.751772
2.6665	38.5785	-2.51678		308.628	0.762029
2.67755	38.5651	-2.50406		308.521	0.772414
2.68896	38.5251	-2.49089		308.2	0.783163
2.70288	38.5421	-2.47751		308.337	0.794085
2.71481	38.554	-2.46225		308.432	0.806541
2.72909	38.5889	-2.44982		308.711	0.816689
2.74077	38.4925	-2.43604		307.94	0.827937
2.75255	38.5427	-2.42233		308.341	0.839127
2.76352	38.5359	-2.40864		308.287	0.850304
2.7781	38.6292	-2.39412		309.034	0.862159
2.78981	38.6136	-2.3805		308.909	0.873279
2.80185	38.5643	-2.36422		308.515	0.886565
2.81507	38.5136	-2.34868		308.109	0.899251
2.82851	38.5768	-2.33577		308.615	0.909789
2.83834	38.4282	-2.31953		307.426	0.92305
2.85325	38.3321	-2.30384		306.657	0.935857
2.86452	38.2158	-2.28715		305.726	0.949482
2.87733	38.1385	-2.27325		305.108	0.960832
2.89158	38.213	-2.25658		305.704	0.974437
2.9023	38.0731	-2.24337		304.585	0.985219
2.91478	38.0688	-2.23132		304.55	0.995054
2.92719	38.0376	-2.21613		304.3	1.00746
2.93952	38.0769	-2.19938		304.615	1.02113
2.95281	38.275	-2.18294		306.2	1.03455
2.96323	38.2351	-2.17024		305.881	1.04492
2.97645	38.3482	-2.15571		306.785	1.05678
2.98923	38.4628	-2.1413		307.703	1.06854
3.00215	38.5016	-2.12732		308.013	1.07995
3.01478	38.4719	-2.11249		307.775	1.09207
3.02748	38.4974	-2.0988		307.98	1.10324
3.04111	38.6432	-2.08411		309.146	1.11522
3.05337	38.6335	-2.07013		309.068	1.12664
3.06467	38.4406	-2.05773		307.525	1.13676
3.07693	38.4326	-2.0432		307.46	1.14862
3.08949	38.4384	-2.02758		307.508	1.16137
3.10241	38.5137	-2.01391		308.11	1.17254
3.11515	38.4883	-1.9996		307.907	1.18421
3.12892	38.4064	-1.9842		307.251	1.19679
3.14137	38.311	-1.96807		306.488	1.20995
3.15267	38.2154	-1.95232		305.723	1.22281
3.1639	38.0224	-1.9363		304.179	1.23589
3.17668	37.8895	-1.92099		303.116	1.24839
3.19137	37.9926	-1.9041		303.941	1.26217
3.20352	37.8804	-1.88983		303.043	1.27382
3.21479	37.8737	-1.87378		302.99	1.28692
3.22653	37.9784	-1.85949		303.827	1.29859
3.2382	38.1135	-1.84551		304.908	1.31001
3.25175	38.1932	-1.83072		305.546	1.32207
3.26505	38.3645	-1.81605		306.916	1.33405
3.27624	38.3369	-1.80101		306.696	1.34633
3.28983	38.5062	-1.78802		308.05	1.35693
3.30164	38.5504	-1.77477		308.404	1.36775
3.31516	38.5754	-1.76137		308.603	1.37869
3.32657	38.6367	-1.74609		309.093	1.39116
3.33898	38.7283	-1.73297		309.826	1.40187
3.35198	38.7094	-1.71902		309.676	1.41326
3.36486	38.8065	-1.70323		310.452	1.42615
3.3762	38.7698	-1.69047		310.159	1.43657
3.3899	38.731	-1.67652		309.848	1.44796
3.40308	38.6601	-1.66135		309.281	1.46034
3.41601	38.6525	-1.64429		309.22	1.47426
3.42768	38.4179	-1.62917		307.343	1.48661
3.4409	38.295	-1.61172		306.36	1.50085
3.45334	38.2015	-1.59694		305.612	1.51292
3.46498	38.0563	-1.58227		304.451	1.5249
3.47735	37.9996	-1.5651		303.997	1.53891
3.49024	37.9722	-1.54994		303.778	1.55129
3.50312	38.0683	-1.53633		304.547	1.5624
3.51542	38.2468	-1.52191		305.974	1.57417
3.52709	38.3557	-1.50736		306.846	1.58604
3.53928	38.3791	-1.49578		307.033	1.59549
3.5518	38.4511	-1.48129		307.609	1.60732
3.56377	38.4795	-1.46864		307.836	1.61765
3.57721	38.5611	-1.45238		308.489	1.63092
3.58998	38.6201	-1.4377		308.961	1.64291
3.60313	38.7726	-1.4242		310.181	1.65393
3.6145	38.6292	-1.40975		309.033	1.66573
3.62577	38.6124	-1.39539		308.899	1.67745
3.6402	38.5604	-1.38074		308.484	1.68941
3.65265	38.4696	-1.366		307.757	1.70144
3.66439	38.359	-1.34977		306.872	1.71469
3.67765	38.4057	-1.33586		307.246	1.72604
3.68877	38.2748	-1.32046		306.199	1.73861
3.70121	38.3333	-1.30784		306.666	1.74892
3.71469	38.4299	-1.29218		307.439	1.7617
3.72725	38.5251	-1.27929		308.2	1.77222
3.73995	38.5326	-1.26353		308.261	1.78509
3.751	38.6015	-1.25116		308.812	1.79519
3.76513	38.6659	-1.23594		309.327	1.80761
3.77493	38.4491	-1.22176		307.593	1.81919
3.78936	38.4975	-1.2056		307.98	1.83238
3.80295	38.4052	-1.19315		307.241	1.84255
3.81595	38.4861	-1.17699		307.889	1.85574
3.82806	38.4619	-1.16436		307.695	1.86604
3.83962	38.4806	-1.15081		307.845	1.87711
3.85236	38.6507	-1.13728		309.205	1.88815
3.86532	38.6297	-1.12259		309.037	1.90014
3.87913	38.6507	-1.10669		309.205	1.91312
3.88866	38.6647	-1.0942		309.317	1.92332
3.90188	38.7554	-1.08176		310.043	1.93347
3.91473	38.7182	-1.06455		309.745	1.94752
3.92556	38.7064	-1.05081		309.651	1.95874
3.93867	38.6646	-1.03585		309.317	1.97095
3.95354	38.5665	-1.02228		308.532	1.98203
3.96326	38.405	-1.00735		307.24	1.99422
3.97825	38.4733	-0.992694		307.787	2.00618
3.9894	38.3549	-0.979252		306.839	2.01715
4.00325	38.3243	-0.963892		306.594	2.02969
4.01533	38.1696	-0.95056		305.356	2.04058
4.02711	38.1672	-0.935991		305.337	2.05247
4.04051	38.1921	-0.922682		305.537	2.06333
4.05277	38.2118	-0.907941		305.694	2.07537
4.06588	38.1167	-0.892973		304.934	2.08759
4.07936	38.1954	-0.880384		305.563	2.09786
4.0907	38.0699	-0.864351		304.559	2.11095
4.10369	38.0109	-0.850009		304.087	2.12266
4.11636	38.0492	-0.837335		304.394	2.133
4.12652	38.0355	-0.824261		304.284	2.14368
4.13981	38.1491	-0.811156		305.193	2.15437
4.15277	38.0604	-0.798841		304.483	2.16443
4.16493	38.061	-0.785799		304.488	2.17507
4.17645	38.0047	-0.775293		304.037	2.18365
4.18996	37.9427	-0.762501		303.542	2.19409
4.20421	38.004	-0.753451		304.032	2.20148
4.21467	37.9668	-0.743328		303.734	2.20974
4.22675	38.0022	-0.736173		304.018	2.21559
4.23842	38.0783	-0.72937		304.626	2.22114
4.2513	38.084	-0.723271		304.672	2.22612
4.26493	38.0582	-0.717463		304.466	2.23086
4.27704	38.0071	-0.713963		304.057	2.23372
4.29037	38.0957	-0.709196		304.766	2.23761
4.30315	38.1342	-0.705641		305.074	2.24051
4.31456	38.1944	-0.700545		305.555	2.24467
4.32933	38.2349	-0.696333		305.879	2.24811
4.33919	38.2941	-0.691644		306.352	2.25194
4.35282	38.301	-0.688677		306.408	2.25436
4.36464	38.4038	-0.683839		307.231	2.25831
4.37576	38.3957	-0.680347		307.166	2.26116
4.38945	38.5077	-0.675603		308.061	2.26503
4.40197	38.4399	-0.673215		307.519	2.26698
4.41471	38.3841	-0.671274		307.073	2.26856
4.4266	38.2461	-0.667031		305.968	2.27203
4.44056	38.1999	-0.666028		305.599	2.27285
4.45242	38.1626	-0.664283		305.301	2.27427
4.46401	38.066	-0.662333		304.528	2.27586
4.4755	38.0882	-0.662459		304.705	2.27576
4.49104	38.1706	-0.66022		305.365	2.27759
4.50231	38.051	-0.657816		304.408	2.27955
4.51512	38.0122	-0.656172		304.098	2.28089
4.52661	37.9839	-0.654904		303.871	2.28193
4.54119	38.0189	-0.654058		304.151	2.28262
4.55061	38.0157	-0.652775		304.126	2.28367
4.566	38.2077	-0.650598		305.662	2.28544
4.57771	38.2452	-0.64814		305.962	2.28745
4.58953	38.3397	-0.647561		306.717	2.28792
4.60154	38.3636	-0.643819		306.909	2.29098
4.61516	38.4362	-0.641634		307.489	2.29276
4.62794	38.3679	-0.63985		306.943	2.29422
4.63909	38.4484	-0.637704		307.587	2.29597
4.65202	38.2141	-0.636546		305.713	2.29691
4.66575	38.2438	-0.634221		305.95	2.29881
4.67724	38.1842	-0.633712		305.474	2.29923
4.69105	38.2027	-0.632405		305.622	2.30029
4.70191	38.1941	-0.630588		305.553	2.30178
4.71498	38.1688	-0.629422		305.35	2.30273
4.72812	38.2205	-0.629179		305.764	2.30293
4.73968	38.3396	-0.626854		306.717	2.30483
4.75239	38.2906	-0.625664		306.325	2.3058
4.76347	38.2774	-0.624388		306.219	2.30684
4.77691	38.3245	-0.623691		306.596	2.30741
4.78958	38.2569	-0.622204		306.055	2.30862
4.80073	38.1037	-0.621382		304.829	2.30929
4.8162	38.2391	-0.617804		305.913	2.31221
4.82728	38.0858	-0.616105		304.686	2.3136
4.83954	38.1416	-0.614743		305.133	2.31471
4.85239	38.0391	-0.614125		304.313	2.31522
4.86502	38.1367	-0.611886		305.093	2.31704
4.87743	38.0326	-0.611643		304.261	2.31724
4.89168	38.009	-0.610265		304.072	2.31837
4.90235	37.7598	-0.612379		302.078	2.31664
4.91473	37.8308	-0.612856		302.646	2.31625
4.92765	37.8469	-0.61187		302.776	2.31706
4.93991	37.8441	-0.610461		302.753	2.31821
4.95221	37.8085	-0.609991		302.468	2.31859
4.96638	37.8687	-0.60859		302.95	2.31973
4.9775	37.7666	-0.607611		302.133	2.32053
4.98873	37.8649	-0.607149		302.919	2.32091
5.00302	38.0807	-0.605145		304.646	2.32255
5.01458	38.055	-0.604362		304.44	2.32319
5.02784	38.2221	-0.605098		305.777	2.32258
5.03991	38.3799	-0.602327		307.039	2.32485
5.05137	38.4125	-0.600746		307.3	2.32614
5.06366	38.5097	-0.598804		308.078	2.32772
5.0767	38.6152	-0.595211		308.922	2.33066
5.08929	38.7319	-0.591797		309.855	2.33344
5.10034	38.7428	-0.590686		309.942	2.33435
5.11252	38.7154	-0.589668		309.723	2.33518
5.12526	38.5908	-0.585613		308.727	2.33849
5.14132	38.7689	-0.582544		310.151	2.341
5.15199	38.6259	-0.582231		309.007	2.34125
5.16576	38.7258	-0.57982		309.806	2.34322
5.17722	38.7865	-0.576931		310.292	2.34558
5.18962	38.7994	-0.572774		310.395	2.34897
5.20303	38.7928	-0.571153		310.342	2.3503
5.21407	38.8289	-0.570394		310.632	2.35092
5.22751	38.9219	-0.567403		311.375	2.35336
5.23959	38.8629	-0.565681		310.903	2.35476
5.2517	38.8671	-0.56154		310.937	2.35814
5.2647	38.9335	-0.558682		311.468	2.36048
5.27622	39.0048	-0.555574		312.038	2.36301
5.29095	39.1277	-0.552388		313.022	2.36561
5.30237	39.1411	-0.549429		313.129	2.36803
5.31408	39.178	-0.54629		313.424	2.37059
5.32693	39.2102	-0.542289		313.681	2.37386
5.33782	39.1484	-0.539259		313.187	2.37633
5.35215	39.2609	-0.534899		314.087	2.37989
5.36467	39.3388	-0.529951		314.71	2.38393
5.37866	39.3475	-0.524855		314.78	2.38809
5.38978	39.4148	-0.521301		315.318	2.39099
5.40193	39.4787	-0.518842		315.83	2.393
5.41481	39.4303	-0.515468		315.443	2.39575
5.42774	39.4552	-0.510755		315.641	2.3996
5.43882	39.3723	-0.508665		314.978	2.40131
5.4523	39.4538	-0.50331		315.631	2.40568
5.46437	39.3888	-0.500688		315.111	2.40782
5.4773	39.488	-0.498472		315.904	2.40963
5.48978	39.5506	-0.495325		316.405	2.4122
5.50049	39.5495	-0.491857		316.396	2.41503
5.51382	39.6373	-0.488757		317.098	2.41756
5.52785	39.6926	-0.483293		317.541	2.42202
5.54019	39.7444	-0.478987		317.955	2.42553
5.55105	39.8138	-0.475472		318.511	2.4284
5.56401	39.8046	-0.471526		318.437	2.43162
5.57852	40.0116	-0.465459		320.093	2.43658
5.58912	39.9606	-0.460276		319.685	2.44081
5.60381	39.9684	-0.456151		319.747	2.44417
5.61449	39.9955	-0.449622		319.964	2.4495
5.62708	40.0569	-0.443789		320.455	2.45427
5.63809	40.0341	-0.437417		320.272	2.45947
5.65212	40.1021	-0.432195		320.816	2.46373
5.66523	40.1755	-0.42731		321.404	2.46772
5.6755	40.083	-0.42039		320.664	2.47337
5.69045	40.2431	-0.413774		321.945	2.47877
5.70164	40.1625	-0.406368		321.3	2.48481
5.71504	40.2404	-0.401405		321.923	2.48887
5.7258	40.1749	-0.39598		321.399	2.49329
5.73747	40.1031	-0.388911		320.825	2.49906
5.75231	40.2732	-0.383157		322.186	2.50376
5.76409	40.2527	-0.377238		322.022	2.50859
5.77591	40.1671	-0.371492		321.337	2.51328
5.7903	40.2984	-0.364454		322.387	2.51903
5.80312	40.3894	-0.358637		323.116	2.52378
5.8145	40.3192	-0.352562		322.554	2.52874
5.82797	40.4085	-0.345822		323.268	2.53424
5.83972	40.4131	-0.340342		323.305	2.53871
5.85143	40.4051	-0.333961		323.241	2.54392
5.86328	40.3758	-0.327526		323.007	2.54917
5.8772	40.4325	-0.322367		323.46	2.55339
5.88931	40.5289	-0.316887		324.231	2.55786
5.90224	40.4208	-0.310499		323.366	2.56307
5.91347	40.4686	-0.302991		323.749	2.5692
5.92646	40.5056	-0.295907		324.045	2.57499
5.93795	40.4633	-0.29056		323.706	2.57935
5.95253	40.5987	-0.285643		324.79	2.58336
5.96428	40.6159	-0.279834		324.927	2.58811
5.97672	40.6518	-0.271794		325.215	2.59467
5.99016	40.5841	-0.265868		324.673	2.59951
6.00283	40.6163	-0.259832		324.93	2.60443
6.01406	40.6178	-0.255691		324.942	2.60782
6.02905	40.7327	-0.248387		325.862	2.61378
6.03947	40.651	-0.242946		325.208	2.61822
6.05268	40.7739	-0.234945		326.191	2.62475
6.06531	40.8258	-0.229183		326.606	2.62945
6.07916	40.8194	-0.223335		326.555	2.63423
6.09175	40.8247	-0.21744		326.598	2.63904
6.1025	40.7887	-0.211303		326.31	2.64405
6.1148	40.7918	-0.205087		326.334	2.64913
6.12758	40.8121	-0.199747		326.497	2.65348
6.14043	40.9495	-0.193445		327.596	2.65863
6.15169	40.8175	-0.188474		326.54	2.66269
6.16322	40.8993	-0.181162		327.194	2.66866
6.17813	40.9838	-0.174281		327.87	2.67427
6.18943	40.9373	-0.169873		327.499	2.67787
6.20092	40.873	-0.163329		326.984	2.68321
6.21403	40.9193	-0.155555		327.354	2.68956
6.22658	40.9697	-0.148666		327.757	2.69518
6.24105	41.0845	-0.144125		328.676	2.69889
6.2517	40.9615	-0.139013		327.692	2.70306
6.26502	41.0183	-0.133032		328.147	2.70795
6.27688	41.0394	-0.125101		328.315	2.71442
6.28771	40.9817	-0.118502		327.853	2.71981
6.3014	41.0793	-0.112153		328.635	2.72499
6.31503	41.118	-0.106399		328.944	2.72969
6.32508	41.0734	-0.100167		328.588	2.73477
6.34146	41.2086	-0.093419		329.669	2.74028
6.35129	41.0867	-0.0888863		328.694	2.74398
6.36403	41.1555	-0.0816839		329.244	2.74986
6.37755	41.2013	-0.0751157		329.61	2.75522
6.39187	41.3388	-0.0684535		330.71	2.76066
6.40255	41.2511	-0.0615252		330.009	2.76632
6.41525	41.2302	-0.0560373		329.842	2.7708
6.42766	41.2845	-0.049015		330.276	2.77653
6.43929	41.304	-0.0428774		330.432	2.78154
6.45225	41.3913	-0.0372016		331.13	2.78617
6.46566	41.3636	-0.0301559		330.909	2.79193
6.47718	41.3751	-0.0237051		331.001	2.79719
6.4901	41.3766	-0.0168785		331.013	2.80276
6.50141	41.3461	-0.0117038		330.769	2.80699
6.51426	41.3957	-0.00492421		331.166	2.81252
6.52777	41.4096	0.00242688		331.277	2.81852
6.54095	41.4892	0.00805566		331.913	2.82312
6.55259	41.4817	0.0151406		331.854	2.8289
6.56562	41.4978	0.0214113		331.982	2.83402
6.57766	41.5629	0.0276899		332.503	2.83915
6.58985	41.5258	0.0356516		332.206	2.84565
6.60171	41.5545	0.0421572		332.436	2.85096
6.61459	41.549	0.0475198		332.392	2.85533
6.62752	41.5696	0.0517942		332.557	2.85882
6.64059	41.6063	0.0604683		332.85	2.8659
6.65296	41.6145	0.0656744		332.916	2.87015
6.66445	41.5905	0.0717024		332.724	2.87508
6.67608	41.5576	0.0790065		332.461	2.88104
6.68901	41.62	0.0863263		332.96	2.88701
6.70418	41.7162	0.0928632		333.73	2.89235
6.71647	41.7502	0.09922		334.001	2.89754
6.72774	41.7573	0.104951		334.058	2.90222
6.73776	41.6633	0.110258		333.307	2.90655
6.753	41.75	0.118612		334	2.91337
6.76463	41.7713	0.124616		334.17	2.91827
6.77759	41.7877	0.130699		334.302	2.92324
6.78997	41.7338	0.136805		333.871	2.92822
6.80072	41.7679	0.14353		334.143	2.93371
6.81629	41.9044	0.151249		335.235	2.94001
6.82642	41.8428	0.157262		334.742	2.94492
6.83717	41.7695	0.162695		334.156	2.94935
6.85282	41.8684	0.168292		334.947	2.95392
6.86401	41.8947	0.176739		335.158	2.96082
6.87719	41.9312	0.182869		335.45	2.96582
6.88953	41.9027	0.188748		335.221	2.97062
6.90297	41.8771	0.195692		335.017	2.97629
6.91375	41.8966	0.202542		335.173	2.98188
6.92775	41.9649	0.208343		335.719	2.98662
6.9399	42.0046	0.215749		336.037	2.99266
6.95208	41.9913	0.223625		335.93	2.99909
6.9642	42.033	0.229128		336.264	3.00359
6.97745	42.0609	0.234436		336.487	3.00792
6.99034	42.1094	0.24138		336.876	3.01359
7.00146	42.073	0.249357		336.584	3.0201
7.01435	42.1257	0.256098		337.006	3.0256
7.02845	42.2512	0.260725		338.01	3.02938
7.04156	42.232	0.267316		337.856	3.03476
7.0512	42.1684	0.275059		337.347	3.04108
7.06439	42.1912	0.280602		337.53	3.04561
7.07632	42.1477	0.288117		337.181	3.05174
7.09012	42.2251	0.294779		337.8	3.05718
7.10213	42.1891	0.300917		337.513	3.06219
7.11394	42.2797	0.307524		338.238	3.06758
7.12646	42.2829	0.314507		338.263	3.07328
7.13957	42.3397	0.321029		338.717	3.07861
7.15176	42.2892	0.328568		338.314	3.08476
7.1652	42.3204	0.333695		338.563	3.08895
7.17691	42.3434	0.339449		338.747	3.09364
7.18766	42.3326	0.347027		338.661	3.09983
7.2025	42.3783	0.354715		339.027	3.10611
7.21572	42.3716	0.361158		338.972	3.11137
7.22658	42.3589	0.365777		338.871	3.11514
7.24123	42.4438	0.374514		339.551	3.12227
7.25283	42.4265	0.380816		339.412	3.12741
7.26373	42.3795	0.386852		339.036	3.13234
7.27798	42.4413	0.394265		339.531	3.13839
7.29072	42.5546	0.400231		340.437	3.14326
7.30106	42.4274	0.406048		339.419	3.14801
7.31108	42.3548	0.412952		338.839	3.15365
7.32724	42.5421	0.419982		340.337	3.15939
7.33888	42.4738	0.427584		339.79	3.16559
7.35077	42.5225	0.433495		340.18	3.17042
7.36417	42.5767	0.440658		340.614	3.17626
7.37691	42.6055	0.447461		340.844	3.18182
7.39087	42.6178	0.452675		340.942	3.18607
7.40291	42.6036	0.460425		340.829	3.1924
7.41436	42.6147	0.465663		340.917	3.19668
7.42739	42.6791	0.472387		341.433	3.20216
7.43907	42.5824	0.479026		340.659	3.20758
7.45324	42.7097	0.485986		341.677	3.21327
7.46539	42.6495	0.49156		341.196	3.21782
7.47703	42.6825	0.498183		341.46	3.22322
7.48918	42.6668	0.505103		341.334	3.22887
7.50335	42.7043	0.514075		341.635	3.2362
7.51429	42.7437	0.520471		341.95	3.24142
7.52839	42.8142	0.526076		342.513	3.24599
7.54021	42.8425	0.533419		342.74	3.25199
7.55137	42.7299	0.538813		341.839	3.25639
7.56385	42.8135	0.545154		342.508	3.26157
7.5753	42.7363	0.55202		341.891	3.26717
7.58848	42.8294	0.557852		342.635	3.27193
7.60225	42.8551	0.564781		342.841	3.27759
7.6154	42.8941	0.572789		343.153	3.28413
7.62733	42.9384	0.57787		343.508	3.28827
7.63859	42.8486	0.58447		342.789	3.29366
7.65269	42.982	0.591594		343.856	3.29948
7.66422	42.9093	0.598882		343.275	3.30543
7.67766	42.9689	0.6052		343.751	3.31058
7.6894	42.8909	0.612246		343.127	3.31634
7.70321	42.9571	0.61807		343.657	3.32109
7.71492	43.0213	0.62532		344.17	3.32701
7.72843	43.074	0.631121		344.592	3.33174
7.73926	43.0066	0.638667		344.053	3.3379
7.75104	42.9841	0.644226		343.872	3.34244
7.76422	43.0682	0.650755		344.545	3.34777
7.77553	43.0009	0.656799		344.007	3.3527
7.79047	43.1239	0.664361		344.991	3.35888
7.80156	43.0233	0.671978		344.187	3.3651
7.81522	43.0785	0.678437		344.628	3.37037
7.82777	43.1228	0.684739		344.982	3.37551
7.84011	43.1943	0.691777		345.555	3.38126
7.85189	43.1562	0.697562		345.25	3.38598
7.86279	43.1122	0.703723		344.897	3.39101
7.87766	43.1658	0.709939		345.327	3.39608
7.88978	43.1682	0.716915		345.346	3.40178
7.90167	43.1519	0.725393		345.215	3.4087
7.91585	43.2863	0.731836		346.29	3.41396
7.92785	43.2082	0.738161		345.665	3.41912
7.93993	43.3173	0.744902		346.538	3.42463
7.95204	43.2784	0.751141		346.227	3.42972
7.96537	43.3607	0.757553		346.886	3.43495
7.97785	43.2493	0.764583		345.995	3.44069
7.991	43.3252	0.77094		346.601	3.44588
8.00274	43.3074	0.777649		346.459	3.45136
8.01596	43.3957	0.783481		347.165	3.45612
8.02719	43.3627	0.789791		346.902	3.46127
8.0393	43.3948	0.79715		347.158	3.46728
8.05267	43.4224	0.803546		347.379	3.4725
8.0643	43.4002	0.810553		347.201	3.47822
8.07789	43.4009	0.817051		347.207	3.48352
8.09074	43.4152	0.823462		347.322	3.48876
8.10164	43.4191	0.82996		347.353	3.49406
8.11464	43.45	0.834164		347.6	3.49749
8.12668	43.4403	0.842165		347.523	3.50402
8.1399	43.4466	0.848999		347.573	3.5096
8.15043	43.3125	0.85581		346.5	3.51516
8.16482	43.556	0.861979		348.448	3.5202
8.17786	43.5223	0.867639		348.178	3.52482
8.18953	43.5208	0.875436		348.167	3.53118
8.20194	43.4734	0.881872		347.787	3.53644
8.21494	43.6	0.88754		348.8	3.54106
8.22675	43.5025	0.895446		348.02	3.54752
8.23846	43.5846	0.901764		348.677	3.55268
8.25245	43.5834	0.907393		348.668	3.55727
8.26409	43.5766	0.914478		348.613	3.56306
8.27617	43.5393	0.920459		348.314	3.56794
8.28913	43.6825	0.927669		349.46	3.57382
8.30282	43.6387	0.93441		349.109	3.57933
8.31637	43.7359	0.940179		349.887	3.58404
8.32676	43.6705	0.948431		349.364	3.59077
8.34001	43.674	0.953558		349.392	3.59496
8.35168	43.6853	0.961207		349.483	3.6012
8.36446	43.7006	0.968018		349.605	3.60676
8.37716	43.7525	0.973654		350.02	3.61136
8.39053	43.7316	0.980583		349.853	3.61702
8.40135	43.7308	0.985906		349.846	3.62136
8.41494	43.7697	0.991817		350.158	3.62619
8.4275	43.8007	0.99927		350.406	3.63227
8.44027	43.7982	1.00778		350.386	3.63922
8.44996	43.6577	1.01237		349.262	3.64296
8.46454	43.7375	1.01931		349.9	3.64863
8.47661	43.8229	1.02617		350.583	3.65423
8.49013	43.8172	1.03368		350.538	3.66036
8.50276	43.8426	1.03931		350.74	3.66496
8.51476	43.9251	1.0454		351.401	3.66993
8.52581	43.794	1.05306		350.352	3.67618
8.54046	43.9164	1.05984		351.332	3.68172
8.55073	43.8575	1.06534		350.86	3.6862
8.56443	43.9268	1.07285		351.414	3.69234
8.57724	43.9607	1.07894		351.686	3.69731
8.58903	43.9402	1.08606		351.521	3.70312
8.60125	43.9246	1.09245		351.397	3.70834
8.61576	43.9934	1.09893		351.947	3.71363
8.6296	44.0868	1.10591		352.694	3.71933
8.64013	44.012	1.11129		352.096	3.72372
8.65092	43.9094	1.1198		351.275	3.73066
8.66447	43.9936	1.1243		351.949	3.73434
8.67795	44.0467	1.13135		352.373	3.7401
8.69058	44.0288	1.13878		352.23	3.74616
8.70265	44.1353	1.14525		353.082	3.75144
8.71591	44.0849	1.15118		352.679	3.75628
8.72544	44.0629	1.15904		352.503	3.7627
8.74124	44.1345	1.16476		353.076	3.76737
8.75254	44.1074	1.17275		352.859	3.77389
8.7634	44.1041	1.17765		352.833	3.77789
8.77695	44.0851	1.18489		352.681	3.7838
8.78704	44.0206	1.19013		352.165	3.78808
8.80041	44.1368	1.19899		353.094	3.79531
8.81392	44.0683	1.20577		352.547	3.80085
8.82662	44.1002	1.21164		352.802	3.80563
8.84043	44.2042	1.21855		353.634	3.81128
8.85288	44.2099	1.22329		353.679	3.81515
8.86425	44.2274	1.22992		353.819	3.82056
8.87688	44.23	1.23819		353.84	3.82731
8.88948	44.2263	1.24426		353.81	3.83226
8.90188	44.1795	1.25085		353.436	3.83765
8.91588	44.2789	1.25787		354.231	3.84338
8.92814	44.2824	1.26435		354.259	3.84867
8.93948	44.2503	1.27185		354.003	3.85479
8.95262	44.2828	1.27674		354.263	3.85878
8.96466	44.3292	1.28409		354.634	3.86478
8.977	44.3154	1.29023		354.523	3.86979
8.98944	44.2728	1.29769		354.182	3.87588
9.00237	44.3145	1.30353		354.516	3.88065
9.01584	44.4301	1.30987		355.441	3.88582
9.02711	44.3305	1.31754		354.644	3.89209
9.03952	44.3697	1.32307		354.958	3.8966
9.05156	44.3949	1.33008		355.159	3.90233
9.06422	44.4152	1.33499		355.322	3.90633
9.07498	44.3198	1.34129		354.558	3.91148
9.09073	44.4343	1.35031		355.474	3.91883
9.10119	44.4441	1.35627		355.553	3.9237
9.11467	44.4904	1.36199		355.923	3.92837
9.12752	44.4266	1.36779		355.412	3.9331
9.13886	44.4375	1.37621		355.5	3.93998
9.15274	44.4871	1.38189		355.897	3.94461
9.16423	44.4609	1.38825		355.687	3.94981
9.1759	44.4057	1.39555		355.246	3.95576
9.18875	44.5302	1.40088		356.241	3.96012
9.20274	44.5542	1.40789		356.433	3.96584
9.21434	44.5992	1.41585		356.794	3.97234
9.22708	44.5533	1.42022		356.427	3.97591
9.23809	44.5118	1.42763		356.095	3.98195
9.25127	44.5735	1.43477		356.588	3.98778
9.265	44.6309	1.44131		357.047	3.99312
9.27642	44.5729	1.44682		356.583	3.99762
9.29096	44.633	1.45375		357.064	4.00327
9.30182	44.5165	1.46122		356.132	4.00938
9.31475	44.6136	1.4676		356.909	4.01458
9.32749	44.6885	1.47316		357.508	4.01912
9.34037	44.707	1.48048		357.656	4.0251
9.35205	44.7373	1.48644		357.898	4.02996
9.36486	44.6823	1.49399		357.458	4.03613
9.37675	44.6375	1.50057		357.1	4.0415
9.38806	44.6053	1.50557		356.842	4.04558
9.40113	44.6413	1.51295		357.13	4.0516
9.41479	44.683	1.52004		357.464	4.05739
9.42797	44.8073	1.52488		358.459	4.06135
9.43912	44.6707	1.53294		357.365	4.06792
9.45253	44.7802	1.53978		358.241	4.07351
9.46512	44.7469	1.54583		357.975	4.07845
9.47837	44.7659	1.55206		358.128	4.08353
9.49045	44.8234	1.5585		358.587	4.08879
9.50153	44.8181	1.56483		358.545	4.09396
9.51464	44.8032	1.57278		358.426	4.10044
9.52856	44.8777	1.57869		359.021	4.10527
9.54045	44.793	1.58578		358.344	4.11106
9.55165	44.8324	1.5918		358.659	4.11597
9.56405	44.8688	1.59805		358.95	4.12107
9.57683	44.8445	1.60407		358.756	4.12599
9.58917	44.83	1.61041		358.64	4.13116
9.60187	44.8675	1.61714		358.94	4.13666
9.61365	44.8957	1.62524		359.166	4.14327
9.62624	44.833	1.63041		358.664	4.14749
9.63943	44.9335	1.63722		359.468	4.15305
9.65124	44.8816	1.64416		359.052	4.15871
9.66432	44.9646	1.65072		359.716	4.16407
9.6768	44.9454	1.65672		359.563	4.16897
9.68851	44.864	1.6646		358.912	4.1754
9.70353	45.0132	1.67084		360.106	4.18049
9.71579	44.9836	1.67758		359.869	4.186
9.72599	44.9626	1.68262		359.701	4.19011
9.73851	44.8983	1.69037		359.187	4.19644
9.75125	45.0161	1.69687		360.129	4.20174
9.76509	45.0207	1.70417		360.166	4.2077
9.77614	44.9788	1.70976		359.83	4.21227
9.79061	45.0472	1.71604		360.377	4.21739
9.80099	45.0385	1.72299		360.308	4.22306
9.81432	45.075	1.72949		360.6	4.22837
9.8264	45.0438	1.73621		360.35	4.23386
9.83917	45.0602	1.7441		360.482	4.2403
9.85372	45.1618	1.74886		361.295	4.24418
9.86358	45.103	1.75596		360.824	4.24998
9.8778	45.0805	1.76284		360.644	4.2556
9.88895	45.0947	1.7703		360.757	4.26168
9.90191	45.1772	1.77571		361.418	4.2661
9.91521	45.1068	1.78238		360.855	4.27154
9.92688	45.1438	1.78993		361.151	4.27771
9.94039	45.2246	1.79647		361.797	4.28305
9.95228	45.1507	1.80398		361.206	4.28918
9.96359	45.1152	1.80945		360.922	4.29364
9.97644	45.2181	1.81562		361.745	4.29868
9.99065	45.2212	1.82407		361.77	4.30558
10.0005	45.1995	1.82723		361.596	4.30816
10.0147	45.1624	1.83613		361.3	4.31543
10.0271	45.2502	1.8423		362.001	4.32046
10.0411	45.3138	1.84959		362.51	4.32641
10.0531	45.2873	1.85565		362.298	4.33136
10.0645	45.2543	1.86299		362.034	4.33735
10.0763	45.212	1.86863		361.696	4.34196
10.0909	45.3399	1.87586		362.719	4.34786
10.1025	45.2886	1.88263		362.309	4.35338
10.1139	45.2812	1.88937		362.25	4.35888
10.1286	45.355	1.8961		362.84	4.36438
10.1395	45.3002	1.90132		362.402	4.36864
10.1528	45.3655	1.90843		362.924	4.37445
10.1659	45.4216	1.91515		363.372	4.37993
10.1766	45.3209	1.92112		362.568	4.38481
10.1898	45.4316	1.92792		363.453	4.39035
10.2039	45.4654	1.93451		363.723	4.39573
10.2155	45.3837	1.94119		363.07	4.40119
10.2257	45.2597	1.94793		362.078	4.40669
10.2397	45.4204	1.95433		363.363	4.41192
10.2524	45.4158	1.96102		363.326	4.41738
10.2636	45.4268	1.96817		363.414	4.42321
10.2777	45.4786	1.97438		363.828	4.42828
10.2902	45.4458	1.98		363.566	4.43287
10.3007	45.4365	1.9876		363.492	4.43907
10.3146	45.3978	1.99367		363.182	4.44403
10.3277	45.4803	1.99957		363.843	4.44884
10.3398	45.5466	2.00803		364.372	4.45575
10.3528	45.442	2.01399		363.536	4.46061
10.366	45.4859	2.02069		363.887	4.46609
10.3768	45.4789	2.0271		363.831	4.47132
10.3897	45.5342	2.03368		364.274	4.47669
10.4028	45.5714	2.03997		364.571	4.48182
10.4153	45.5136	2.04656		364.108	4.4872
10.4282	45.5831	2.05356		364.665	4.49292
10.4397	45.5203	2.05981		364.162	4.49802
10.4533	45.639	2.06743		365.112	4.50424
10.4651	45.6276	2.07308		365.021	4.50886
10.4768	45.5858	2.08054		364.686	4.51494
10.4896	45.6077	2.08689		364.862	4.52012
10.5022	45.5814	2.09298		364.651	4.5251
10.5151	45.658	2.10103		365.264	4.53167
10.5259	45.5531	2.10671		364.425	4.5363
10.5394	45.6119	2.11226		364.895	4.54084
10.5491	45.5912	2.11947		364.729	4.54672
10.5636	45.6522	2.12485		365.217	4.55112
10.5772	45.6769	2.13185		365.415	4.55682
10.5883	45.5684	2.13957		364.547	4.56313
10.6019	45.6719	2.1447		365.375	4.56732
10.6134	45.6187	2.15115		364.95	4.57258
10.6271	45.6934	2.15855		365.547	4.57862
10.6405	45.7428	2.16578		365.943	4.58453
10.6529	45.7582	2.16993		366.065	4.58792
10.666	45.7536	2.17819		366.028	4.59466
10.6769	45.7528	2.18455		366.022	4.59985
10.6891	45.7284	2.19076		365.827	4.60491
10.7025	45.7367	2.19728		365.894	4.61024
10.7157	45.7642	2.20399		366.114	4.61572
10.7284	45.8215	2.21034		366.572	4.6209
10.7391	45.7986	2.21852		366.389	4.62758
10.7514	45.7467	2.22278		365.974	4.63106
10.7652	45.8601	2.23075		366.881	4.63756
10.7774	45.8557	2.23795		366.846	4.64344
10.7875	45.7717	2.24283		366.174	4.64743
10.8032	45.9203	2.25012		367.362	4.65338
10.8138	45.8025	2.25574		366.42	4.65796
10.8272	45.9058	2.26181		367.246	4.66292
10.8384	45.8651	2.26936		366.92	4.66908
10.854	45.9301	2.27639		367.441	4.67482
10.8647	45.9166	2.28266		367.333	4.67994
10.8765	45.846	2.28863		366.768	4.68481
10.8893	45.8598	2.29648		366.878	4.69122
10.9021	45.9596	2.30256		367.677	4.69619
10.9151	45.9318	2.30848		367.455	4.70102
10.9278	45.9254	2.31702		367.403	4.70798
10.94	45.9805	2.32235		367.844	4.71234
10.9521	45.9924	2.32727		367.939	4.71636
10.9652	45.9314	2.33305		367.451	4.72107
10.9753	45.9145	2.34144		367.316	4.72792
10.9899	45.9433	2.34697		367.546	4.73244
11.0027	46.0442	2.35526		368.353	4.7392
11.0133	45.9771	2.36138		367.817	4.7442
11.0272	46.0504	2.36779		368.403	4.74943
11.042	46.057	2.37492		368.456	4.75526
11.0509	46.0218	2.38166		368.175	4.76075
11.0641	46.0161	2.38715		368.129	4.76524
11.0792	46.0402	2.39488		368.322	4.77155
11.0891	46.0468	2.40016		368.375	4.77586
11.102	46.1356	2.4067		369.085	4.7812
11.1162	46.0249	2.41406		368.199	4.7872
11.1269	46.0519	2.4193		368.415	4.79149
11.1399	46.0827	2.42727		368.661	4.79798
11.1519	46.1512	2.43289		369.21	4.80257
11.1648	46.0287	2.43944		368.23	4.80792
11.1788	46.1389	2.44588		369.111	4.81318
11.1903	46.0652	2.45244		368.521	4.81853
11.2019	46.1369	2.45944		369.095	4.82425
11.2158	46.1517	2.46719		369.213	4.83058
11.2273	46.1309	2.47322		369.047	4.8355
11.24	46.1551	2.47852		369.241	4.83982
11.252	46.1395	2.4856		369.116	4.8456
11.2658	46.1739	2.49241		369.391	4.85116
11.2763	46.138	2.49811		369.104	4.85581
11.2895	46.1474	2.50617		369.179	4.8624
11.302	46.2033	2.51098		369.626	4.86632
11.3143	46.1654	2.51878		369.323	4.87269
11.3276	46.2387	2.52553		369.909	4.8782
11.3398	46.2045	2.53159		369.636	4.88315
11.3525	46.2005	2.53753		369.604	4.888
11.3646	46.2171	2.54477		369.737	4.8939
11.3775	46.2457	2.55143		369.966	4.89934
11.3876	46.1169	2.55642		368.935	4.90341
11.4021	46.3096	2.56525		370.477	4.91063
11.4142	46.2919	2.5721		370.335	4.91622
11.4264	46.2672	2.57829		370.138	4.92127
11.4397	46.274	2.58434		370.192	4.92621
11.4537	46.3435	2.59317		370.748	4.93342
11.4659	46.3181	2.60033		370.545	4.93926
11.4779	46.3414	2.60456		370.732	4.94272
11.4899	46.3202	2.6114		370.562	4.94829
11.5017	46.2836	2.61702		370.269	4.95289
11.515	46.3565	2.62395		370.852	4.95855
11.5272	46.3327	2.63098		370.662	4.96428
11.5391	46.2965	2.63797		370.372	4.96998
11.5531	46.4299	2.6438		371.44	4.97475
11.5662	46.4329	2.65038		371.463	4.98012
11.5759	46.3798	2.65701		371.038	4.98553
11.5906	46.3562	2.66471		370.85	4.99182
11.6013	46.3824	2.67093		371.059	4.9969
11.6155	46.4479	2.6765		371.584	5.00144
11.6276	46.3773	2.68533		371.019	5.00865
11.6387	46.4179	2.68976		371.343	5.01227
11.652	46.4586	2.69922		371.668	5.01999
11.6638	46.399	2.7035		371.192	5.02348
11.6785	46.4467	2.71123		371.574	5.0298
11.6891	46.4167	2.71736		371.333	5.03479
11.7028	46.4825	2.72308		371.86	5.03946
11.7142	46.4384	2.72915		371.507	5.04442
11.7286	46.5593	2.73824		372.474	5.05184
11.7393	46.4894	2.74407		371.915	5.0566
11.7532	46.5131	2.75014		372.105	5.06156
11.7654	46.5134	2.75623		372.108	5.06652
11.7776	46.5082	2.76286		372.066	5.07194
11.7893	46.6069	2.77108		372.855	5.07865
11.8031	46.5117	2.77646		372.093	5.08304
11.8146	46.4845	2.78274		371.876	5.08817
11.8274	46.5689	2.79119		372.551	5.09506
11.8387	46.5141	2.79725		372.113	5.10001
11.8529	46.509	2.80331		372.072	5.10496
11.8652	46.5873	2.81179		372.698	5.11188
11.8766	46.539	2.8164		372.312	5.11565
11.8908	46.6512	2.82358		373.21	5.12151
11.9008	46.5567	2.83014		372.454	5.12686
11.9149	46.653	2.83693		373.224	5.1324
11.9266	46.5891	2.84391		372.713	5.13811
11.9407	46.5614	2.84998		372.491	5.14306
11.9519	46.6222	2.85567		372.977	5.1477
11.9644	46.5534	2.86274		372.428	5.15347
11.9762	46.5496	2.86946		372.397	5.15896
11.9896	46.7511	2.87611		374.009	5.16439
12.0012	46.6901	2.88389		373.521	5.17074
12.0153	46.6771	2.88929		373.417	5.17515
12.0281	46.6814	2.89551		373.451	5.18023
12.04	46.7214	2.90303		373.771	5.18636
12.0534	46.7499	2.9108		374	5.19271
12.0644	46.7211	2.9163		373.769	5.19719
12.0778	46.7034	2.92263		373.627	5.20236
12.0882	46.677	2.93003		373.416	5.2084
12.1018	46.6183	2.93641		372.947	5.21361
12.1158	46.7729	2.9439		374.183	5.21973
12.1268	46.7396	2.9506		373.917	5.2252
12.1403	46.7661	2.95631		374.129	5.22986
12.1533	46.7823	2.96471		374.259	5.23671
12.1651	46.8038	2.96974		374.43	5.24082
12.1766	46.7618	2.97704		374.094	5.24678
12.1918	46.8625	2.98413		374.9	5.25257
12.2028	46.7751	2.99133		374.201	5.25845
12.2146	46.7857	2.99469		374.286	5.26119
12.2257	46.7406	3.00162		373.925	5.26685
12.2408	46.8228	3.01026		374.583	5.2739
12.251	46.7824	3.01708		374.259	5.27947
12.2647	46.8303	3.02381		374.643	5.28496
12.2772	46.8047	3.02976		374.438	5.28981
12.2882	46.7099	3.03576		373.679	5.29472
12.3013	46.7983	3.04434		374.386	5.30172
12.3145	46.7647	3.04953		374.118	5.30595
12.3275	46.7887	3.05726		374.31	5.31226
12.339	46.8023	3.06236		374.418	5.31643
12.3527	46.8607	3.06939		374.886	5.32216
12.3646	46.872	3.07614		374.976	5.32768
12.3771	46.9182	3.08369		375.345	5.33384
12.3883	46.8385	3.09022		374.708	5.33917
12.4017	46.926	3.09667		375.408	5.34444
12.4146	46.8697	3.10265		374.957	5.34932
12.4271	46.9104	3.10996		375.283	5.35529
12.4409	46.8971	3.11713		375.177	5.36113
12.4519	46.9199	3.12221		375.36	5.36529
12.4658	46.9372	3.12978		375.497	5.37146
12.4765	46.9433	3.136		375.546	5.37654
12.4899	46.9113	3.14273		375.29	5.38204
12.5025	46.979	3.15019		375.832	5.38813
12.5147	46.9494	3.15582		375.595	5.39272
12.5275	46.9345	3.1631		375.476	5.39866
12.5402	46.9877	3.16962		375.902	5.40398
12.5524	46.9944	3.17654		375.955	5.40963
12.5638	46.8769	3.18081		375.015	5.41312
12.5784	47.0102	3.18907		376.082	5.41987
12.5889	46.999	3.19496		375.992	5.42467
12.6025	47.0387	3.20141		376.31	5.42994
12.6155	47.0528	3.20867		376.423	5.43587
12.625	46.9324	3.214		375.459	5.44021
12.6386	47.0398	3.22075		376.318	5.44573
12.6537	47.0908	3.22833		376.727	5.45191
12.6651	47.0329	3.2348		376.263	5.45719
12.6782	47.0943	3.2405		376.754	5.46185
12.6891	46.9667	3.24664		375.733	5.46686
12.701	46.9739	3.2528		375.791	5.47189
12.7154	47.0635	3.25935		376.508	5.47723
12.728	47.0986	3.26617		376.789	5.48281
12.7391	47.057	3.27226		376.456	5.48777
12.7528	47.1193	3.27966		376.955	5.49382
12.7649	47.0816	3.28638		376.653	5.4993
12.7784	47.1224	3.29149		376.979	5.50348
12.7912	47.1486	3.29797		377.189	5.50877
12.8022	47.1238	3.30457		376.99	5.51415
12.8142	47.0548	3.30925		376.438	5.51797
12.8277	47.0641	3.31798		376.513	5.5251
12.8409	47.1567	3.32426		377.253	5.53022
12.8532	47.1655	3.33008		377.324	5.53498
12.8647	47.1104	3.33537		376.883	5.5393
12.8774	47.1805	3.34333		377.444	5.54579
12.8897	47.1868	3.35118		377.494	5.5522
12.9028	47.1705	3.35569		377.364	5.55589
12.914	47.0771	3.36222		376.617	5.56121
12.9276	47.1469	3.36879		377.175	5.56658
12.9392	47.233	3.3768		377.864	5.57311
12.9508	47.1346	3.38249		377.077	5.57776
12.9654	47.2219	3.38768		377.776	5.582
12.9758	47.1395	3.39498		377.116	5.58795
12.99	47.2351	3.40038		377.881	5.59236
13.001	47.1493	3.40758		377.194	5.59824
13.0126	47.0943	3.41425		376.754	5.60369
13.0282	47.2244	3.41968		377.795	5.60812
13.0388	47.1926	3.42733		377.541	5.61436
13.0521	47.216	3.43186		377.728	5.61806
13.0652	47.3252	3.43962		378.602	5.62439
13.0769	47.2384	3.44632		377.908	5.62986
13.0912	47.3234	3.45304		378.588	5.63535
13.103	47.2735	3.45927		378.188	5.64043
13.1147	47.2533	3.46562		378.026	5.64562
13.1267	47.2466	3.47428		377.973	5.65269
13.1385	47.2914	3.47914		378.331	5.65665
13.1537	47.3704	3.48544		378.963	5.6618
13.1643	47.2915	3.49222		378.332	5.66733
13.1764	47.2817	3.49791		378.254	5.67198
13.1898	47.3174	3.50501		378.539	5.67778
13.202	47.3298	3.51246		378.638	5.68386
13.217	47.4051	3.51902		379.241	5.68922
13.2266	47.284	3.52402		378.272	5.69329
13.2399	47.2626	3.5312		378.101	5.69915
13.2521	47.2664	3.53809		378.131	5.70478
13.2652	47.3847	3.54355		379.078	5.70924
13.2773	47.3604	3.55051		378.884	5.71492
13.2895	47.3519	3.55699		378.815	5.72021
13.3022	47.3463	3.56357		378.771	5.72558
13.3145	47.3775	3.57029		379.02	5.73107
13.3273	47.3869	3.5748		379.095	5.73475
13.3412	47.4357	3.58155		379.486	5.74026
13.3526	47.4294	3.59053		379.435	5.74759
13.3651	47.4294	3.59592		379.435	5.75199
13.3771	47.4288	3.60288		379.43	5.75767
13.3895	47.4291	3.60841		379.433	5.76218
13.4021	47.442	3.61541		379.536	5.7679
13.4159	47.4621	3.62284		379.697	5.77396
13.4271	47.4479	3.62853		379.583	5.77861
13.4398	47.443	3.63418		379.544	5.78322
13.4526	47.4974	3.64201		379.979	5.78961
13.4655	47.5104	3.6478		380.083	5.79434
13.4757	47.4041	3.65612		379.233	5.80113
13.4892	47.4306	3.66011		379.445	5.80439
13.5029	47.489	3.66867		379.912	5.81137
13.5149	47.5244	3.67411		380.195	5.81582
13.5269	47.4488	3.68154		379.59	5.82188
13.54	47.4174	3.68825		379.339	5.82736
13.5528	47.4691	3.69407		379.753	5.83211
13.5652	47.5503	3.70084		380.403	5.83764
13.5783	47.5417	3.70733		380.334	5.84293
13.5895	47.5312	3.71462		380.25	5.84889
13.6022	47.603	3.71987		380.824	5.85317
13.6144	47.5378	3.72702		380.303	5.85901
13.6281	47.5538	3.7343		380.43	5.86495
13.639	47.5031	3.74018		380.025	5.86975
13.6522	47.5431	3.74635		380.345	5.87479
13.6652	47.5688	3.75333		380.551	5.88049
13.6784	47.6634	3.76097		381.307	5.88672
13.6893	47.5148	3.76803		380.119	5.89248
13.703	47.603	3.77502		380.824	5.89819
13.7165	47.6303	3.78087		381.042	5.90297
13.7256	47.5301	3.78711		380.241	5.90806
13.7398	47.6051	3.79439		380.841	5.914
13.753	47.6213	3.80049		380.971	5.91899
13.7638	47.59	3.80781		380.72	5.92496
13.7775	47.6385	3.81361		381.108	5.9297
13.7891	47.676	3.81914		381.408	5.93421
13.8032	47.6917	3.8282		381.534	5.9416
13.8152	47.6409	3.83455		381.127	5.94679
13.8277	47.6861	3.84036		381.489	5.95153
13.8399	47.6459	3.84671		381.167	5.95672
13.8512	47.6031	3.85304		380.824	5.96188
13.8643	47.6606	3.86086		381.285	5.96827
13.8777	47.7357	3.86712		381.885	5.97337
13.8877	47.6002	3.87243		380.801	5.97771
13.9013	47.6819	3.87987		381.455	5.98378
13.9137	47.6553	3.88786		381.243	5.99031
13.9249	47.6676	3.89397		381.341	5.99529
13.938	47.6279	3.90035		381.023	6.0005
13.9515	47.6489	3.90705		381.191	6.00597
13.9645	47.6897	3.91431		381.517	6.0119
13.9771	47.7428	3.92001		381.942	6.01655
13.9893	47.7105	3.92695		381.684	6.02222
14.0021	47.732	3.9344		381.856	6.0283
14.0144	47.6737	3.9406		381.39	6.03336
14.0269	47.7255	3.94781		381.804	6.03925
14.0403	47.7557	3.95483		382.045	6.04497
14.052	47.6864	3.96204		381.491	6.05086
14.0658	47.8088	3.96832		382.47	6.05598
14.0761	47.7176	3.97203		381.741	6.05901
14.0911	47.802	3.9795		382.416	6.06511
14.1035	47.8431	3.98707		382.745	6.0713
14.1144	47.8191	3.99363		382.553	6.07665
14.1292	47.8263	4.00169		382.61	6.08323
14.14	47.7682	4.00649		382.146	6.08715
14.1519	47.7761	4.01376		382.208	6.09308
14.1654	47.8284	4.02092		382.627	6.09892
14.1763	47.789	4.02716		382.312	6.10402
14.1918	47.928	4.03378		383.424	6.10942
14.1999	47.7167	4.04003		381.733	6.11452
14.2151	47.8261	4.04809		382.608	6.12111
14.2274	47.8611	4.05391		382.889	6.12585
14.2393	47.8511	4.06051		382.809	6.13124
14.2537	47.8679	4.06752		382.943	6.13697
14.2632	47.8542	4.07479		382.834	6.1429
14.2763	47.852	4.08034		382.816	6.14744
14.2898	47.8767	4.0882		383.014	6.15385
14.3027	47.8688	4.0941		382.95	6.15866
14.3151	47.921	4.09978		383.368	6.1633
14.3272	47.8949	4.1071		383.159	6.16928
14.3396	47.8766	4.11455		383.013	6.17536
14.3511	47.8895	4.12031		383.116	6.18006
14.3644	47.8962	4.12786		383.17	6.18623
14.3765	47.8788	4.13411		383.031	6.19133
14.3886	47.8721	4.1421		382.977	6.19785
14.402	47.8931	4.14719		383.145	6.20201
14.4153	47.9281	4.15349		383.425	6.20715
14.4259	47.8966	4.15922		383.173	6.21182
14.4393	47.9373	4.16681		383.499	6.21802
14.4517	47.9773	4.17427		383.818	6.22411
14.466	48.0036	4.18009		384.029	6.22886
14.477	47.861	4.18617		382.888	6.23383
14.491	48.0336	4.19499		384.269	6.24102
14.5025	47.937	4.19979		383.496	6.24495
14.5139	47.9324	4.2068		383.459	6.25067
14.5283	48.001	4.21378		384.008	6.25637
14.5405	48.0086	4.22023		384.069	6.26163
14.5513	47.959	4.22794		383.672	6.26792
14.5659	48.0732	4.23571		384.586	6.27427
14.5767	47.9937	4.24204		383.949	6.27944
14.5905	48.0086	4.24824		384.069	6.28449
14.6021	48.0482	4.25454		384.386	6.28964
14.6155	47.9633	4.2621		383.707	6.29581
14.627	47.9995	4.2678		383.996	6.30046
14.6392	47.9909	4.27446		383.927	6.3059
14.6522	48.0339	4.28166		384.271	6.31177
14.667	48.1086	4.2893		384.868	6.31801
14.678	48.0318	4.29413		384.254	6.32195
14.6894	48.0709	4.30193		384.567	6.32832
14.7024	48.0882	4.30944		384.706	6.33445
14.7131	47.9477	4.31528		383.582	6.33922
14.7279	48.1012	4.32208		384.809	6.34477
14.74	48.0813	4.32919		384.65	6.35058
14.7526	48.0697	4.33541		384.558	6.35565
14.7641	48.0739	4.34325		384.591	6.36205
14.778	48.0965	4.34919		384.772	6.36691
14.7912	48.0737	4.35619		384.59	6.37261
14.801	48.0656	4.36293		384.525	6.37812
14.8155	48.0649	4.36989		384.519	6.3838
14.8267	48.1338	4.37548		385.07	6.38836
14.8392	48.0401	4.38175		384.32	6.39348
14.8536	48.2008	4.39003		385.607	6.40024
14.8659	48.1374	4.39477		385.099	6.40411
14.8779	48.1323	4.40194		385.058	6.40996
14.8888	48.0464	4.40939		384.371	6.41604
14.9019	48.1475	4.41552		385.18	6.42105
14.9134	48.0814	4.42264		384.651	6.42686
14.9269	48.1385	4.42923		385.108	6.43224
14.9404	48.1706	4.43581		385.365	6.43761
14.9531	48.1668	4.44294		385.334	6.44343
14.9651	48.2368	4.45		385.895	6.44919
14.9756	48.1099	4.45703		384.879	6.45494
14.9893	48.143	4.46342		385.144	6.46015
15.0018	48.1908	4.4706		385.526	6.46601
15.0151	48.1619	4.47725		385.295	6.47144
15.0287	48.1889	4.48536		385.512	6.47806
15.0405	48.2373	4.48984		385.898	6.48172
15.052	48.2316	4.49586		385.853	6.48664
15.0638	48.1808	4.50502		385.446	6.49411
15.0767	48.2295	4.51122		385.836	6.49917
15.0881	48.129	4.51694		385.032	6.50384
15.1015	48.1802	4.5236		385.442	6.50928
15.1158	48.2353	4.53094		385.883	6.51527
15.1288	48.256	4.53822		386.048	6.52121
15.1392	48.2394	4.54444		385.915	6.52629
15.1524	48.2496	4.5508		385.996	6.53148
15.1632	48.2788	4.55714		386.231	6.53666
15.1776	48.2837	4.56393		386.27	6.5422
15.1917	48.3564	4.57088		386.851	6.54787
15.2038	48.2809	4.57782		386.247	6.55354
15.2146	48.3338	4.58513		386.671	6.55951
15.227	48.3055	4.59073		386.444	6.56408
15.2405	48.315	4.59833		386.52	6.57028
15.2524	48.2677	4.60406		386.141	6.57496
15.2648	48.3467	4.6098		386.774	6.57965
15.2781	48.2248	4.61834		385.799	6.58661
15.2899	48.2785	4.62494		386.228	6.59201
15.3016	48.3004	4.63118		386.403	6.5971
15.3149	48.2782	4.63803		386.226	6.60269
15.3276	48.2667	4.64407		386.134	6.60762
15.3397	48.3202	4.6506		386.562	6.61295
15.3521	48.3572	4.65808		386.858	6.61906
15.3646	48.3434	4.6639		386.747	6.62381
15.3767	48.3174	4.67101		386.539	6.62962
15.3887	48.3372	4.67907		386.698	6.63619
15.4031	48.3652	4.68615		386.922	6.64197
15.414	48.2541	4.69326		386.033	6.64778
15.427	48.3238	4.69903		386.591	6.65248
15.4389	48.376	4.70602		387.008	6.65819
15.4524	48.3749	4.71304		386.999	6.66392
15.4642	48.3853	4.71952		387.082	6.66921
15.4773	48.3695	4.72569		386.956	6.67425
15.4892	48.4076	4.73275		387.261	6.68001
15.5036	48.4294	4.73984		387.436	6.6858
15.5158	48.3774	4.74603		387.019	6.69085
15.5279	48.3712	4.75275		386.969	6.69634
15.5394	48.4251	4.76006		387.401	6.7023
15.5496	48.2058	4.76531		385.646	6.70659
15.564	48.3524	4.77318		386.819	6.71301
15.5763	48.4693	4.77993		387.754	6.71852
15.5896	48.3966	4.78796		387.173	6.72508
15.6026	48.3779	4.79417		387.023	6.73015
15.6135	48.3416	4.80059		386.733	6.73539
15.6276	48.4929	4.80816		387.943	6.74157
15.6406	48.4097	4.81348		387.277	6.74591
15.6516	48.4156	4.81955		387.325	6.75087
15.6641	48.4767	4.82842		387.814	6.75811
15.6764	48.437	4.83353		387.496	6.76228
15.6888	48.4829	4.84127		387.864	6.7686
15.7025	48.4759	4.84723		387.807	6.77346
15.7146	48.4766	4.8547		387.813	6.77956
15.7285	48.5037	4.86097		388.029	6.78468
15.7396	48.4966	4.86766		387.973	6.79014
15.7501	48.3555	4.87403		386.844	6.79535
15.7667	48.5342	4.88075		388.273	6.80083
15.7773	48.4755	4.8855		387.804	6.80471
15.7895	48.496	4.89242		387.968	6.81036
15.8025	48.492	4.90098		387.936	6.81734
15.8157	48.4919	4.90843		387.935	6.82342
15.8299	48.5324	4.91459		388.259	6.82845
15.8405	48.5032	4.92111		388.025	6.83377
15.8529	48.5208	4.92766		388.166	6.83912
15.8634	48.4187	4.93538		387.35	6.84542
15.8762	48.5192	4.93768		388.153	6.8473
15.8895	48.5216	4.94506		388.173	6.85332
15.9031	48.5688	4.95492		388.551	6.86137
15.9137	48.5054	4.96294		388.043	6.86792
15.9281	48.5834	4.96776		388.667	6.87186
15.9396	48.5745	4.97786		388.596	6.8801
15.9524	48.5261	4.9844		388.209	6.88544
15.9647	48.5343	4.99045		388.275	6.89038
15.977	48.5481	4.99664		388.384	6.89543
15.9894	48.5558	5.00343		388.446	6.90097
16.0018	48.4972	5.01022		387.978	6.90652
16.0147	48.5781	5.0167		388.625	6.9118
16.0269	48.5048	5.02336		388.038	6.91724
16.0397	48.5532	5.03038		388.426	6.92298
16.0514	48.5646	5.03735		388.517	6.92866
16.0644	48.5341	5.04326		388.273	6.93349
16.0772	48.6075	5.05155		388.86	6.94026
16.0906	48.5938	5.05778		388.751	6.94534
16.1025	48.5293	5.06431		388.234	6.95067
16.113	48.5577	5.0711		388.461	6.95622
16.1276	48.6235	5.07866		388.988	6.96239
16.1402	48.6427	5.08405		389.141	6.96679
16.1542	48.6758	5.09082		389.406	6.97231
16.1655	48.6364	5.09585		389.091	6.97642
16.1785	48.7109	5.10365		389.687	6.98279
16.1911	48.6342	5.11036		389.074	6.98826
16.2027	48.6946	5.11782		389.557	6.99435
16.2137	48.5861	5.12425		388.689	6.99961
16.227	48.632	5.13192		389.056	7.00587
16.2402	48.6753	5.13849		389.403	7.01123
16.2526	48.6639	5.14374		389.311	7.01551
16.2641	48.6695	5.15031		389.356	7.02087
16.278	48.6747	5.157		389.397	7.02634
16.2883	48.6438	5.16309		389.15	7.03131
16.3016	48.6786	5.17093		389.429	7.03771
16.3155	48.6789	5.17752		389.431	7.04309
16.3273	48.7269	5.18472		389.815	7.04897
16.3413	48.7599	5.19065		390.079	7.05381
16.3535	48.7493	5.19849		389.994	7.06021
16.3649	48.6651	5.2037		389.321	7.06446
16.3775	48.6732	5.20976		389.385	7.06941
16.3887	48.67	5.21692		389.36	7.07525
16.4014	48.6412	5.22181		389.129	7.07924
16.4148	48.7204	5.23086		389.763	7.08663
16.427	48.7252	5.2372		389.801	7.09181
16.44	48.7635	5.24398		390.108	7.09734
16.4533	48.7538	5.25068		390.03	7.10281
16.4634	48.6643	5.25571		389.314	7.10692
16.4763	48.6847	5.26363		389.478	7.11339
16.4887	48.7436	5.27047		389.949	7.11897
16.5013	48.7331	5.27659		389.865	7.12396
16.5143	48.7471	5.28296		389.977	7.12917
16.5275	48.7635	5.28907		390.108	7.13415
16.54	48.7203	5.29636		389.762	7.1401
16.5518	48.712	5.30276		389.696	7.14533
16.5657	48.804	5.31046		390.432	7.15161
16.5768	48.7605	5.3168		390.084	7.15679
16.5897	48.7511	5.32354		390.009	7.16229
16.6026	48.8534	5.33089		390.827	7.16829
16.6137	48.7094	5.3368		389.675	7.17311
16.6279	48.7969	5.34317		390.375	7.17832
16.6387	48.7892	5.34992		390.314	7.18383
16.651	48.7784	5.35616		390.227	7.18892
16.665	48.791	5.36268		390.328	7.19424
16.6767	48.8315	5.3702		390.652	7.20038
16.6909	48.8916	5.37537		391.133	7.2046
16.7029	48.8521	5.38271		390.817	7.2106
16.7142	48.7292	5.38898		389.833	7.21571
16.7267	48.7775	5.39626		390.22	7.22165
16.7407	48.8382	5.40283		390.706	7.22701
16.7528	48.8464	5.40916		390.771	7.23218
16.765	48.8018	5.41778		390.414	7.23922
16.7783	48.8683	5.42356		390.946	7.24394
16.7904	48.846	5.43108		390.768	7.25008
16.8021	48.8068	5.43581		390.454	7.25394
16.8155	48.8271	5.44297		390.617	7.25979
16.826	48.7646	5.44958		390.117	7.26518
16.8387	48.8042	5.45525		390.434	7.26981
16.852	48.8072	5.46149		390.458	7.2749
16.8646	48.821	5.4682		390.568	7.28038
16.8767	48.8755	5.47607		391.004	7.28681
16.8919	48.9005	5.48357		391.204	7.29293
16.9029	48.8978	5.48948		391.183	7.29775
16.9145	48.8446	5.49706		390.757	7.30394
16.9283	48.9013	5.50198		391.21	7.30795
16.9393	48.8583	5.50821		390.866	7.31304
16.9508	48.8375	5.51578		390.7	7.31922
16.9655	48.9016	5.52096		391.213	7.32345
16.9786	48.9709	5.52918		391.767	7.33016
16.9896	48.9187	5.53389		391.35	7.334
17.0021	48.8281	5.54138		390.625	7.34012
17.0146	48.897	5.54831		391.176	7.34578
17.0266	48.8992	5.55797		391.194	7.35366
17.0378	48.9079	5.56206		391.264	7.357
17.0521	48.9397	5.56961		391.518	7.36316
17.0651	48.9077	5.57485		391.261	7.36744
17.0758	48.8888	5.58124		391.11	7.37266
17.0897	48.9349	5.58884		391.479	7.37886
17.1023	48.9633	5.59597		391.706	7.38468
17.1151	48.9138	5.60194		391.31	7.38956
17.1267	48.8943	5.60899		391.154	7.39531
17.1405	48.9835	5.61612		391.868	7.40113
17.1539	49.033	5.62261		392.264	7.40643
17.1655	48.9667	5.62799		391.734	7.41082
17.1759	48.9186	5.63513		391.348	7.41665
17.1905	48.9956	5.64187		391.965	7.42215
17.2032	48.9608	5.64768		391.686	7.4269
17.2139	48.9777	5.65424		391.821	7.43224
17.2277	48.9566	5.66186		391.653	7.43847
17.2385	48.8967	5.66808		391.174	7.44354
17.2515	48.953	5.6745		391.624	7.44879
17.2645	48.9831	5.68145		391.865	7.45446
17.2778	49.0253	5.68828		392.203	7.46004
17.2906	49.0734	5.69532		392.587	7.46578
17.302	48.9921	5.70113		391.937	7.47053
17.314	48.9741	5.70862		391.792	7.47664
17.3269	48.9441	5.71434		391.553	7.48131
17.3408	49.0509	5.72205		392.407	7.48761
17.3529	49.0226	5.72933		392.181	7.49354
17.364	48.9223	5.7349		391.378	7.49809
17.3796	49.1055	5.74205		392.844	7.50393
17.3908	49.0317	5.74909		392.254	7.50967
17.4029	49.0741	5.75507		392.593	7.51456
17.4168	49.1094	5.76331		392.875	7.52129
17.4254	49.0239	5.76986		392.191	7.52664
17.4403	49.0199	5.77662		392.159	7.53215
17.453	49.0572	5.78344		392.458	7.53772
17.4646	49.0816	5.78923		392.653	7.54245
17.4779	49.1211	5.79659		392.969	7.54845
17.4891	49.0383	5.80373		392.306	7.55428
17.503	49.017	5.80805		392.136	7.55781
17.5147	49.1115	5.81683		392.892	7.56497
17.5266	48.9937	5.8234		391.949	7.57034
17.5403	49.0865	5.8304		392.692	7.57605
17.5531	49.1265	5.83804		393.012	7.58229
17.5647	49.0734	5.84367		392.587	7.58689
17.5778	49.1485	5.85124		393.188	7.59307
17.5885	48.9802	5.85646		391.842	7.59732
17.6016	49.1169	5.86504		392.935	7.60433
17.6136	49.0411	5.8693		392.329	7.60781
17.6271	49.0717	5.87824		392.573	7.6151
17.6393	49.0544	5.88467		392.435	7.62036
17.653	49.0705	5.89133		392.564	7.62579
17.6659	49.1588	5.89902		393.271	7.63207
17.6765	49.089	5.90561		392.712	7.63745
17.6907	49.1501	5.91245		393.201	7.64304
17.7017	49.0953	5.9188		392.762	7.64821
17.7148	49.1527	5.92462		393.221	7.65297
17.7274	49.1831	5.93182		393.465	7.65884
17.7397	49.1569	5.94		393.255	7.66552
17.7517	49.0754	5.94513		392.603	7.66971
17.7641	49.1542	5.95141		393.234	7.67484
17.7769	49.1167	5.95851		392.933	7.68063
17.7889	49.1092	5.96462		392.874	7.68562
17.8022	49.2111	5.97101		393.689	7.69083
17.8137	49.1145	5.9776		392.916	7.69621
17.827	49.1634	5.98421		393.307	7.70161
17.8411	49.2083	5.99111		393.666	7.70724
17.8524	49.189	5.99739		393.512	7.71237
17.8644	49.1638	6.00299		393.31	7.71694
17.8769	49.1984	6.01079		393.587	7.72331
17.89	49.1854	6.01837		393.483	7.7295
17.9003	49.0634	6.02391		392.507	7.73402
17.9147	49.1643	6.0313		393.315	7.74005
17.9257	49.1025	6.03801		392.82	7.74553
17.9385	49.1216	6.04391		392.973	7.75035
17.9522	49.2171	6.05088		393.737	7.75604
17.9657	49.2194	6.05792		393.756	7.76178
17.9763	49.1504	6.064		393.203	7.76675
17.9899	49.1746	6.07164		393.397	7.77299
18.0026	49.2761	6.07906		394.209	7.77904
18.0143	49.1955	6.08558		393.564	7.78437
18.027	49.2623	6.09056		394.098	7.78843
18.0397	49.1936	6.09872		393.549	7.79509
18.0517	49.2261	6.10585		393.809	7.80091
18.0652	49.2445	6.1125		393.956	7.80634
18.0777	49.2328	6.11896		393.862	7.81161
18.0898	49.179	6.12462		393.432	7.81623
18.1034	49.2136	6.13245		393.709	7.82262
18.1153	49.3185	6.14069		394.548	7.82935
18.1277	49.2871	6.14641		394.296	7.83402
18.1399	49.2695	6.15349		394.156	7.8398
18.1515	49.2756	6.15982		394.205	7.84496
18.164	49.227	6.16558		393.816	7.84967
18.1777	49.3183	6.17225		394.547	7.85511
18.1888	49.2257	6.17898		393.806	7.86061
18.2018	49.2607	6.18563		394.086	7.86604
18.2149	49.266	6.19341		394.128	7.87239
18.2279	49.3048	6.20012		394.439	7.87786
18.2393	49.3255	6.20604		394.604	7.88269
18.2521	49.245	6.21496		393.96	7.88998
18.2634	49.3068	6.22039		394.454	7.89441
18.2771	49.2627	6.22704		394.101	7.89984
18.2909	49.3713	6.23301		394.971	7.90471
18.3031	49.3098	6.23993		394.479	7.91037
18.3146	49.2539	6.24745		394.031	7.9165
18.3269	49.2995	6.25435		394.396	7.92214
18.3391	49.3017	6.25958		394.413	7.92641
18.3521	49.2965	6.26698		394.372	7.93245
18.366	49.325	6.27497		394.6	7.93897
18.3762	49.2957	6.28144		394.366	7.94425
18.3898	49.3599	6.28871		394.879	7.95018
18.4021	49.2986	6.29451		394.389	7.95492
18.4135	49.2935	6.30187		394.348	7.96092
18.4266	49.2706	6.30847		394.164	7.96632
18.439	49.2611	6.31456		394.089	7.97128
18.452	49.3347	6.32194		394.678	7.97731
18.4633	49.3316	6.32875		394.653	7.98287
18.4769	49.2861	6.33471		394.289	7.98773
18.4894	49.3577	6.3416		394.862	7.99336
18.5021	49.3152	6.34856		394.522	7.99904
18.5141	49.3071	6.35624		394.457	8.00531
18.5271	49.3484	6.3625		394.787	8.01042
18.5395	49.3499	6.36907		394.799	8.01578
18.5515	49.3374	6.37564		394.699	8.02115
18.5643	49.3536	6.38335		394.829	8.02744
18.5746	49.249	6.38941		393.992	8.03238
18.5905	49.4103	6.39831		395.283	8.03965
18.6021	49.3917	6.40329		395.134	8.04372
18.6145	49.3338	6.41017		394.671	8.04933
18.6277	49.4217	6.41546		395.374	8.05365
18.6391	49.3137	6.42326		394.51	8.06002
18.651	49.2948	6.42891		394.358	8.06463
18.6632	49.3625	6.43734		394.9	8.07151
18.6765	49.3521	6.44291		394.817	8.07606
18.6906	49.4358	6.4503		395.486	8.08209
18.7028	49.4269	6.45781		395.415	8.08823
18.7146	49.3472	6.46366		394.777	8.093
18.7278	49.4348	6.47092		395.478	8.09892
18.7403	49.4064	6.47836		395.251	8.105
18.7536	49.4609	6.48526		395.687	8.11063
18.765	49.4178	6.49256		395.342	8.1166
18.7786	49.4001	6.49847		395.201	8.12141
18.7893	49.376	6.50531		395.008	8.127
18.8018	49.4106	6.51174		395.285	8.13225
18.8147	49.4665	6.51988		395.732	8.13889
18.8264	49.4187	6.52648		395.35	8.14428
18.8417	49.4668	6.53368		395.735	8.15016
18.8515	49.4219	6.54051		395.375	8.15573
18.8641	49.4543	6.54664		395.634	8.16074
18.8768	49.4107	6.55318		395.286	8.16608
18.8899	49.4942	6.56054		395.954	8.17209
18.9024	49.4807	6.56734		395.845	8.17764
18.9142	49.4218	6.57326		395.374	8.18247
18.9273	49.4956	6.58017		395.965	8.18811
18.939	49.4222	6.58832		395.378	8.19477
18.9515	49.4363	6.59526		395.49	8.20043
18.9658	49.5015	6.60077		396.012	8.20493
18.9769	49.4757	6.60785		395.806	8.2107
18.9887	49.4916	6.61483		395.933	8.21641
19.001	49.439	6.62138		395.512	8.22175
19.0142	49.4885	6.62874		395.908	8.22776
19.0266	49.4816	6.6344		395.853	8.23238
19.039	49.4157	6.64262		395.326	8.23909
19.0515	49.4402	6.64913		395.521	8.2444
19.0645	49.5042	6.65662		396.033	8.25052
19.0756	49.4664	6.66164		395.731	8.25462
19.0892	49.4764	6.66942		395.811	8.26097
19.1024	49.4622	6.67533		395.698	8.26579
19.1144	49.4388	6.68268		395.511	8.27179
19.1273	49.5165	6.68869		396.132	8.2767
19.1402	49.552	6.69575		396.416	8.28246
19.1537	49.5174	6.70259		396.139	8.28805
19.1645	49.5635	6.70975		396.508	8.29389
19.1764	49.5638	6.71722		396.511	8.29999
19.1907	49.5205	6.7235		396.164	8.30511
19.2015	49.5031	6.72968		396.025	8.31016
19.2149	49.501	6.73672		396.008	8.31591
19.2277	49.4892	6.74411		395.914	8.32194
19.2383	49.4277	6.75038		395.422	8.32706
19.2545	49.5944	6.75737		396.755	8.33276
19.2648	49.5417	6.7637		396.333	8.33793
19.2766	49.5036	6.77073		396.029	8.34367
19.2904	49.5475	6.77845		396.38	8.34997
19.3002	49.4301	6.78561		395.441	8.35581
19.3129	49.502	6.79089		396.016	8.36013
19.327	49.5253	6.79905		396.202	8.36679
19.3395	49.5872	6.80605		396.697	8.3725
19.3519	49.5464	6.81252		396.371	8.37778
19.364	49.5073	6.8186		396.058	8.38275
19.3777	49.548	6.8268		396.384	8.38944
19.3884	49.4592	6.83425		395.674	8.39552
19.4009	49.4627	6.83875		395.701	8.3992
19.4136	49.5493	6.84788		396.394	8.40665
19.4273	49.5304	6.85425		396.243	8.41185
19.4397	49.5811	6.86164		396.649	8.41788
19.453	49.5898	6.86834		396.719	8.42335
19.4649	49.5842	6.87433		396.674	8.42824
19.4771	49.6116	6.88157		396.893	8.43415
19.4914	49.6063	6.88755		396.851	8.43903
19.5016	49.5078	6.89546		396.062	8.44549
19.5141	49.5784	6.90115		396.627	8.45013
19.526	49.5441	6.908		396.353	8.45572
19.54	49.6271	6.91531		397.017	8.46169
19.5521	49.5474	6.92099		396.379	8.46633
19.5659	49.6281	6.92924		397.025	8.47306
19.5771	49.5177	6.935		396.141	8.47777
19.5882	49.4498	6.94263		395.599	8.484
19.6036	49.7133	6.94894		397.707	8.48915
19.6138	49.6021	6.95523		396.816	8.49428
19.6263	49.5798	6.96159		396.638	8.49948
19.6397	49.6325	6.96793		397.06	8.50465
19.6531	49.6524	6.97655		397.219	8.51169
19.6666	49.6748	6.98212		397.399	8.51623
19.6775	49.6114	6.98948		396.892	8.52224
19.6891	49.569	6.99665		396.552	8.52809
19.7032	49.6914	7.00254		397.532	8.5329
19.715	49.6148	7.00919		396.918	8.53833
19.7282	49.6033	7.01491		396.827	8.543
19.7397	49.6224	7.02184		396.979	8.54866
19.7526	49.6271	7.02975		397.017	8.55511
19.7658	49.6314	7.03676		397.051	8.56083
19.7753	49.5367	7.04393		396.294	8.56669
19.7885	49.6184	7.05005		396.947	8.57168
19.803	49.6784	7.05632		397.427	8.5768
19.814	49.6529	7.06263		397.223	8.58195
19.8275	49.7116	7.07121		397.693	8.58896
19.8396	49.6823	7.07607		397.458	8.59293
19.852	49.6493	7.08291		397.194	8.59851
19.8655	49.7175	7.09039		397.74	8.60462
19.8765	49.6274	7.09731		397.019	8.61027
19.8896	49.712	7.1037		397.696	8.61548
19.9023	49.6517	7.10961		397.213	8.6203
19.9156	49.6916	7.11755		397.533	8.62679
19.9254	49.606	7.12391		396.848	8.63198
19.9391	49.6478	7.1306		397.182	8.63744
19.9516	49.7149	7.13713		397.719	8.64277
19.965	49.7634	7.14377		398.107	8.64819
19.9768	49.6852	7.15163		397.481	8.6546
19.9905	49.7156	7.15819		397.725	8.65997
20.0015	49.6772	7.16432		397.418	8.66497
20.0163	49.6961	7.17222		397.569	8.67142
20.0267	49.6861	7.17949		397.489	8.67735
20.0398	49.683	7.18386		397.464	8.68092
20.051	49.6643	7.19202		397.315	8.68758
20.0641	49.7247	7.19953		397.798	8.69371
20.0764	49.7813	7.20687		398.25	8.6997
20.0885	49.6835	7.21256		397.468	8.70434
20.1014	49.6505	7.21826		397.204	8.709
20.1151	49.8233	7.22675		398.586	8.71593
20.1256	49.6977	7.2323		397.581	8.72046
20.139	49.7123	7.24008		397.698	8.72681
20.1518	49.7557	7.24674		398.046	8.73224
20.1665	49.7893	7.25378		398.315	8.738
20.1773	49.729	7.26023		397.832	8.74326
20.1889	49.6863	7.26955		397.491	8.75087
20.2007	49.6786	7.27476		397.429	8.75512
20.2129	49.6594	7.28149		397.275	8.76061
20.2262	49.7059	7.28923		397.647	8.76693
20.2393	49.7189	7.29483		397.751	8.7715
20.2525	49.7515	7.30345		398.012	8.77855
20.2645	49.6972	7.30894		397.577	8.78303
20.2783	49.7936	7.31709		398.349	8.78968
20.2887	49.7901	7.32287		398.321	8.79439
20.3034	49.7878	7.33161		398.303	8.80153
20.3144	49.7376	7.33767		397.901	8.80648
20.3273	49.7593	7.34448		398.075	8.81204
20.3387	49.7259	7.35121		397.807	8.81753
20.3519	49.775	7.35811		398.2	8.82317
20.3639	49.7257	7.36429		397.805	8.82821
20.3779	49.8279	7.3713		398.623	8.83393
20.39	49.7869	7.37851		398.296	8.83981
20.4018	49.7766	7.38558		398.213	8.84558
20.414	49.7637	7.39254		398.11	8.85127
20.4271	49.7692	7.39883		398.154	8.8564
20.44	49.8313	7.40666		398.65	8.86279
20.4522	49.7665	7.41342		398.132	8.86832
20.464	49.7577	7.41937		398.062	8.87317
20.4775	49.8088	7.42623		398.47	8.87877
20.4906	49.7854	7.43465		398.283	8.88565
20.5022	49.8049	7.43963		398.44	8.88971
20.5143	49.7838	7.44716		398.271	8.89586
20.5268	49.8335	7.45384		398.668	8.90131
20.5395	49.8289	7.45949		398.631	8.90593
20.5517	49.7877	7.46629		398.302	8.91147
20.5646	49.8531	7.47403		398.825	8.91779
20.5763	49.7888	7.4805		398.31	8.92307
20.5897	49.8099	7.48768		398.479	8.92893
20.6016	49.7756	7.49428		398.205	8.93432
20.6156	49.9075	7.50135		399.26	8.9401
20.6269	49.8183	7.50754		398.546	8.94515
20.6399	49.8712	7.51678		398.969	8.95269
20.6535	49.8788	7.52349		399.03	8.95817
20.664	49.8196	7.52954		398.557	8.96311
20.6762	49.825	7.53688		398.6	8.9691
20.6893	49.8552	7.54234		398.841	8.97355
20.6999	49.7881	7.55047		398.305	8.98019
20.7155	49.893	7.55737		399.144	8.98582
20.7286	49.9024	7.56448		399.219	8.99162
20.7395	49.8273	7.57152		398.618	8.99738
20.7516	49.8807	7.57895		399.046	9.00344
20.7655	49.8887	7.58618		399.109	9.00934
20.7782	49.8975	7.5933		399.18	9.01516
20.7898	49.886	7.60019		399.088	9.02078
20.8022	49.7944	7.6062		398.355	9.02569
20.8136	49.7865	7.61323		398.292	9.03143
20.8275	49.8994	7.6209		399.195	9.03769
20.8404	49.8921	7.62811		399.137	9.04357
20.851	49.8649	7.63553		398.919	9.04963
20.864	49.8576	7.64231		398.861	9.05516
20.8761	49.8046	7.6487		398.437	9.06038
20.8904	49.8408	7.65537		398.726	9.06582
20.9026	49.9424	7.66286		399.539	9.07194
20.9147	49.8658	7.67062		398.926	9.07828
20.9279	49.8853	7.67678		399.083	9.0833
20.9387	49.8301	7.68439		398.641	9.08951
20.9521	49.8542	7.69166		398.834	9.09545
20.9636	49.7692	7.69637		398.154	9.0993
20.9772	49.9541	7.70588		399.633	9.10705
20.9893	49.9107	7.7116		399.286	9.11173
21.0012	49.8555	7.71774		398.844	9.11674
21.0145	49.9133	7.72387		399.306	9.12174
21.0271	49.8497	7.73185		398.798	9.12826
21.0393	49.9673	7.73985		399.738	9.13479
21.0515	49.7925	7.74518		398.34	9.13914
21.0664	49.9075	7.75265		399.26	9.14524
21.0762	49.8829	7.75835		399.063	9.14989
21.0888	49.8661	7.7657		398.929	9.15589
21.1013	49.9044	7.77362		399.235	9.16235
21.1159	49.9239	7.77984		399.391	9.16743
21.1276	49.891	7.78798		399.128	9.17407
21.1399	49.9738	7.79479		399.791	9.17963
21.1532	49.972	7.80163		399.776	9.18522
21.165	49.9534	7.80805		399.627	9.19046
21.1786	49.9985	7.81639		399.988	9.19727
21.1883	49.8793	7.82217		399.034	9.20199
21.2007	49.9186	7.82836		399.349	9.20704
21.2136	49.8929	7.83668		399.143	9.21383
21.2256	49.8621	7.84137		398.896	9.21766
21.2425	50.0046	7.85027		400.036	9.22492
21.2513	49.9522	7.85687		399.617	9.23032
21.2653	49.9716	7.86284		399.773	9.23519
21.2763	49.9426	7.87086		399.541	9.24173
21.2903	49.9721	7.87774		399.777	9.24735
21.3017	49.9539	7.88471		399.631	9.25304
21.3162	50.0161	7.8922		400.129	9.25915
21.3283	49.9847	7.89925		399.878	9.26491
21.3394	49.9114	7.90437		399.291	9.26909
21.3531	49.9865	7.91326		399.892	9.27635
21.362	49.7882	7.91963		398.305	9.28155
21.3779	50.0058	7.92718		400.046	9.28771
21.3891	49.9704	7.93349		399.763	9.29286
21.4023	49.9192	7.94109		399.354	9.29906
21.4151	49.9928	7.9483		399.943	9.30495
21.4273	50.0078	7.95558		400.062	9.31089
21.4403	49.9582	7.96277		399.666	9.31677
21.4513	49.9369	7.96844		399.495	9.32139
21.4646	49.9315	7.9751		399.452	9.32683
21.4788	50.0558	7.9831		400.447	9.33336
21.4905	50.0664	7.99022		400.531	9.33917
21.5	49.95	7.99644		399.6	9.34425
21.5145	49.9766	8.00413		399.813	9.35053
21.5276	50.0155	8.01033		400.124	9.35559
21.5408	49.9946	8.017		399.957	9.36103
21.5517	50.0006	8.0238		400.005	9.36658
21.5651	49.977	8.03053		399.816	9.37208
21.5781	49.9799	8.03691		399.84	9.37729
21.59	49.9818	8.0436		399.854	9.38275
21.6029	49.9784	8.05124		399.828	9.38899
21.6147	50.0047	8.05976		400.038	9.39594
21.6256	49.9593	8.06588		399.675	9.40094
21.6393	49.9908	8.07102		399.926	9.40513
21.652	50.0821	8.07959		400.657	9.41213
21.6632	49.9616	8.08602		399.693	9.41737
21.6774	50.0146	8.09253		400.117	9.42269
21.6885	49.9912	8.0995		399.93	9.42838
21.7027	50.0532	8.10607		400.426	9.43374
21.7142	50.0552	8.11527		400.442	9.44126
21.7267	50.0353	8.12122		400.282	9.44611
21.7403	50.0612	8.12898		400.489	9.45245
21.7533	50.1015	8.13583		400.812	9.45804
21.7648	50.1127	8.14287		400.902	9.46378
21.7791	50.1067	8.14995		400.854	9.46956
21.7893	50.0154	8.1586		400.124	9.47662
21.8011	49.9937	8.16404		399.95	9.48106
21.8156	50.0861	8.17204		400.689	9.4876
21.8282	50.1082	8.17811		400.865	9.49255
21.8399	50.0794	8.1852		400.635	9.49834
21.8512	49.9786	8.1918		399.829	9.50373
21.8645	50.0178	8.19859		400.143	9.50927
21.8762	50.0976	8.20706		400.781	9.51618
21.8896	50.0594	8.21376		400.475	9.52165
21.9023	50.0816	8.22026		400.653	9.52696
21.9145	50.0483	8.22632		400.386	9.53191
21.9267	50.1185	8.23713		400.948	9.54073
21.9393	50.0828	8.24225		400.663	9.54491
21.9509	50.0266	8.24913		400.213	9.55053
21.9657	50.0876	8.25704		400.701	9.55699
21.9778	50.1019	8.26302		400.816	9.56186
21.9899	50.1224	8.27122		400.979	9.56856
22.0008	50.0285	8.27777		400.228	9.5739
22.0153	50.0616	8.28332		400.493	9.57843
22.0258	50.0892	8.2893		400.714	9.58332
22.0402	50.1188	8.29619		400.95	9.58894
22.0516	50.0546	8.30236		400.437	9.59398
22.0652	50.0936	8.31025		400.749	9.60042
22.0764	50.0755	8.31782		400.604	9.6066
22.0894	50.0419	8.32436		400.336	9.61194
22.1005	50.0904	8.33206		400.723	9.61823
22.1151	50.102	8.33713		400.816	9.62236
22.1276	50.1241	8.34593		400.993	9.62955
22.14	50.1158	8.35265		400.926	9.63504
22.1525	50.1153	8.35873		400.922	9.64
22.1642	50.1026	8.36688		400.821	9.64665
22.1765	50.0513	8.37199		400.411	9.65082
22.1887	50.0982	8.38141		400.785	9.65851
22.2016	50.0679	8.38707		400.543	9.66313
22.2133	50.0976	8.39438		400.781	9.6691
22.2281	50.1935	8.40224		401.548	9.67551
22.2404	50.1434	8.40831		401.147	9.68047
22.2524	50.1359	8.41463		401.087	9.68562
22.2657	50.1727	8.42027		401.382	9.69023
22.2782	50.1574	8.42699		401.259	9.69572
22.2891	50.1711	8.43495		401.369	9.70222
22.3034	50.2052	8.44273		401.641	9.70857
22.3143	50.1143	8.45047		400.914	9.71488
22.3271	50.0863	8.45627		400.69	9.71962
22.3394	50.1188	8.4657		400.95	9.72732
22.3515	50.0665	8.47083		400.532	9.7315
22.3653	50.2138	8.47791		401.71	9.73729
22.377	50.1498	8.48601		401.199	9.7439
22.3875	50.0511	8.49246		400.409	9.74916
22.4006	50.0942	8.49944		400.754	9.75486
22.4152	50.1754	8.50781		401.403	9.76169
22.4271	50.1169	8.51357		400.935	9.7664
22.4411	50.1788	8.52069		401.431	9.77221
22.4522	50.1405	8.53003		401.124	9.77983
22.4658	50.1974	8.53555		401.579	9.78434
22.4765	50.1483	8.54262		401.187	9.79011
22.4909	50.1679	8.54863		401.343	9.79501
22.5015	50.1556	8.55735		401.245	9.80213
22.5136	50.0634	8.56323		400.507	9.80693
22.5281	50.2152	8.57092		401.721	9.81321
22.5407	50.1894	8.57803		401.515	9.81902
22.5517	50.133	8.58517		401.064	9.82485
22.5637	50.1241	8.59198		400.993	9.8304
22.5753	50.0944	8.59796		400.755	9.83529
22.591	50.265	8.60727		402.12	9.84289
22.6017	50.1512	8.61307		401.21	9.84762
22.6144	50.175	8.62075		401.4	9.85389
22.6261	50.186	8.62749		401.488	9.85939
22.6382	50.1351	8.6345		401.081	9.86511
22.6536	50.2417	8.64294		401.933	9.872
22.6641	50.1253	8.64962		401.002	9.87746
22.6774	50.1882	8.65798		401.506	9.88428
22.6893	50.1937	8.66369		401.549	9.88894
22.7028	50.2107	8.67115		401.686	9.89503
22.7144	50.1918	8.67804		401.534	9.90065
22.7257	50.1295	8.68525		401.036	9.90655
22.7394	50.2544	8.69283		402.035	9.91273
22.7533	50.239	8.70043		401.912	9.91893
22.7653	50.2395	8.70741		401.916	9.92463
22.7758	50.1515	8.71441		401.212	9.93034
22.7902	50.2418	8.72179		401.934	9.93637
22.8026	50.2149	8.72725		401.719	9.94083
22.8145	50.2456	8.73516		401.965	9.94729
22.8267	50.2096	8.742		401.677	9.95287
22.8401	50.2267	8.75051		401.814	9.95982
22.8518	50.2007	8.75691		401.605	9.96504
22.8648	50.2463	8.76313		401.971	9.97012
22.8775	50.2595	8.77153		402.076	9.97698
22.8897	50.2704	8.77763		402.164	9.98196
22.9004	50.2171	8.78412		401.737	9.98725
22.9141	50.1938	8.79174		401.55	9.99347
22.9274	50.2185	8.79975		401.748	10
22.9393	50.2066	8.80699		401.653	10.0059
22.9527	50.257	8.81428		402.056	10.0119
22.9633	50.1591	8.81971		401.273	10.0163
22.9773	50.2403	8.82804		401.922	10.0231
22.9914	50.3242	8.83544		402.593	10.0291
23.0014	50.2811	8.84224		402.249	10.0347
23.0135	50.2222	8.84823		401.778	10.0396
23.0272	50.2899	8.85589		402.32	10.0458
23.0385	50.1727	8.86253		401.382	10.0513
23.0516	50.2522	8.86941		402.017	10.0569
23.0639	50.2648	8.87755		402.119	10.0635
23.078	50.2794	8.88417		402.235	10.0689
23.092	50.4008	8.89274		403.206	10.0759
23.1018	50.2571	8.89755		402.057	10.0798
23.1152	50.2448	8.90522		401.958	10.0861
23.126	50.222	8.91409		401.776	10.0934
23.1392	50.2761	8.92028		402.209	10.0984
23.153	50.3155	8.92718		402.524	10.104
23.1633	50.2501	8.93443		402.001	10.11
23.1763	50.2662	8.94097		402.13	10.1153
23.1896	50.2256	8.9475		401.805	10.1206
23.2029	50.3034	8.95568		402.427	10.1273
23.2138	50.2376	8.96302		401.901	10.1333
23.2253	50.2069	8.97017		401.655	10.1391
23.2406	50.2686	8.97609		402.149	10.144
23.252	50.2313	8.98457		401.85	10.1509
23.2643	50.3051	8.99127		402.441	10.1564
23.2764	50.2671	8.99831		402.137	10.1621
23.2888	50.1887	9.00634		401.51	10.1687
23.3033	50.3094	9.01308		402.475	10.1742
23.3157	50.3252	9.01994		402.602	10.1798
23.3282	50.3042	9.02612		402.433	10.1848
23.3414	50.2771	9.03529		402.217	10.1923
23.3525	50.3	9.04207		402.4	10.1978
23.3646	50.2902	9.05014		402.322	10.2044
23.376	50.157	9.05571		401.256	10.209
23.3884	50.241	9.06393		401.928	10.2157
23.4013	50.2193	9.07138		401.754	10.2217
23.4158	50.3089	9.07834		402.472	10.2274
23.4254	50.2706	9.08545		402.165	10.2332
23.4405	50.3615	9.09264		402.892	10.2391
23.4515	50.3172	9.10014		402.537	10.2452
23.4662	50.3645	9.10663		402.916	10.2505
23.4778	50.2819	9.11499		402.255	10.2574
23.4905	50.3446	9.12159		402.757	10.2627
23.502	50.2805	9.12894		402.244	10.2687
23.5133	50.2557	9.13545		402.046	10.2741
23.5263	50.2681	9.1436		402.144	10.2807
23.5407	50.3584	9.14901		402.867	10.2851
23.5533	50.3468	9.15806		402.774	10.2925
23.564	50.3248	9.1637		402.598	10.2971
23.5784	50.3128	9.17139		402.502	10.3034
23.5896	50.2887	9.17837		402.31	10.3091
23.6007	50.2232	9.1858		401.786	10.3152
23.6144	50.3208	9.19418		402.566	10.322
23.6275	50.3458	9.20046		402.766	10.3271
23.6395	50.3307	9.20706		402.645	10.3325
23.6522	50.3143	9.21467		402.515	10.3387
23.6647	50.2947	9.22096		402.358	10.3439
23.6771	50.3181	9.22773		402.545	10.3494
23.6896	50.3141	9.2339		402.513	10.3544
23.702	50.3344	9.24282		402.675	10.3617
23.7159	50.309	9.24956		402.472	10.3672
23.7268	50.304	9.25633		402.432	10.3727
23.7391	50.3395	9.26451		402.716	10.3794
23.751	50.332	9.27086		402.656	10.3846
23.7668	50.3708	9.27823		402.966	10.3906
23.7763	50.3212	9.28386		402.57	10.3952
23.7894	50.321	9.29182		402.568	10.4017
23.8023	50.3698	9.29953		402.958	10.408
23.8161	50.386	9.30686		403.088	10.414
23.8283	50.4662	9.31469		403.73	10.4204
23.8395	50.3399	9.32174		402.719	10.4261
23.8524	50.4052	9.32945		403.242	10.4324
23.8653	50.3591	9.33645		402.873	10.4381
23.8762	50.3352	9.34204		402.681	10.4427
23.8901	50.3229	9.34936		402.583	10.4487
23.9034	50.3942	9.35646		403.154	10.4545
23.9157	50.4194	9.36414		403.355	10.4607
23.9272	50.3217	9.37233		402.574	10.4674
23.9391	50.3861	9.37779		403.089	10.4719
23.9548	50.4417	9.38361		403.533	10.4766
23.9659	50.4199	9.39148		403.359	10.4831
23.9771	50.3787	9.39839		403.03	10.4887
23.99	50.3811	9.40665		403.049	10.4954
24.0038	50.446	9.41429		403.568	10.5017
24.0122	50.3196	9.42168		402.557	10.5077
24.0267	50.3373	9.42715		402.698	10.5122
24.0398	50.4178	9.43644		403.343	10.5198
24.0514	50.3404	9.44339		402.724	10.5254
24.0642	50.3502	9.44886		402.802	10.5299
24.077	50.3412	9.45666		402.73	10.5363
24.0881	50.358	9.4634		402.864	10.5418
24.1015	50.3501	9.47155		402.801	10.5484
24.1147	50.4187	9.47865		403.35	10.5542
24.127	50.3295	9.48564		402.636	10.5599
24.1402	50.4331	9.49282		403.465	10.5658
24.1511	50.3629	9.50152		402.903	10.5729
24.1643	50.4167	9.50672		403.333	10.5771
24.1781	50.3766	9.51507		403.012	10.5839
24.1904	50.3667	9.52263		402.934	10.5901
24.2023	50.396	9.5291		403.168	10.5954
24.213	50.3448	9.53627		402.758	10.6013
24.227	50.4267	9.54344		403.414	10.6071
24.2383	50.313	9.55013		402.504	10.6126
24.2519	50.4287	9.55913		403.43	10.6199
24.265	50.3898	9.56531		403.119	10.625
24.2783	50.4016	9.57268		403.213	10.631
24.292	50.4534	9.58045		403.627	10.6373
24.3029	50.3968	9.5862		403.175	10.642
24.3144	50.4777	9.59314		403.822	10.6477
24.327	50.339	9.60187		402.712	10.6548
24.3414	50.4614	9.6081		403.691	10.6599
24.3524	50.4659	9.61442		403.727	10.665
24.3644	50.3882	9.62148		403.106	10.6708
24.3768	50.4031	9.63008		403.225	10.6778
24.3904	50.4339	9.63772		403.472	10.6841
24.4032	50.416	9.64426		403.328	10.6894
24.4154	50.4246	9.65063		403.396	10.6946
24.4265	50.3927	9.65823		403.141	10.7008
24.4378	50.3329	9.66527		402.663	10.7066
24.452	50.3913	9.67216		403.13	10.7122
24.4647	50.4402	9.67935		403.522	10.7181
24.4761	50.3995	9.68708		403.196	10.7244
24.4891	50.3747	9.69474		402.998	10.7306
24.5016	50.4252	9.70295		403.401	10.7373
24.5149	50.4026	9.7085		403.221	10.7419
24.5293	50.5139	9.71634		404.111	10.7482
24.5389	50.3976	9.72271		403.181	10.7534
24.5532	50.5064	9.73131		404.051	10.7605
24.5654	50.4895	9.73827		403.916	10.7662
24.5779	50.4402	9.74575		403.521	10.7723
24.5905	50.4613	9.75354		403.691	10.7786
24.6012	50.3633	9.75875		402.907	10.7829
24.6151	50.5076	9.76816		404.061	10.7906
24.6282	50.4886	9.77496		403.909	10.7961
24.6397	50.4789	9.78276		403.831	10.8025
24.6522	50.4322	9.78958		403.457	10.808
24.6641	50.4034	9.79579		403.227	10.8131
24.6781	50.4949	9.80317		403.959	10.8191
24.6899	50.4029	9.8115		403.223	10.8259
24.7021	50.4936	9.81802		403.949	10.8313
24.715	50.4731	9.82586		403.785	10.8377
24.7272	50.4647	9.83236		403.717	10.843
24.7391	50.4267	9.83885		403.414	10.8483
24.7529	50.4989	9.84761		403.991	10.8554
24.7651	50.4319	9.85429		403.456	10.8609
24.7768	50.4029	9.86075		403.223	10.8661
24.7909	50.4924	9.86843		403.939	10.8724
24.8027	50.4846	9.87651		403.876	10.879
24.8153	50.4613	9.88529		403.691	10.8862
24.827	50.4391	9.8893		403.513	10.8894
24.8403	50.4393	9.89892		403.514	10.8973
24.8514	50.4946	9.90585		403.957	10.9029
24.8627	50.3949	9.9114		403.159	10.9075
24.8765	50.4845	9.91976		403.876	10.9143
24.8897	50.5383	9.92731		404.307	10.9205
24.9008	50.4185	9.93381		403.348	10.9258
24.9145	50.5196	9.94279		404.157	10.9331
24.9261	50.4644	9.9494		403.715	10.9385
24.9402	50.4932	9.95714		403.946	10.9448
24.9528	50.5029	9.96511		404.023	10.9513
24.9655	50.5166	9.97203		404.133	10.957
24.978	50.5356	9.97896		404.285	10.9626
24.9893	50.4766	9.98566		403.813	10.9681
25.0013	50.488	9.99319		403.904	10.9742
25.0144	50.5082	10.0019		404.066	10.9814
25.0263	50.4399	10.0075		403.519	10.986
25.0401	50.4574	10.0152		403.659	10.9922
25.0527	50.5459	10.0225		404.367	10.9982
25.0654	50.542	10.0292		404.336	11.0037
25.0767	50.5262	10.0354		404.21	11.0087
25.0909	50.5597	10.0436		404.478	11.0154
25.1024	50.5328	10.0509		404.263	11.0214
25.1133	50.4646	10.0575		403.717	11.0268
25.128	50.532	10.0656		404.256	11.0334
25.139	50.5103	10.0727		404.082	11.0392
25.1531	50.588	10.0802		404.704	11.0452
25.1633	50.4952	10.0874		403.961	11.0511
25.176	50.4431	10.095		403.545	11.0574
25.1903	50.5539	10.1019		404.431	11.063
25.2029	50.5497	10.1105		404.397	11.0701
25.2149	50.5011	10.1168		404.008	11.0751
25.2258	50.4834	10.1232		403.867	11.0804
25.2401	50.5347	10.1301		404.278	11.086
25.2535	50.5296	10.1387		404.237	11.093
25.265	50.5575	10.1446		404.46	11.0978
25.2786	50.5892	10.1514		404.713	11.1034
25.2891	50.485	10.1588		403.88	11.1094
25.3023	50.5133	10.1674		404.107	11.1165
25.3161	50.5127	10.1755		404.102	11.1231
25.3265	50.4934	10.1814		403.947	11.1279
25.3397	50.5279	10.1892		404.223	11.1343
25.3525	50.5353	10.1967		404.283	11.1404
25.3646	50.5175	10.203		404.14	11.1456
25.3737	50.4091	10.2095		403.273	11.1509
25.3889	50.5512	10.2173		404.41	11.1572
25.4034	50.6114	10.2261		404.891	11.1644
25.4149	50.4869	10.2335		403.896	11.1704
25.4268	50.6017	10.2416		404.814	11.177
25.4386	50.5352	10.2471		404.281	11.1815
25.452	50.5629	10.2555		404.503	11.1884
25.4625	50.4754	10.2628		403.803	11.1943
25.4759	50.4967	10.269		403.974	11.1994
25.4893	50.5539	10.2761		404.431	11.2052
25.5015	50.5666	10.2822		404.532	11.2102
25.5153	50.5825	10.292		404.66	11.2182
25.5267	50.4983	10.2994		403.986	11.2242
25.5405	50.5896	10.3061		404.716	11.2297
25.5541	50.6194	10.314		404.955	11.2361
25.5656	50.5985	10.3213		404.788	11.2421
25.5767	50.5317	10.3286		404.254	11.2481
25.5891	50.5435	10.3348		404.348	11.2531
25.6024	50.5271	10.3437		404.217	11.2604
25.6141	50.5669	10.3512		404.535	11.2665
25.6283	50.5903	10.3583		404.722	11.2723
25.6399	50.5738	10.3665		404.591	11.279
25.6519	50.5741	10.3727		404.593	11.2841
25.6656	50.5783	10.3807		404.626	11.2905
25.6772	50.5805	10.3868		404.644	11.2956
25.69	50.5676	10.3931		404.54	11.3007
25.7026	50.5367	10.4015		404.294	11.3076
25.7144	50.5301	10.4095		404.241	11.3141
25.7269	50.5917	10.4173		404.733	11.3205
25.7403	50.5474	10.422		404.379	11.3243
25.7523	50.5771	10.4308		404.617	11.3315
25.7658	50.5107	10.4383		404.086	11.3376
[truncated: 1,638 more rows]
