# Supplementary material for: An experimental and numerical study of twin dowel type shear connector
Source: Sci Rep. 2023 Feb 21;13:3071. doi: 10.1038/s41598-023-30005-3 (PMC9945454; doi:10.1038/s41598-023-30005-3)
Supplement: Supplementary file 1 — Supplementary Information. [file 41598_2023_30005_MOESM1_ESM.zip › Raw_data/ST-2.csv]

HEADER
ColSep	SEMICOLON
DecSep	.
ColLen	18
dT	0.5
Variable_1
Variable_2
DATA
FU_160_Poloha	FU_160_Síla	FU_160_Extensometer
mm	kN	mm
1.745265451E-002	-5.224704742E-001	-3.451016355E000
3.494212897E-002	1.390218735E000	-3.443790530E000
5.095880558E-002	3.322815895E000	-3.439977987E000
6.877965955E-002	5.459642410E000	-3.432947878E000
8.877289035E-002	7.563853264E000	-3.425800340E000
1.050104866E-001	9.470462799E000	-3.418300513E000
1.244145983E-001	1.168758869E001	-3.412342926E000
1.407626544E-001	1.359577179E001	-3.405508533E000
1.610504448E-001	1.586415768E001	-3.399425688E000
1.789449387E-001	1.778533459E001	-3.390814195E000
1.968762525E-001	1.989030838E001	-3.383063852E000
2.156176051E-001	2.189748287E001	-3.380613492E000
2.344325976E-001	2.398476601E001	-3.370804219E000
2.517747923E-001	2.601039410E001	-3.364948404E000
2.691906269E-001	2.803101540E001	-3.357894809E000
2.882265391E-001	3.005805016E001	-3.353354204E000
3.079988502E-001	3.215749264E001	-3.343278759E000
3.242732664E-001	3.395774364E001	-3.340108164E000
3.437878379E-001	3.600234985E001	-3.331614101E000
3.631919496E-001	3.807311058E001	-3.325781772E000
3.807550639E-001	3.968803883E001	-3.319284010E000
4.018160732E-001	4.075980186E001	-3.314860834E000
4.204469660E-001	4.027311802E001	-3.313670883E000
4.412134156E-001	4.017610550E001	-3.316183873E000
4.598811284E-001	3.987224102E001	-3.316888449E000
4.818994562E-001	3.999037743E001	-3.316575304E000
5.000885096E-001	3.983836174E001	-3.315338381E000
5.216281782E-001	3.989617825E001	-3.315526268E000
5.381235141E-001	3.959066868E001	-3.320129502E000
5.583376646E-001	3.966169357E001	-3.319456240E000
5.789200145E-001	3.924062252E001	-3.318211488E000
5.986555057E-001	3.873987198E001	-3.320473961E000
6.169918389E-001	3.833062649E001	-3.322016201E000
6.348126929E-001	3.831810951E001	-3.322196260E000
6.555055027E-001	3.843843937E001	-3.321507341E000
6.740259356E-001	3.849213123E001	-3.318767320E000
6.918099697E-001	3.860960007E001	-3.318477661E000
7.119504802E-001	3.877661228E001	-3.319213552E000
7.309863924E-001	3.883991241E001	-3.318281945E000
7.492122658E-001	3.882997036E001	-3.319119609E000
7.665176405E-001	3.892052174E001	-3.318375889E000
7.862899517E-001	3.904509544E001	-3.318978693E000
8.049208445E-001	3.918159008E001	-3.315440153E000
8.240303966E-001	3.925805092E001	-3.318736006E000
8.415566910E-001	3.881542683E001	-3.320747964E000
8.642745978E-001	3.843767643E001	-3.321483855E000
8.830895903E-001	3.809599876E001	-3.323331411E000
9.022359623E-001	3.793962002E001	-3.324286504E000
9.181421791E-001	3.779237270E001	-3.324145589E000
9.378776703E-001	3.801391125E001	-3.324889308E000
9.568767625E-001	3.811213970E001	-3.321389911E000
9.762440543E-001	3.824858665E001	-3.323088724E000
9.946908473E-001	3.829600811E001	-3.322352833E000
1.012217142E000	3.824265003E001	-3.320677506E000
1.032578572E000	3.815391064E001	-3.324583992E000
1.052166783E000	3.789889812E001	-3.324811022E000
1.068551659E000	3.752682209E001	-3.325750458E000
1.087882131E000	3.748803139E001	-3.325617371E000
1.108979960E000	3.786427975E001	-3.323511470E000
1.127021734E000	3.800096512E001	-3.324028159E000
1.143369790E000	3.808927536E001	-3.325131996E000
1.161043364E000	3.811068535E001	-3.325241597E000
1.181441615E000	3.829679489E001	-3.322791236E000
1.200072507E000	3.841931820E001	-3.324756222E000
1.219145240E000	3.841683865E001	-3.323127867E000
1.237555213E000	3.838834763E001	-3.322885179E000
1.255412887E000	3.821291924E001	-3.324779708E000
1.275074738E000	3.836872578E001	-3.322728607E000
1.295031149E000	3.836319447E001	-3.322290203E000
1.311821044E000	3.835432529E001	-3.317091994E000
1.329384159E000	3.812479973E001	-3.314547689E000
1.349635129E000	3.792784214E001	-3.299681122E000
1.369628360E000	3.792600632E001	-3.288971557E000
1.388516992E000	3.780546188E001	-3.277173813E000
1.404901868E000	3.736634254E001	-3.269180783E000
1.425926058E000	3.747868538E001	-3.255339766E000
1.445772009E000	3.770713806E001	-3.244833745E000
1.461310026E000	3.739433289E001	-3.236621513E000
1.479756819E000	3.773469925E001	-3.226577382E000
1.500744188E000	3.787250519E001	-3.215546843E000
1.518491402E000	3.773849010E001	-3.200938621E000
1.537564134E000	3.769059181E001	-3.185774566E000
1.556747326E000	3.774924278E001	-3.173084358E000
1.575157300E000	3.753480911E001	-3.152925638E000
1.593125433E000	3.771784306E001	-3.135162478E000
1.613008204E000	3.783376217E001	-3.114502725E000
1.630129479E000	3.786451817E001	-3.098297463E000
1.648944472E000	3.810391426E001	-3.080816134E000
1.667980384E000	3.829157352E001	-3.059710149E000
1.687384496E000	3.851301670E001	-3.046331022E000
1.707156807E000	3.858666420E001	-3.023674969E000
1.725493140E000	3.871147633E001	-3.008964974E000
1.742761695E000	3.874921799E001	-2.992994571E000
1.761871247E000	3.882935047E001	-2.976515306E000
1.781496278E000	3.889880180E001	-2.960599703E000
1.800532190E000	3.887927532E001	-2.943760321E000
1.819568103E000	3.906261921E001	-2.924415778E000
1.836321178E000	3.899300098E001	-2.906887477E000
1.855541190E000	3.911600113E001	-2.891238047E000
1.875350321E000	3.918781281E001	-2.874046377E000
1.893576195E000	3.918080330E001	-2.855390754E000
1.911433868E000	3.915817738E001	-2.835811352E000
1.932642157E000	3.935215473E001	-2.820154094E000
1.949358413E000	3.946845531E001	-2.801467155E000
1.967878846E000	3.948547840E001	-2.785833383E000
1.986841118E000	3.928277493E001	-2.767365646E000
2.006871169E000	3.802933693E001	-2.732363845E000
2.026533020E000	3.764605522E001	-2.707805435E000
2.045716212E000	3.758621216E001	-2.682597249E000
2.062395648E000	3.769381046E001	-2.662806474E000
2.081026541E000	3.767812252E001	-2.641747461E000
2.100025633E000	3.779101372E001	-2.618136315E000
2.119429745E000	3.794376850E001	-2.600020867E000
2.138060637E000	3.777759075E001	-2.575337199E000
2.157648849E000	3.787770271E001	-2.552336686E000
2.175948362E000	3.777997494E001	-2.529798063E000
2.193806036E000	3.772530556E001	-2.506421776E000
2.210964131E000	3.788232803E001	-2.486317856E000
2.230441883E000	3.810231686E001	-2.464037577E000
2.250398293E000	3.820657730E001	-2.440301173E000
2.269728765E000	3.844895363E001	-2.418811585E000
2.287660079E000	3.837833405E001	-2.398911210E000
2.306401432E000	3.855543137E001	-2.375213949E000
2.323559527E000	3.864030838E001	-2.353583446E000
2.344436436E000	3.881089687E001	-2.330747335E000
2.361741811E000	3.904035091E001	-2.309672665E000
2.379967684E000	3.907380104E001	-2.285466543E000
2.398672217E000	3.906168938E001	-2.263922155E000
2.417781769E000	3.904449940E001	-2.244632413E000
2.437701360E000	3.903067112E001	-2.223213283E000
2.457805051E000	3.850870132E001	-2.189252689E000
2.474263566E000	3.817396164E001	-2.165892060E000
2.494735457E000	3.832166195E001	-2.137755966E000
2.512372211E000	3.829007149E001	-2.117033584E000
2.531923602E000	3.839254379E001	-2.095794513E000
2.549818096E000	3.838398457E001	-2.071517934E000
2.569443127E000	3.858740330E001	-2.052282992E000
2.586527583E000	3.859968185E001	-2.031396209E000
2.605526675E000	3.878338337E001	-2.007088315E000
2.624893966E000	3.888945580E001	-1.986937423E000
2.644555818E000	3.905632496E001	-1.964978118E000
2.662376672E000	3.907308578E001	-1.946001521E000
2.680418445E000	3.917384148E001	-1.921435282E000
2.699896197E000	3.907682896E001	-1.900305812E000
2.719005749E000	3.916351795E001	-1.881203956E000
2.737710282E000	3.922095299E001	-1.855643482E000
2.755715235E000	3.921439648E001	-1.835516076E000
2.774456588E000	3.930299282E001	-1.817478914E000
2.794081619E000	3.935701847E001	-1.792129812E000
2.813154352E000	3.938136101E001	-1.772934013E000
2.828839649E000	3.929953575E001	-1.750403218E000
2.850600237E000	3.931453228E001	-1.726518070E000
2.867574232E000	3.931617737E001	-1.707878104E000
2.888635241E000	3.958864212E001	-1.685558682E000
2.905093757E000	3.949775696E001	-1.665274704E000
2.926596606E000	3.971023560E001	-1.646619080E000
2.944785659E000	3.965907097E001	-1.626123729E000
2.962238314E000	3.958926201E001	-1.605675349E000
2.979028209E000	3.922801018E001	-1.582987981E000
3.000972897E000	3.847212791E001	-1.549230932E000
3.018977851E000	3.809721470E001	-1.522394391E000
3.037056445E000	3.812816143E001	-1.501491951E000
3.056423736E000	3.842866421E001	-1.480581682E000
3.075975128E000	3.859047890E001	-1.457549855E000
3.094716480E000	3.863356113E001	-1.438494971E000
3.114451972E000	3.887917995E001	-1.414938626E000
3.132088726E000	3.866426945E001	-1.392932349E000
3.150866898E000	3.874654770E001	-1.374644671E000
3.167288594E000	3.876969814E001	-1.351644158E000
3.188349604E000	3.884866238E001	-1.329011591E000
3.206207278E000	3.890240192E001	-1.305251701E000
3.223033993E000	3.887548447E001	-1.282814849E000
3.244831401E000	3.916838169E001	-1.260424970E000
3.264345973E000	3.860318661E001	-1.231435555E000
3.280804489E000	3.841221333E001	-1.207573893E000
3.301239559E000	3.858175278E001	-1.186593167E000
3.318839493E000	3.848726749E001	-1.164070201E000
3.336991727E000	3.849344254E001	-1.141124488E000
3.356432658E000	3.871879578E001	-1.120644794E000
3.374253512E000	3.877646923E001	-1.098755947E000
3.393178964E000	3.884940147E001	-1.078808599E000
3.411773037E000	3.904123306E001	-1.062485907E000
3.429888451E000	3.905992508E001	-1.040354372E000
3.450839000E000	3.932566643E001	-1.015991678E000
3.469285793E000	3.903768063E001	-9.948308930E-001
3.488468985E000	3.867764473E001	-9.640722086E-001
3.506437119E000	3.844671249E001	-9.396390567E-001
3.526614450E000	3.818950653E001	-9.141412112E-001
3.544251204E000	3.808231354E001	-8.924715653E-001
3.563876235E000	3.811554909E001	-8.681558428E-001
3.581918009E000	3.806362152E001	-8.476683200E-001
3.599922963E000	3.815119267E001	-8.286917227E-001
3.617817456E000	3.835954666E001	-8.059730405E-001
3.636595629E000	3.835549355E001	-7.864797537E-001
3.656404760E000	3.852782249E001	-7.652876542E-001
3.675477492E000	3.867716789E001	-7.412067906E-001
3.693298346E000	3.870403767E001	-7.220736207E-001
3.710787821E000	3.883557320E001	-7.005918620E-001
3.731149251E000	3.891437054E001	-6.800495387E-001
3.748565085E000	3.889222145E001	-6.554128424E-001
3.767600998E000	3.897151947E001	-6.367102471E-001
3.787226029E000	3.913362026E001	-6.149858009E-001
3.806630141E000	3.928706646E001	-5.954768568E-001
3.824819194E000	3.934359550E001	-5.742847573E-001
3.845622464E000	3.951492310E001	-5.524507103E-001
3.862265079E000	3.941061497E001	-5.333018831E-001
3.882736969E000	3.953948021E001	-5.111546909E-001
3.899158666E000	3.857052326E001	-4.815155005E-001
3.919961935E000	3.812437057E001	-4.541935843E-001
3.937488230E000	3.799600601E001	-4.351308721E-001
3.957260541E000	3.806941509E001	-4.118798431E-001
3.975523234E000	3.816390038E001	-3.939601107E-001
3.994375046E000	3.826282024E001	-3.711787996E-001
4.013742338E000	3.834698200E001	-3.534156397E-001
4.030826793E000	3.836328983E001	-3.320043387E-001
4.051188223E000	3.837540150E001	-3.106321808E-001
4.069635017E000	3.815422058E001	-2.901055148E-001
4.087639970E000	3.795228004E001	-2.686785565E-001
4.105608104E000	3.783643246E001	-2.452944409E-001
4.125417235E000	3.779637814E001	-2.297232973E-001
4.143679928E000	3.783040047E001	-2.177768090E-001
4.163636339E000	3.780367374E001	-2.048360848E-001
4.179432096E000	3.767373562E001	-1.939308043E-001
4.200493105E000	3.780171871E001	-1.864857778E-001
4.218939898E000	3.776545525E001	-1.759249569E-001
4.238233550E000	3.781368732E001	-1.615202791E-001
4.254581606E000	3.781156540E001	-1.490805872E-001
4.274317098E000	3.795526028E001	-1.433656878E-001
4.294310328E000	3.824772835E001	-1.323821209E-001
4.312204822E000	3.815965652E001	-1.257591006E-001
4.329178817E000	3.818581104E001	-1.203260319E-001
4.348472469E000	3.837554455E001	-1.144154168E-001
4.368428880E000	3.825438023E001	-1.102271001E-001
4.387832992E000	3.821690083E001	-1.045983157E-001
4.406390245E000	3.813765049E001	-1.029151604E-001
4.426346656E000	3.824651241E001	-9.875032960E-002
4.443320651E000	3.806264400E001	-9.242479716E-002
4.462467023E000	3.819956779E001	-9.006055112E-002
4.479882857E000	3.812947273E001	-8.441610941E-002
4.501201606E000	3.840160370E001	-7.781657494E-002
4.519427480E000	3.849465847E001	-7.427803451E-002
4.537542893E000	3.856554031E001	-6.502459471E-002
4.554848268E000	3.852884769E001	-6.147039702E-002
4.575909277E000	3.869547844E001	-5.678887672E-002
4.594540170E000	3.874409199E001	-5.305462056E-002
4.612545124E000	3.870310783E001	-5.001711240E-002
4.630071418E000	3.867683411E001	-4.521816266E-002
4.649107330E000	3.881771564E001	-4.143693472E-002
4.667627763E000	3.886306286E001	-3.826633987E-002
4.687142335E000	3.898375034E001	-3.461819863E-002
4.705257748E000	3.888993263E001	-3.001496462E-002
4.722268563E000	3.891220093E001	-2.765854721E-002
4.744065972E000	3.905305862E001	-2.350937370E-002
4.762880964E000	3.904402256E001	-2.174793211E-002
4.780775458E000	3.902902603E001	-1.921145623E-002
4.800915969E000	3.908972740E001	-1.727778480E-002
4.819878241E000	3.922684193E001	-1.200128867E-002
4.836263117E000	3.911571503E001	-1.092876646E-002
4.856109068E000	3.907408714E001	-9.394355123E-003
4.875955019E000	3.915719986E001	-2.505161366E-003
4.894696372E000	3.927407265E001	-2.880935571E-003
4.911744007E000	3.926098347E001	1.033379064E-003
4.929049381E000	3.924219608E001	8.345318801E-003
4.949558091E000	3.941996098E001	9.950187801E-003
4.967673505E000	3.926341534E001	1.065476444E-002
4.985567999E000	3.917047977E001	1.111665356E-002
5.008543645E000	3.937556744E001	1.380970203E-002
5.025591280E000	3.935487270E001	1.664366583E-002
5.042602096E000	3.931798935E001	2.019003489E-002
5.063184446E000	3.939464092E001	2.350154507E-002
5.080821200E000	3.905053139E001	1.986906109E-002
5.101035350E000	3.897743225E001	2.390863379E-002
5.117641146E000	3.877081871E001	2.404954912E-002
5.137818477E000	3.862338066E001	2.207673454E-002
5.157112128E000	3.865337372E001	2.332148659E-002
5.174712063E000	3.867707253E001	2.469149672E-002
5.194705293E000	3.852348328E001	2.321971441E-002
5.213262546E000	3.852961063E001	2.321188578E-002
5.231157040E000	3.853785992E001	2.305531320E-002
5.249346094E000	3.854184151E001	2.393994831E-002
5.267351047E000	3.857781887E001	2.383817613E-002
5.287675658E000	3.857460022E001	2.444098058E-002
5.304391913E000	3.868486881E001	2.657819637E-002
5.325011083E000	3.893389702E001	2.819089400E-002
5.341138220E000	3.898973465E001	2.961570453E-002
5.361499650E000	3.938982487E001	3.129885982E-002
5.381014221E000	3.957304955E001	3.302898689E-002
5.398135496E000	3.964636326E001	3.700593056E-002
5.418202367E000	3.981781006E001	3.787490841E-002
5.437790578E000	4.002771378E001	4.199276740E-002
5.456200552E000	4.006214142E001	4.955522328E-002
5.475199644E000	4.011864662E001	5.591989887E-002
5.493462337E000	4.019026756E001	6.035090304E-002
5.511025451E000	4.018952847E001	6.724792542E-002
5.529693164E000	4.010462761E001	7.610993376E-002
5.550901453E000	4.031307697E001	8.270163960E-002
5.569274606E000	4.033153057E001	8.833042405E-002
5.586506341E000	4.026620388E001	9.558756338E-002
5.605431794E000	4.035766125E001	1.041051120E-001
5.625645944E000	4.038097858E001	1.100000699E-001
5.644350477E000	4.041121006E001	1.167405197E-001
5.664969647E000	4.054429531E001	1.226119916E-001
5.680507664E000	4.037339687E001	1.332197843E-001
5.701016374E000	4.055914879E001	1.384806231E-001
5.719831367E000	4.057531357E001	1.464110246E-001
5.739750957E000	4.067041874E001	1.547250289E-001
5.756688133E000	4.055633545E001	1.614185069E-001
5.774361707E000	4.054508209E001	1.691218781E-001
5.794649497E000	4.061994553E001	1.775219973E-001
5.812617631E000	4.065718651E001	1.849670237E-001
5.830880324E000	4.069170952E001	1.951285845E-001
5.850505356E000	4.070451260E001	2.001389073E-001
5.868878509E000	4.072139263E001	2.115060770E-001
5.887803961E000	4.077274799E001	2.158744521E-001
5.904925236E000	4.072577953E001	2.240866842E-001
5.926428085E000	4.096329212E001	2.365420334E-001
5.942334302E000	4.085273743E001	2.409886948E-001
5.961591133E000	4.091353416E001	2.510876266E-001
5.980185206E000	4.090423584E001	2.615310180E-001
5.997969240E000	4.089903831E001	2.707218288E-001
6.017704731E000	4.091904163E001	2.786130871E-001
6.038949840E000	4.108901024E001	2.902151156E-001
6.054745597E000	4.095718861E001	2.978088860E-001
6.075401587E000	4.120984077E001	3.055122572E-001
6.094142940E000	4.113199711E001	3.137949470E-001
6.113215672E000	4.109928608E001	3.257101208E-001
6.130116027E000	4.109866619E001	3.341102400E-001
6.152244815E000	4.129989147E001	3.449059197E-001
6.168298312E000	4.120600224E001	3.526092909E-001
6.186781925E000	4.122021198E001	3.639060030E-001
6.206664696E000	4.127025604E001	3.702785072E-001
6.222902292E000	4.116997719E001	3.819196789E-001
6.244405140E000	4.133875370E001	3.903902558E-001
6.262704654E000	4.131586552E001	4.005674738E-001
6.281446006E000	4.129302502E001	4.096095406E-001
6.300003259E000	4.138801098E001	4.204756781E-001
6.317640013E000	4.132549763E001	4.266837811E-001
6.337228225E000	4.139549732E001	4.365478540E-001
6.354864979E000	4.133591652E001	4.451828320E-001
6.374305911E000	4.137141705E001	4.560176549E-001
6.394004582E000	4.144086838E001	4.647857197E-001
6.411530876E000	4.146482944E001	4.755500850E-001
6.430603608E000	4.150044918E001	4.843024925E-001
6.449381781E000	4.152619839E001	4.952469162E-001
6.467570834E000	4.153809547E001	5.020656523E-001
6.487674525E000	4.168133736E001	5.119297252E-001
6.506710437E000	4.166319370E001	5.222165440E-001
6.526409109E000	4.169414043E001	5.338890303E-001
6.543898583E000	4.161057472E001	5.391107260E-001
6.562860855E000	4.176642895E001	5.490922283E-001
6.581418108E000	4.179329872E001	5.604124263E-001
6.600306741E000	4.173192978E001	5.687968882E-001
6.618274874E000	4.179248810E001	5.785748462E-001
6.637310787E000	4.178833961E001	5.878674291E-001
6.655941679E000	4.178586006E001	5.974888145E-001
6.675861270E000	4.183099270E001	6.060298490E-001
6.694381703E000	4.184734821E001	6.166611276E-001
6.713417615E000	4.194982052E001	6.280282973E-001
6.730317971E000	4.188365936E001	6.371408217E-001
6.749979822E000	4.193804264E001	6.439908723E-001
6.767322017E000	4.189982414E001	6.561017618E-001
6.788383026E000	4.197664261E001	6.648463407E-001
6.807087559E000	4.212048054E001	6.753680184E-001
6.826823050E000	4.212422371E001	6.836898514E-001
6.843686585E000	4.200375080E001	6.940314706E-001
6.863127517E000	4.205253124E001	7.022985031E-001
6.879696493E000	4.198365211E001	7.119120599E-001
6.900168383E000	4.210753441E001	7.235454030E-001
6.920345713E000	4.224519730E001	7.332372460E-001
6.938682046E000	4.223079681E001	7.410189035E-001
6.957423399E000	4.222509861E001	7.531611075E-001
6.973219156E000	4.206650257E001	7.610288799E-001
6.991518669E000	4.219145775E001	7.693193983E-001
7.012064199E000	4.227945805E001	7.799976486E-001
7.032572909E000	4.232361317E001	7.929618587E-001
7.050062384E000	4.230613708E001	8.010410041E-001
7.069908335E000	4.234285355E001	8.112808512E-001
7.086550951E000	4.227042198E001	8.183109603E-001
7.106470541E000	4.232492447E001	8.328800393E-001
7.123996836E000	4.239230156E001	8.406538682E-001
7.143437767E000	4.249088764E001	8.497585641E-001
7.161221801E000	4.233310223E001	8.587536591E-001
7.179742234E000	4.240715504E001	8.710915788E-001
7.200729604E000	4.244360924E001	8.792881537E-001
7.217740419E000	4.240169525E001	8.907492669E-001
7.237549550E000	4.250476360E001	8.971922288E-001
7.256033163E000	4.256887436E001	9.092170034E-001
7.276689153E000	4.263842106E001	9.201849130E-001
7.294546827E000	4.261164665E001	9.310119072E-001
7.312183581E000	4.256141186E001	9.400931172E-001
7.332839571E000	4.267070293E001	9.505286800E-001
7.349887206E000	4.262640476E001	9.597586339E-001
7.367818520E000	4.260351658E001	9.691999608E-001
7.387001712E000	4.260191917E001	9.797372958E-001
7.405558965E000	4.270360470E001	9.899614856E-001
7.424742157E000	4.270691872E001	9.985808065E-001
7.441789792E000	4.264786243E001	1.008585795E000
7.461856662E000	4.267897606E001	1.018880442E000
7.480303455E000	4.270808697E001	1.028133882E000
7.499781207E000	4.278509617E001	1.038866933E000
7.517123402E000	4.271101952E001	1.047494082E000
7.538294871E000	4.290008545E001	1.060708808E000
7.556373464E000	4.293131828E001	1.067496230E000
7.574304778E000	4.274420738E001	1.077078472E000
7.592935671E000	4.282770157E001	1.089150218E000
7.612339783E000	4.287335873E001	1.100235558E000
7.630897036E000	4.288065434E001	1.108142473E000
7.648938809E000	4.286019802E001	1.118930324E000
7.669631619E000	4.290654659E001	1.128872683E000
7.689109371E000	4.302186966E001	1.140208539E000
7.705420607E000	4.298551083E001	1.148867003E000
7.726150236E000	4.304060936E001	1.158535360E000
7.743418791E000	4.301023483E001	1.167749656E000
7.760613706E000	4.296944141E001	1.179735288E000
7.779281419E000	4.295485020E001	1.186240879E000
7.801226107E000	4.310214520E001	1.196981758E000
7.816911404E000	4.306883812E001	1.207511264E000
7.836720535E000	4.298579693E001	1.220201472E000
7.856640126E000	4.319026470E001	1.227067180E000
7.875197379E000	4.312112331E001	1.239428586E000
7.893644172E000	4.310159683E001	1.245566231E000
7.912348704E000	4.325222969E001	1.258366040E000
7.931973736E000	4.325013161E001	1.269294807E000
7.950273249E000	4.324672222E001	1.276825948E000
7.968425483E000	4.327116013E001	1.287762543E000
7.987240475E000	4.325129986E001	1.298769596E000
8.007380986E000	4.331293106E001	1.308218751E000
8.024502261E000	4.318859577E001	1.317229504E000
8.044164112E000	4.330387115E001	1.327312778E000
8.063236844E000	4.343364239E001	1.338343317E000
8.081978197E000	4.337961674E001	1.349005910E000
8.101014109E000	4.336998463E001	1.355268813E000
8.118282664E000	4.335727692E001	1.364968485E000
8.138865014E000	4.341802597E001	1.376132110E000
8.155728549E000	4.338827133E001	1.385870925E000
8.174506722E000	4.337928295E001	1.395609740E000
8.194536772E000	4.347453117E001	1.404268204E000
8.211658047E000	4.341859818E001	1.417146299E000
8.232019478E000	4.353709221E001	1.426814656E000
8.250724010E000	4.350063801E001	1.435848894E000
8.269428543E000	4.356074333E001	1.444836161E000
8.285408400E000	4.343409538E001	1.456367732E000
8.305401630E000	4.356372356E001	1.464008474E000
8.324253443E000	4.352176189E001	1.476393365E000
8.342921156E000	4.356698990E001	1.485341489E000
8.364497644E000	4.363474846E001	1.495283848E000
8.380587961E000	4.357297421E001	1.503472594E000
8.398482455E000	4.352214336E001	1.514597076E000
8.418033846E000	4.357447624E001	1.524187147E000
8.436812019E000	4.366433620E001	1.533511044E000
8.454669692E000	4.366891384E001	1.544353696E000
8.474552463E000	4.364550114E001	1.551235061E000
8.492815157E000	4.365265369E001	1.563189378E000
8.511077850E000	4.366910458E001	1.571472068E000
8.531328820E000	4.375717640E001	1.584334506E000
8.549407414E000	4.366292953E001	1.590519123E000
8.570063404E000	4.383759499E001	1.603224988E000
8.588731117E000	4.382152557E001	1.611672079E000
8.606367871E000	4.377563000E001	1.620408829E000
8.625256503E000	4.382143021E001	1.633122523E000
8.644660615E000	4.388647079E001	1.642289848E000
8.663365148E000	4.394049644E001	1.653461302E000
8.680375963E000	4.379100800E001	1.664476183E000
8.700221914E000	4.385120869E001	1.673753109E000
8.718889627E000	4.388611317E001	1.683397980E000
8.737851899E000	4.400095940E001	1.691813757E000
8.756077772E000	4.391376972E001	1.703118298E000
8.776034183E000	4.397068024E001	1.715965078E000
8.792897718E000	4.383418560E001	1.721820893E000
8.812522750E000	4.389054775E001	1.729704323E000
8.832957820E000	4.401214123E001	1.742472817E000
8.850852314E000	4.408376217E001	1.752916208E000
8.868084049E000	4.399969578E001	1.763312628E000
8.886862221E000	4.403741360E001	1.770178336E000
8.905198554E000	4.395992756E001	1.783972381E000
8.926333204E000	4.411227703E001	1.791832324E000
8.943822678E000	4.416058064E001	1.799206893E000
8.962932230E000	4.410119057E001	1.812280704E000
8.979427566E000	4.412703514E001	1.822262206E000
8.999052597E000	4.407148361E001	1.830560553E000
9.019229928E000	4.418900013E001	1.841512806E000
9.039628178E000	4.426357746E001	1.851783967E000
9.056602173E000	4.419176579E001	1.863119823E000
9.075564446E000	4.421300888E001	1.871527770E000
9.093900779E000	4.419877529E001	1.883576031E000
9.113562630E000	4.422638416E001	1.893181759E000
9.130278886E000	4.424269199E001	1.901221761E000
9.150345756E000	4.430048466E001	1.911109320E000
9.170523087E000	4.435544014E001	1.923995244E000
9.187865282E000	4.425895214E001	1.933718401E000
9.204986557E000	4.427101612E001	1.941648803E000
9.226673505E000	4.446563721E001	1.952287910E000
9.244162979E000	4.439928532E001	1.961400434E000
9.262536133E000	4.428946972E001	1.973871441E000
9.281240665E000	4.433872700E001	1.982365504E000
9.300423857E000	4.437880516E001	1.991752030E000
9.320196168E000	4.447300434E001	2.004058635E000
9.337612003E000	4.442393780E001	2.011174859E000
9.358746652E000	4.461290836E001	2.023865067E000
9.377451185E000	4.455091953E001	2.031709354E000
9.392584183E000	4.439198971E001	2.043491441E000
9.412798333E000	4.446699619E001	2.052345621E000
9.429514589E000	4.450678825E001	2.061364202E000
9.448587321E000	4.446456432E001	2.073099317E000
9.468506912E000	4.444909096E001	2.084630888E000
9.486806425E000	4.453365803E001	2.092443860E000
9.504516819E000	4.441230297E001	2.102221818E000
9.524657330E000	4.449577332E001	2.111130798E000
9.541852245E000	4.445409775E001	2.123218201E000
9.561514096E000	4.453563690E001	2.133270161E000
9.582317366E000	4.465816021E001	2.141631137E000
9.599990940E000	4.461367130E001	2.153256652E000
9.620094630E000	4.463505745E001	2.163332098E000
9.637620925E000	4.464137554E001	2.170597066E000
9.656877757E000	4.459483624E001	2.183083729E000
9.675140450E000	4.467983246E001	2.192086653E000
9.693808163E000	4.471542835E001	2.202804047E000
9.712328596E000	4.472923279E001	2.213169152E000
9.731548608E000	4.469857216E001	2.221436184E000
9.751394559E000	4.479217529E001	2.232278836E000
9.766453917E000	4.464030266E001	2.240083979E000
9.786299868E000	4.470670223E001	2.251967838E000
9.806035359E000	4.475982189E001	2.260391443E000
9.823156634E000	4.469959736E001	2.270678262E000
9.843149865E000	4.474730492E001	2.281575714E000
9.864247694E000	4.488301277E001	2.292340080E000
9.883209966E000	4.481787682E001	2.300286138E000
9.898527064E000	4.483599663E001	2.311575022E000
9.920876771E000	4.495899677E001	2.322308072E000
9.937335287E000	4.485132694E001	2.330590762E000
9.954640662E000	4.476175308E001	2.340400035E000
9.974854812E000	4.485080242E001	2.351399259E000
9.994737583E000	4.494605064E001	2.359893321E000
1.001392078E001	4.498422146E001	2.370156654E000
1.003034247E001	4.489033222E001	2.378501973E000
1.004956248E001	4.496834278E001	2.390017887E000
1.006948207E001	4.499258995E001	2.400101161E000
1.008822343E001	4.503436089E001	2.408994484E000
1.010523424E001	4.489762783E001	2.418138323E000
1.012287100E001	4.489669800E001	2.427423078E000
1.014592028E001	4.507389069E001	2.438805905E000
1.016241562E001	4.499585629E001	2.448075002E000
1.018248249E001	4.510459900E001	2.460788696E000
1.019975104E001	4.502034187E001	2.471521746E000
1.021944972E001	4.513244629E001	2.480736043E000
1.023911157E001	4.514627457E001	2.489464965E000
1.025682196E001	4.509646893E001	2.498843662E000
1.027438507E001	4.517285824E001	2.506562691E000
1.029375237E001	4.513421059E001	2.517272256E000
1.031271464E001	4.516286850E001	2.530667040E000
1.033182419E001	4.517168999E001	2.539435105E000
1.034997642E001	4.516818523E001	2.547271563E000
1.036842322E001	4.512622356E001	2.557166950E000
1.038624407E001	4.508931637E001	2.567821715E000
1.040701052E001	4.525926113E001	2.580128320E000
1.042486820E001	4.516603947E001	2.588324895E000
1.044294679E001	4.516322613E001	2.598635200E000
1.046286638E001	4.522869587E001	2.609258650E000
1.048164455E001	4.522557259E001	2.618606033E000
1.050009135E001	4.521944523E001	2.626724322E000
1.051997412E001	4.524276257E001	2.639336243E000
1.053621171E001	4.526238441E001	2.649529119E000
1.055429031E001	4.525501728E001	2.659573250E000
1.057490948E001	4.523773193E001	2.670862133E000
1.059394539E001	4.536478519E001	2.680272146E000
1.061353360E001	4.535107613E001	2.689149811E000
1.063117035E001	4.528729916E001	2.699272229E000
1.064950669E001	4.533112049E001	2.710709856E000
1.066821122E001	4.528374672E001	2.719016032E000
1.068802035E001	4.539303780E001	2.731291323E000
1.070587802E001	4.540650845E001	2.740482133E000
1.072487712E001	4.541397095E001	2.750087862E000
1.074394985E001	4.545538425E001	2.759200386E000
1.076066610E001	4.539165497E001	2.769604634E000
1.078065934E001	4.535725117E001	2.780079340E000
1.079921659E001	4.540836811E001	2.789739869E000
1.081832614E001	4.547131062E001	2.798875879E000
1.083820891E001	4.538037777E001	2.810610994E000
1.085632432E001	4.547276497E001	2.819058085E000
1.087436610E001	4.546546936E001	2.829384047E000
1.089502209E001	4.556062222E001	2.840954761E000
1.091332160E001	4.555182457E001	2.850396088E000
1.092966966E001	4.548604488E001	2.860009645E000
1.095069385E001	4.555838108E001	2.871987448E000
1.097068708E001	4.557313919E001	2.881295688E000
1.098828701E001	4.559099674E001	2.888975573E000
1.100643925E001	4.559407234E001	2.901203892E000
1.102429692E001	4.555041790E001	2.911443739E000
1.104377467E001	4.563550949E001	2.920689351E000
1.106284740E001	4.563374519E001	2.929512216E000
1.108155194E001	4.569289684E001	2.939117944E000
1.109988827E001	4.555244446E001	2.951612436E000
1.111969740E001	4.571411610E001	2.957562194E000
1.113674504E001	4.570000172E001	2.969046794E000
1.115530229E001	4.559075832E001	2.979544985E000
1.117522188E001	4.561808109E001	2.990176264E000
1.119392641E001	4.575905800E001	3.000220395E000
1.121288868E001	4.573116302E001	3.009755666E000
1.123063590E001	4.572818279E001	3.019870255E000
1.124989273E001	4.573562145E001	3.031902858E000
1.126782404E001	4.570541382E001	3.041915675E000
1.128866413E001	4.580602646E001	3.050785512E000
1.130545403E001	4.575135708E001	3.063851494E000
1.132537362E001	4.577653408E001	3.070247484E000
1.134536685E001	4.590780735E001	3.080166357E000
1.136223039E001	4.571878910E001	3.089466769E000
1.138100856E001	4.581382275E001	3.099800560E000
1.140118589E001	4.591393471E001	3.111058129E000
1.141922766E001	4.591388702E001	3.120154996E000
1.143656986E001	4.574594498E001	3.129839010E000
1.145501665E001	4.577000141E001	3.141096579E000
1.147508352E001	4.594635963E001	3.150944995E000
1.149548177E001	4.591069221E001	3.161043926E000
1.151182983E001	4.594719410E001	3.172027493E000
1.153116030E001	4.590148926E001	3.181531449E000
1.155163219E001	4.598803520E001	3.192358443E000
1.156912166E001	4.594924450E001	3.201009079E000
1.158679524E001	4.585962296E001	3.210740065E000
1.160667801E001	4.601781368E001	3.222240321E000
1.162372564E001	4.595975876E001	3.230992729E000
1.164312976E001	4.593687057E001	3.241545721E000
1.166367529E001	4.612779617E001	3.250454701E000
1.168042836E001	4.595167637E001	3.260890264E000
1.169979565E001	4.597611427E001	3.270738680E000
1.171754287E001	4.591536522E001	3.281041156E000
1.173724154E001	4.602391720E001	3.291695920E000
1.175863393E001	4.615223408E001	3.302335027E000
1.177597612E001	4.610891342E001	3.312747104E000
1.179295012E001	4.600195885E001	3.321209853E000
1.181231741E001	4.607789516E001	3.331003468E000
1.182899684E001	4.596636295E001	3.342057492E000
1.184946873E001	4.603185654E001	3.352453912E000
1.186821009E001	4.609200954E001	3.361997011E000
1.188673052E001	4.600837231E001	3.373199780E000
1.190569279E001	4.614336491E001	3.381725157E000
1.192494962E001	4.611809254E001	3.391088197E000
1.194534787E001	4.612851143E001	3.399911063E000
1.196180639E001	4.610579014E001	3.412663900E000
1.198080548E001	4.615559578E001	3.422473172E000
1.199899454E001	4.610564709E001	3.433918628E000
1.201836183E001	4.610719681E001	3.443414756E000
1.203743456E001	4.616980553E001	3.455243814E000
1.205488721E001	4.607837200E001	3.462266095E000
1.207602186E001	4.617486000E001	3.472122339E000
1.209321678E001	4.610753059E001	3.480420686E000
1.211181085E001	4.616560936E001	3.489572354E000
1.213055220E001	4.619984627E001	3.502489592E000
1.214892536E001	4.613528252E001	3.514169907E000
1.217035457E001	4.632737637E001	3.521998536E000
1.218832270E001	4.626419544E001	3.531353748E000
1.220566489E001	4.617831707E001	3.542133771E000
1.222532675E001	4.628195763E001	3.551379382E000
1.224373672E001	4.625265598E001	3.563098840E000
1.226225715E001	4.629817009E001	3.570637810E000
1.228151398E001	4.627513885E001	3.581785778E000
1.229892982E001	4.621224403E001	3.591626365E000
1.231792891E001	4.629528522E001	3.601279065E000
1.233711210E001	4.626317024E001	3.612583605E000
1.235544844E001	4.633228779E001	3.622486821E000
1.237356385E001	4.628148079E001	3.633853991E000
1.239377800E001	4.635839462E001	3.642254110E000
1.241402897E001	4.641420841E001	3.652478300E000
1.243103979E001	4.635541439E001	3.662420659E000
1.244992842E001	4.635906219E001	3.672456962E000
1.246866977E001	4.639685154E001	3.684105962E000
1.248774250E001	4.640924931E001	3.696459539E000
1.250644704E001	4.640269279E001	3.704757886E000
1.252526203E001	4.637634754E001	3.714559330E000
1.254400338E001	4.641172886E001	3.721675554E000
1.256278155E001	4.648513794E001	3.734968567E000
1.258097061E001	4.638247490E001	3.743658345E000
1.259915966E001	4.642975330E001	3.753326702E000
1.261812193E001	4.651980400E001	3.763840552E000
1.263811516E001	4.649069309E001	3.775239036E000
1.265707744E001	4.659194946E001	3.787365582E000
1.267372005E001	4.645681381E001	3.796485936E000
1.269511244E001	4.660727978E001	3.805606289E000
1.271271237E001	4.649531841E001	3.815110245E000
1.273009139E001	4.652535915E001	3.825835467E000
1.275041600E001	4.656362534E001	3.833938098E000
1.276705861E001	4.645540714E001	3.844467604E000
1.278705185E001	4.652953148E001	3.855036254E000
1.280501998E001	4.646382332E001	3.865659704E000
1.282512367E001	4.659521580E001	3.875468976E000
1.284316544E001	4.653465748E001	3.885560079E000
1.286209090E001	4.656896591E001	3.895995642E000
1.287843895E001	4.648756981E001	3.903973015E000
1.290181962E001	4.659886360E001	3.914831324E000
1.291883043E001	4.663980007E001	3.925376488E000
1.293657765E001	4.657461643E001	3.937189889E000
1.295767548E001	4.666881561E001	3.946004926E000
1.297604863E001	4.665083885E001	3.957145065E000
1.299438496E001	4.666321278E001	3.966962167E000
1.301180080E001	4.661433697E001	3.975902461E000
1.303194131E001	4.667325020E001	3.984740984E000
1.304851028E001	4.665951729E001	3.996695301E000
1.306986585E001	4.671928883E001	4.007639724E000
1.308768671E001	4.669733047E001	4.016000700E000
1.310576530E001	4.666924477E001	4.025520313E000
1.312513259E001	4.664866924E001	4.035149527E000
1.314435260E001	4.673447609E001	4.046101780E000
1.316313078E001	4.673821926E001	4.056192883E000
1.318098845E001	4.669811726E001	4.065023577E000
1.319987708E001	4.674558640E001	4.076132402E000
1.322034897E001	4.685297012E001	4.087930146E000
1.323758071E001	4.672143459E001	4.097238386E000
1.325576976E001	4.675984383E001	4.106264796E000
1.327605755E001	4.681839943E001	4.116739502E000
1.329476208E001	4.680998325E001	4.126360887E000
1.331291432E001	4.687592983E001	4.135285524E000
1.333102973E001	4.681406021E001	4.144789480E000
1.335061794E001	4.687857628E001	4.157119572E000
1.336759194E001	4.677054882E001	4.166740957E000
1.338813747E001	4.688315392E001	4.176096169E000
1.340632652E001	4.685661793E001	4.186398645E000
1.342366872E001	4.684302807E001	4.194830079E000
1.344244689E001	4.677760601E001	4.205445700E000
1.346350790E001	4.689259529E001	4.214010220E000
1.348158649E001	4.689493179E001	4.226997916E000
1.349988600E001	4.687871933E001	4.237449136E000
1.351870100E001	4.685783386E001	4.246592975E000
1.353593273E001	4.683849812E001	4.256253504E000
1.355629416E001	4.694862366E001	4.267213585E000
1.357573509E001	4.692938328E001	4.277218573E000
1.359193587E001	4.693119526E001	4.286362412E000
1.361167136E001	4.686040878E001	4.297142435E000
1.363129639E001	4.694905281E001	4.307538854E000
1.364874905E001	4.683530331E001	4.317199383E000
1.366999416E001	4.703609943E001	4.329615589E000
1.368663677E001	4.691741467E001	4.337945250E000
1.370640908E001	4.703259468E001	4.346987317E000
1.372526090E001	4.700334072E001	4.358972949E000
1.374311857E001	4.697563648E001	4.365290652E000
1.376344318E001	4.701588154E001	4.378795038E000
1.378218453E001	4.706525803E001	4.386545381E000
1.379963719E001	4.699871540E001	4.397936036E000
1.381915176E001	4.708054066E001	4.405005289E000
1.383715671E001	4.706633091E001	4.414650160E000
1.385394661E001	4.696106911E001	4.427520426E000
1.387519172E001	4.708209038E001	4.439341657E000
1.389573725E001	4.717147350E001	4.447248572E000
1.391326354E001	4.712157249E001	4.459758722E000
1.392924340E001	4.699714184E001	4.468260613E000
1.395070943E001	4.708745480E001	4.477553196E000
1.396830936E001	4.707849026E001	4.490861866E000
1.398734527E001	4.703798294E001	4.498627866E000
1.400579207E001	4.706890583E001	4.509697548E000
1.402258196E001	4.703691006E001	4.519037103E000
1.404367979E001	4.713418484E001	4.531241936E000
1.406139018E001	4.708418846E001	4.541567898E000
1.408267211E001	4.720704556E001	4.547251483E000
1.409902017E001	4.706091881E001	4.558188078E000
1.411757742E001	4.703443050E001	4.568850671E000
1.413687107E001	4.713871479E001	4.579027889E000
1.415472875E001	4.706227779E001	4.588226528E000
1.417339646E001	4.712142944E001	4.599327524E000
1.419291103E001	4.710068703E001	4.609872688E000
1.421231514E001	4.718048573E001	4.621114600E000
1.423113014E001	4.719498158E001	4.628575283E000
1.424924555E001	4.715185165E001	4.638588100E000
1.426739778E001	4.710965157E001	4.650550246E000
1.428742783E001	4.720997810E001	4.659756714E000
1.430484367E001	4.717454910E001	4.670544565E000
1.432424778E001	4.723839760E001	4.679931091E000
1.434490377E001	4.726409912E001	4.691955866E000
1.436198823E001	4.722969532E001	4.698735459E000
1.438109778E001	4.725573063E001	4.709656397E000
1.439862407E001	4.715573788E001	4.721047052E000
1.441854366E001	4.726572037E001	4.730723238E000
1.443713774E001	4.725105762E001	4.738982442E000
1.445624729E001	4.733669758E001	4.750670585E000
1.447539366E001	4.733240604E001	4.760777346E000
1.449273585E001	4.728474617E001	4.769005235E000
1.451412824E001	4.738698006E001	4.781985103E000
1.453242776E001	4.734151363E001	4.790220821E000
1.454873899E001	4.725573063E001	4.800719012E000
1.456814310E001	4.739735126E001	4.810575257E000
1.458681082E001	4.724872112E001	4.819781725E000
1.460636221E001	4.733867645E001	4.827719955E000
1.462444080E001	4.731352329E001	4.837482255E000
1.464347671E001	4.735002518E001	4.849882804E000
1.466218125E001	4.729740620E001	4.858666526E000
1.468129080E001	4.738161564E001	4.869548321E000
1.470006897E001	4.739501476E001	4.877557009E000
1.471936262E001	4.744861126E001	4.888986807E000
1.473648390E001	4.735879898E001	4.896987667E000
1.475559345E001	4.742386341E001	4.910875655E000
1.477536576E001	4.745156765E001	4.918743427E000
1.479384937E001	4.738745689E001	4.929656536E000
1.481457900E001	4.748721123E001	4.940890619E000
1.483011702E001	4.739904404E001	4.948883650E000
1.484981569E001	4.742543697E001	4.960595279E000
1.486811521E001	4.743697643E001	4.969762604E000
1.488928668E001	4.756932259E001	4.978749871E000
1.490732845E001	4.749596119E001	4.988848802E000
1.492592252E001	4.744091034E001	4.999010363E000
1.494536345E001	4.750006199E001	5.010729821E000
1.496263201E001	4.751460552E001	5.019795374E000
1.498115244E001	4.745965004E001	5.030630197E000
1.499956241E001	4.746959209E001	5.040439469E000
1.501907699E001	4.751007557E001	5.052041498E000
1.503715558E001	4.746923447E001	5.061811627E000
1.505534463E001	4.750010967E001	5.071707015E000
1.507526422E001	4.750516415E001	5.081751146E000
1.509481561E001	4.761035442E001	5.088405481E000
1.510862309E001	4.736559391E001	5.101189632E000
1.513148828E001	4.758012295E001	5.109981183E000
1.514905140E001	4.755170345E001	5.121270066E000
1.516959693E001	4.762670994E001	5.131815230E000
1.518723368E001	4.749057293E001	5.141632331E000
1.520663779E001	4.760782719E001	5.153453561E000
1.522475321E001	4.753613472E001	5.163153233E000
1.524378912E001	4.759993553E001	5.171271522E000
1.526183089E001	4.760248661E001	5.181088623E000
1.528049860E001	4.763858318E001	5.193238655E000
1.530130187E001	4.767310619E001	5.202562553E000
1.531816541E001	4.762651920E001	5.211988222E000
1.533469756E001	4.748179913E001	5.221852295E000
1.535756275E001	4.768791199E001	5.233783126E000
1.537556770E001	4.764184952E001	5.240594034E000
1.539143710E001	4.750342369E001	5.249307298E000
1.541301359E001	4.769866467E001	5.261958363E000
1.543267544E001	4.769277573E001	5.272386097E000
1.545097495E001	4.771327972E001	5.281678680E000
1.546732301E001	4.765090942E001	5.291080864E000
1.548628528E001	4.759180546E001	5.301164138E000
1.550694127E001	4.774525166E001	5.313979605E000
1.552409937E001	4.762778282E001	5.320312966E000
1.554298800E001	4.773225784E001	5.331625335E000
1.556331261E001	4.774329662E001	5.342679359E000
1.558161212E001	4.774131775E001	5.352073715E000
1.560050076E001	4.774856567E001	5.361812529E000
1.561850571E001	4.772918224E001	5.371465229E000
1.563787300E001	4.774706364E001	5.381478046E000
1.565591478E001	4.775795937E001	5.392226754E000
1.567369881E001	4.765539169E001	5.402521402E000
1.569446526E001	4.775767326E001	5.411900099E000
1.571423757E001	4.782819748E001	5.421740686E000
1.572973877E001	4.769692421E001	5.431017612E000
1.574700732E001	4.767339230E001	5.442024665E000
1.577013025E001	4.780809879E001	5.453047375E000
1.578655194E001	4.773404598E001	5.462762704E000
1.580661882E001	4.786627293E001	5.471507283E000
1.582580201E001	4.785356522E001	5.482248162E000
1.584332830E001	4.779586792E001	5.492417551E000
1.586221693E001	4.771983624E001	5.502367739E000
1.588029553E001	4.775917530E001	5.511034032E000
1.589955236E001	4.781758785E001	5.523982585E000
1.591976651E001	4.782450199E001	5.534379004E000
1.593640913E001	4.784908295E001	5.544744110E000
1.595666010E001	4.787104130E001	5.556541854E000
1.597440731E001	4.782903194E001	5.564174767E000
1.599447418E001	4.787011147E001	5.575518451E000
1.601074860E001	4.779100418E001	5.585750470E000
1.603029999E001	4.781029224E001	5.595731972E000
1.604999866E001	4.791076183E001	5.606504166E000
1.606811407E001	4.788918495E001	5.618059223E000
1.608667133E001	4.790117741E001	5.625496420E000
1.610614908E001	4.788212776E001	5.636558274E000
1.612437495E001	4.781861305E001	5.645733427E000
1.614208535E001	4.782922268E001	5.655769730E000
1.616266770E001	4.790408611E001	5.668671311E000
1.618074629E001	4.789566994E001	5.676789599E000
1.619886170E001	4.786212444E001	5.686880703E000
1.621848673E001	4.793374538E001	5.698396616E000
1.623667579E001	4.789586067E001	5.707195995E000
1.625504894E001	4.789469242E001	5.719009397E000
1.627415849E001	4.791884422E001	5.729632847E000
1.629625046E001	4.804198742E001	5.738346111E000
1.631149392E001	4.798095226E001	5.746315656E000
1.633137669E001	4.798367023E001	5.759561697E000
1.634967620E001	4.798188210E001	5.768799479E000
1.636812300E001	4.796493053E001	5.777982461E000
1.638785849E001	4.797341824E001	5.788817284E000
1.640619482E001	4.792151451E001	5.797655807E000
1.642335291E001	4.791703224E001	5.808772460E000
1.644360389E001	4.796156883E001	5.819474196E000
1.646219796E001	4.803528786E001	5.829518328E000
1.647987153E001	4.799609184E001	5.838255078E000
1.649949656E001	4.789488316E001	5.850084137E000
1.651739106E001	4.798038006E001	5.859408034E000
1.653764203E001	4.802665710E001	5.869663539E000
1.655704614E001	4.804146290E001	5.878596005E000
1.657346784E001	4.797432423E001	5.890753866E000
1.659371881E001	4.804525375E001	5.899811590E000
1.661396978E001	4.813196659E001	5.910192352E000
1.663168017E001	4.805567265E001	5.922287585E000
1.664957466E001	4.806156158E001	5.930805133E000
1.666901560E001	4.811511040E001	5.938218845E000
1.668661553E001	4.805173874E001	5.951261342E000
1.670682968E001	4.808132648E001	5.961798677E000
1.672376686E001	4.801385403E001	5.971138231E000
1.674453331E001	4.814476967E001	5.980681330E000
1.676191232E001	4.806253910E001	5.989089278E000
1.678234739E001	4.816710949E001	6.002374462E000
1.679994732E001	4.806897640E001	6.012089791E000
1.681879914E001	4.817445278E001	6.018438809E000
1.683897647E001	4.822065830E001	6.032029310E000
1.685602410E001	4.805128574E001	6.043247736E000
1.687458136E001	4.807908535E001	6.051037222E000
1.689184991E001	4.804491997E001	6.062075589E000
1.691431008E001	4.818720818E001	6.071837890E000
1.693073177E001	4.811809063E001	6.079243773E000
1.695149822E001	4.815678596E001	6.093930281E000
1.696895088E001	4.815444946E001	6.100545473E000
1.698688219E001	4.815108776E001	6.112648534E000
1.700650722E001	4.821145535E001	6.121808030E000
1.702458582E001	4.824781418E001	6.133926748E000
1.704421085E001	4.824810028E001	6.143039273E000
1.706085346E001	4.814763069E001	6.152566715E000
1.708058895E001	4.820127487E001	6.165178636E000
1.709925667E001	4.819743633E001	6.175034881E000
1.712002312E001	4.828300476E001	6.184820667E000
1.713699711E001	4.815347195E001	6.195193601E000
1.715625394E001	4.823665619E001	6.204149553E000
1.717378024E001	4.813997746E001	6.216894561E000
1.719336845E001	4.827034473E001	6.225506054E000
1.721262528E001	4.825696945E001	6.235237040E000
1.723151391E001	4.820458889E001	6.247183528E000
1.725132305E001	4.830098152E001	6.255614962E000
1.726770792E001	4.820623398E001	6.265580807E000
1.728829027E001	4.828817844E001	6.275836311E000
1.730692116E001	4.824430943E001	6.288510862E000
1.732345332E001	4.818449020E001	6.298578479E000
1.734171601E001	4.821431637E001	6.306908141E000
1.736248246E001	4.825356007E001	6.317742964E000
1.738085562E001	4.827828407E001	6.328444700E000
1.740066475E001	4.829034805E001	6.337627682E000
1.741804376E001	4.822697639E001	6.347906672E000
1.743748469E001	4.833226204E001	6.358584922E000
1.745545283E001	4.827094078E001	6.368558596E000
1.747459920E001	4.830257893E001	6.378774957E000
1.749267779E001	4.828679562E001	6.390290871E000
1.751311286E001	4.833402634E001	6.400272373E000
1.753126510E001	4.834911823E001	6.412430235E000
1.754930687E001	4.825103283E001	6.420258864E000
1.756999968E001	4.835875034E001	6.432870786E000
1.758667912E001	4.827528000E001	6.440088782E000
1.760486817E001	4.828562737E001	6.452199671E000
1.762467730E001	4.833757877E001	6.464819422E000
1.764271907E001	4.833543301E001	6.469344369E000
1.766256502E001	4.836473465E001	6.484727626E000
1.768064362E001	4.835135937E001	6.490450354E000
1.769990045E001	4.835286140E001	6.505309092E000
1.771915728E001	4.839351177E001	6.514163272E000
1.773852457E001	4.841351509E001	6.524810208E000
1.775553539E001	4.836239815E001	6.533695702E000
1.777615456E001	4.838893414E001	6.544209551E000
1.779386495E001	4.836010933E001	6.556101239E000
1.781286405E001	4.830973148E001	6.564916276E000
1.783123720E001	4.835669994E001	6.575336181E000
1.784938943E001	4.836726189E001	6.586961696E000
1.787063454E001	4.845607281E001	6.596841426E000
1.788742444E001	4.838747978E001	6.605492061E000
1.790708629E001	4.840855598E001	6.617916096E000
1.792420756E001	4.843790531E001	6.627216507E000
1.794390623E001	4.840557575E001	6.638975108E000
1.796231621E001	4.841949940E001	6.649504615E000
1.798212534E001	4.842345715E001	6.659290401E000
1.799939389E001	4.843177795E001	6.669772936E000
1.801905574E001	4.842061996E001	6.679691809E000
1.803790756E001	4.842529297E001	6.690769320E000
1.805683301E001	4.848079681E001	6.702449635E000
1.807568482E001	4.844379425E001	6.710317407E000
1.809254836E001	4.848001003E001	6.721637605E000
1.811349891E001	4.854154587E001	6.731564307E000
1.813106202E001	4.846789837E001	6.742673132E000
1.814891969E001	4.843976498E001	6.750329531E000
1.816924430E001	4.849996567E001	6.765016040E000
1.818816976E001	4.853370190E001	6.773643189E000
1.820602743E001	4.849569798E001	6.783507262E000
1.822384829E001	4.842987061E001	6.793246077E000
1.824115366E001	4.838383198E001	6.803110150E000
1.826401885E001	4.858794212E001	6.816199618E000
1.828095602E001	4.849061966E001	6.825226027E000
1.830024967E001	4.856472015E001	6.834479467E000
1.831891739E001	4.859042168E001	6.846746929E000
1.833706962E001	4.848177433E001	6.857299921E000
1.835570051E001	4.850513935E001	6.866114958E000
1.837506780E001	4.848332405E001	6.876519206E000
1.839229954E001	4.849076271E001	6.887494945E000
1.841218231E001	4.851174355E001	6.898321939E000
1.843114458E001	4.854710102E001	6.909086304E000
1.845051187E001	4.856369495E001	6.918010941E000
1.846932687E001	4.853346348E001	6.927655813E000
1.848795776E001	4.857916832E001	6.939296984E000
1.850452674E001	4.847588539E001	6.947775390E000
1.852466725E001	4.862005711E001	6.959353933E000
1.854605963E001	4.865982533E001	6.971574423E000
1.856240769E001	4.863696098E001	6.978792419E000
1.857978671E001	4.855020046E001	6.990323990E000
1.860051634E001	4.863827229E001	7.000501208E000
1.861782171E001	4.855999947E001	7.012212837E000
1.863704172E001	4.857513905E001	7.022585771E000
1.865246928E001	4.841673374E001	7.033506709E000
1.867474535E001	4.858667850E001	7.046431776E000
1.869547498E001	4.861733913E001	7.053328798E000
1.871344311E001	4.866468906E001	7.064054020E000
1.873115350E001	4.858551025E001	7.074779243E000
1.875059444E001	4.860968590E001	7.084690287E000
1.876793663E001	4.859592915E001	7.097724955E000
1.878767212E001	4.865200520E001	7.104081802E000
1.880571390E001	4.857985973E001	7.116944240E000
1.882467617E001	4.861748219E001	7.127763405E000
1.884301250E001	4.859957695E001	7.136750672E000
1.886171703E001	4.862084389E001	7.148368358E000
1.888112115E001	4.860146046E001	7.156940707E000
1.889993614E001	4.862205982E001	7.168941995E000
1.891779381E001	4.859220982E001	7.177537830E000
1.893771340E001	4.862546921E001	7.191378847E000
1.895549744E001	4.860939980E001	7.196811916E000
1.897571159E001	4.872424603E001	7.209917041E000
1.899298014E001	4.864351749E001	7.220775350E000
1.901293655E001	4.870982170E001	7.230201019E000
1.903020511E001	4.864113331E001	7.241505560E000
1.905071382E001	4.872088432E001	7.251995923E000
1.906750371E001	4.866001606E001	7.260333414E000
1.908672372E001	4.866597652E001	7.272295559E000
1.910627512E001	4.871318340E001	7.281611628E000
1.912516375E001	4.865043163E001	7.292775253E000
1.914327916E001	4.871089458E001	7.304283338E000
1.916264645E001	4.874389172E001	7.312558199E000
1.918072505E001	4.870672226E001	7.324575145E000
1.919990824E001	4.868505001E001	7.333836414E000
1.921920189E001	4.882798195E001	7.345931646E000
1.923753822E001	4.870331287E001	7.357322302E000
1.925686870E001	4.880475998E001	7.366912372E000
1.927542595E001	4.876868725E001	7.377543651E000
1.929379910E001	4.883010387E001	7.386773605E000
1.931058900E001	4.875056744E001	7.396606363E000
1.932951445E001	4.873592854E001	7.408161420E000
1.935120140E001	4.879715443E001	7.418972757E000
1.936920635E001	4.881405830E001	7.430809644E000
1.938772679E001	4.876561165E001	7.440446687E000
1.940536354E001	4.872691631E001	7.450631734E000
1.942469401E001	4.882509708E001	7.462758281E000
1.944380356E001	4.876604080E001	7.470673025E000
1.946191898E001	4.871547222E001	7.481546991E000
1.948172811E001	4.880561829E001	7.494166741E000
1.949907030E001	4.872915745E001	7.503420181E000
1.951880579E001	4.882271290E001	7.512955451E000
1.953839401E001	4.879088402E001	7.525238571E000
1.955485252E001	4.874842167E001	7.533975321E000
1.957502985E001	4.881191254E001	7.544215168E000
1.959373438E001	4.882452488E001	7.554580273E000
1.961218118E001	4.882938862E001	7.566370189E000
1.963077525E001	4.877996445E001	7.578285363E000
1.964925886E001	4.884364605E001	7.587726690E000
1.967109309E001	4.889061451E001	7.596831385E000
1.968821437E001	4.891695976E001	7.609310220E000
1.970437832E001	4.875884056E001	7.617201479E000
1.972462929E001	4.882898331E001	7.627558755E000
1.974326019E001	4.879491329E001	7.638628437E000
1.976159652E001	4.882102013E001	7.648930913E000
1.978166339E001	4.889709949E001	7.659562192E000
1.979996290E001	4.886846542E001	7.669496722E000
1.981955111E001	4.885473251E001	7.680965664E000
1.983704059E001	4.887664318E001	7.692481578E000
1.985699700E001	4.888939857E001	7.700983469E000
1.987415509E001	4.882748127E001	7.713587562E000
1.989341193E001	4.891803265E001	7.722880145E000
1.991079094E001	4.879472256E001	7.732752047E000
1.993118919E001	4.888837337E001	7.745551856E000
1.994886277E001	4.886748791E001	7.754969697E000
1.996823006E001	4.883944988E001	7.764982513E000
1.998756053E001	4.895434380E001	7.777375234E000
2.000692782E001	4.895617962E001	7.787983026E000
2.002544825E001	4.893944263E001	7.800227002E000
2.004293773E001	4.883410931E001	7.808587979E000
2.006142134E001	4.890921116E001	7.819532402E000
2.008104637E001	4.894032478E001	7.828762356E000
2.010000865E001	4.884519577E001	7.840356556E000
2.012011234E001	4.894456863E001	7.849766568E000
2.013623947E001	4.887869358E001	7.860335218E000
2.015719002E001	4.903326035E001	7.872023361E000
2.017600501E001	4.901597500E001	7.883163501E000
2.019202169E001	4.883706570E001	7.892479570E000
2.021087350E001	4.885308743E001	7.904065941E000
2.023186087E001	4.900836945E001	7.913804756E000
2.024879805E001	4.892220497E001	7.924036774E000
2.026731848E001	4.891107082E001	7.934746339E000
2.028686987E001	4.887981415E001	7.945025329E000
2.030844636E001	4.903948307E001	7.956322041E000
2.032623039E001	4.899177551E001	7.968135443E000
2.034386715E001	4.900150299E001	7.976919165E000
2.036386038E001	4.902186394E001	7.988732567E000
2.038197579E001	4.894018173E001	7.999003728E000
2.040252132E001	4.904584885E001	8.009721122E000
2.041883256E001	4.896032810E001	8.019350336E000
2.043746345E001	4.895248413E001	8.032612034E000
2.045627844E001	4.900681973E001	8.042804909E000
2.047358382E001	4.893784523E001	8.050453480E000
2.049184651E001	4.890532494E001	8.062486083E000
2.051257614E001	4.900093079E001	8.074095940E000
2.053036018E001	4.894664288E001	8.085376995E000
2.055050069E001	4.900307655E001	8.095186267E000
2.056648054E001	4.892611504E001	8.103805588E000
2.058691561E001	4.907729626E001	8.114382066E000
2.060532559E001	4.897556305E001	8.126845244E000
2.062502426E001	4.905145168E001	8.138204585E000
2.064306603E001	4.903392792E001	8.148554033E000
2.066379566E001	4.903597832E001	8.160492693E000
2.068080648E001	4.901401997E001	8.170176707E000
2.070068925E001	4.908397198E001	8.182099710E000
2.071976198E001	4.906313419E001	8.189544736E000
2.073703053E001	4.906616211E001	8.202054886E000
2.075632419E001	4.900724888E001	8.213469027E000
2.077510236E001	4.907944202E001	8.224679624E000
2.079340187E001	4.904911518E001	8.233596433E000
2.081184867E001	4.905803204E001	8.244321655E000
2.083136324E001	4.909853935E001	8.256714375E000
2.084944183E001	4.904956818E001	8.267384797E000
2.086833046E001	4.908850193E001	8.277499386E000
2.088802913E001	4.915349483E001	8.290244394E000
2.090684413E001	4.912626743E001	8.298480112E000
2.092584322E001	4.913215637E001	8.310911976E000
2.094421637E001	4.910821915E001	8.319421696E000
2.096085899E001	4.898321629E001	8.332699051E000
2.098125724E001	4.904863834E001	8.343079813E000
2.099996177E001	4.901359081E001	8.352873428E000
2.101885040E001	4.912199974E001	8.363582993E000
2.103913819E001	4.917817116E001	8.375153707E000
2.105614901E001	4.911878109E001	8.382575248E000
2.107595814E001	4.907627106E001	8.397277414E000
2.109223256E001	4.904308319E001	8.406014164E000
2.111487682E001	4.918601513E001	8.416034809E000
2.112953116E001	4.906084538E001	8.428920733E000
2.114952439E001	4.916214943E001	8.439927786E000
2.116741889E001	4.905428886E001	8.450582550E000
2.118932675E001	4.921798706E001	8.461237315E000
2.120633757E001	4.919276237E001	8.472393112E000
2.122364294E001	4.919083118E001	8.480855860E000
2.124562445E001	4.927630424E001	8.492958921E000
2.126072063E001	4.908635616E001	8.502032302E000
2.128170800E001	4.913415909E001	8.514832111E000
2.130041253E001	4.922382832E001	8.526512426E000
2.131834385E001	4.917588234E001	8.536345184E000
2.133866846E001	4.915592670E001	8.546999948E000
2.135799893E001	4.919564724E001	8.557545112E000
2.137408924E001	4.914317131E001	8.566861181E000
2.139146826E001	4.908471107E001	8.579371330E000
2.141142467E001	4.915013313E001	8.590198325E000
2.142942962E001	4.902756214E001	8.599913654E000
2.144964377E001	4.918854237E001	8.612040200E000
2.146963700E001	4.923260212E001	8.623297769E000
2.148697920E001	4.917070866E001	8.633592417E000
2.150800339E001	4.930346012E001	8.645397990E000
2.152490374E001	4.915616512E001	8.654886288E000
2.154265096E001	4.915242195E001	8.665110478E000
2.156157641E001	4.915490150E001	8.675968787E000
2.158156964E001	4.921345711E001	8.685832860E000
2.160031099E001	4.923472404E001	8.695587332E000
2.161872097E001	4.918658733E001	8.707330276E000
2.163691002E001	4.918556213E001	8.720325800E000
2.165565137E001	4.918298721E001	8.731168452E000
2.167354587E001	4.918541908E001	8.742410364E000
2.169490144E001	4.926934242E001	8.752861584E000
2.171165451E001	4.917840958E001	8.762937030E000
2.173256824E001	4.925723076E001	8.774452943E000
2.174979998E001	4.923598766E001	8.785859256E000
2.176854133E001	4.920644760E001	8.794877837E000
2.178746678E001	4.915611744E001	8.805587402E000
2.180491944E001	4.918084145E001	8.817886178E000
2.182410263E001	4.917252064E001	8.830263241E000
2.184346992E001	4.925887585E001	8.837857012E000
2.186313177E001	4.930424690E001	8.850140131E000
2.188172584E001	4.922859669E001	8.862712910E000
2.190061448E001	4.924392700E001	8.874675055E000
2.191961357E001	4.926261902E001	8.882581971E000
2.193739760E001	4.922981262E001	8.892352100E000
2.195595485E001	4.927270412E001	8.903116465E000
2.197598491E001	4.928774834E001	8.913802544E000
2.199432124E001	4.927878380E001	8.924128506E000
2.201468267E001	4.934387207E001	8.937233632E000
2.203084663E001	4.926748276E001	8.946964618E000
2.205006664E001	4.929704666E001	8.956883491E000
2.206799795E001	4.922027588E001	8.968955237E000
2.208681294E001	4.925494194E001	8.979977947E000
2.210618024E001	4.930093288E001	8.991963579E000
2.212576845E001	4.927756786E001	9.000778615E000
2.214395750E001	4.926228523E001	9.012842533E000
2.216420847E001	4.934668541E001	9.023951358E000
2.218173476E001	4.932458401E001	9.033142169E000
2.219745688E001	4.921858311E001	9.044579796E000
2.221866517E001	4.932916164E001	9.054819643E000
2.223759062E001	4.929401875E001	9.065161263E000
2.225728929E001	4.938418865E001	9.077021636E000
2.227459467E001	4.932625294E001	9.088138289E000
2.229455108E001	4.932916164E001	9.100327465E000
2.231351335E001	4.934089184E001	9.111389318E000
2.233045053E001	4.921569824E001	9.123116605E000
2.235073832E001	4.934995174E001	9.132393531E000
2.236988469E001	4.934513569E001	9.142077545E000
2.238932562E001	4.935321808E001	9.157045884E000
2.240666782E001	4.930424690E001	9.166847328E000
2.242389955E001	4.928379059E001	9.177862210E000
2.244459236E001	4.934308529E001	9.187992456E000
2.246377555E001	4.942827225E001	9.200627863E000
2.247986587E001	4.930298328E001	9.209466386E000
2.249926998E001	4.929897785E001	9.219064285E000
2.251742221E001	4.929480553E001	9.231175175E000
2.253645813E001	4.927709103E001	9.243160806E000
2.255593588E001	4.931232929E001	9.254966379E000
2.257471405E001	4.932596684E001	9.265010511E000
2.259319766E001	4.928526878E001	9.274913727E000
2.261252814E001	4.928302765E001	9.287721364E000
2.263130631E001	4.937005043E001	9.297749838E000
2.264931126E001	4.928274155E001	9.307856599E000
2.266985679E001	4.937050343E001	9.318495706E000
2.268822995E001	4.939138889E001	9.329408815E000
2.270616126E001	4.933087826E001	9.340713356E000
2.272486579E001	4.932703972E001	9.351548178E000
2.274460128E001	4.938504696E001	9.362664832E000
2.276319536E001	4.939246178E001	9.374118117E000
2.277976433E001	4.930584431E001	9.385727974E000
2.279927890E001	4.935793877E001	9.397494404E000
2.281960351E001	4.946036339E001	9.408188311E000
2.283609885E001	4.933681488E001	9.418944848E000
2.285557660E001	4.933764935E001	9.429889272E000
2.287534891E001	4.944560528E001	9.441264270E000
2.289556306E001	4.945540428E001	9.450697768E000
2.291286844E001	4.947957993E001	9.462456369E000
2.293153615E001	4.941017628E001	9.474598573E000
2.295060888E001	4.938495159E001	9.484360874E000
2.296905568E001	4.942564964E001	9.493504713E000
2.298739201E001	4.933574200E001	9.506852526E000
2.300594926E001	4.943432808E001	9.518070952E000
2.302391739E001	4.940271378E001	9.526572843E000
2.304243783E001	4.928004742E001	9.540257287E000
2.306342520E001	4.944484234E001	9.551460056E000
2.308102513E001	4.938592911E001	9.561731217E000
2.310061334E001	4.940598011E001	9.573207988E000
2.311714550E001	4.937307835E001	9.583306919E000
2.313592367E001	4.933900833E001	9.593155335E000
2.315595372E001	4.940948486E001	9.603684841E000
2.317417960E001	4.938564301E001	9.615349499E000
2.319457785E001	4.945855141E001	9.626708840E000
2.321125728E001	4.935939312E001	9.636103195E000
2.323062457E001	4.937610626E001	9.648096655E000
2.324958685E001	4.944167137E001	9.658751420E000
2.326781272E001	4.936196804E001	9.670791851E000
2.328725365E001	4.938592911E001	9.679982662E000
2.330706278E001	4.946055412E001	9.691913493E000
2.332318992E001	4.936280251E001	9.704314042E000
2.334362499E001	4.939920902E001	9.715156694E000
2.336321320E001	4.945821762E001	9.726484720E000
2.338118133E001	4.943923950E001	9.737170799E000
2.340021725E001	4.945087433E001	9.749641805E000
2.341792764E001	4.942326546E001	9.759083132E000
2.343755267E001	4.950523376E001	9.769972756E000
2.345666222E001	4.951901436E001	9.782302847E000
2.347326802E001	4.943766594E001	9.794053619E000
2.349344535E001	4.943537712E001	9.805726106E000
2.351351222E001	4.949867725E001	9.815050003E000
2.353067031E001	4.940998554E001	9.824647902E000
2.355117902E001	4.952378273E001	9.835835014E000
2.356877896E001	4.949512482E001	9.848767909E000
2.358752031E001	4.948947430E001	9.859618389E000
2.360600392E001	4.945855141E001	9.869419833E000
2.362415616E001	4.940283298E001	9.881154949E000
2.364414939E001	4.949476719E001	9.892498632E000
2.366211752E001	4.943649769E001	9.903380427E000
2.368085888E001	4.947140217E001	9.913495016E000
2.370044709E001	4.951224327E001	9.925206645E000
2.371804702E001	4.943494797E001	9.934851517E000
2.373671473E001	4.944233894E001	9.946265658E000
2.375549291E001	4.943783283E001	9.958423519E000
2.377463928E001	4.943199158E001	9.969978576E000
2.379308607E001	4.948775768E001	9.980844714E000
2.381168014E001	4.949498177E001	9.992164912E000
2.383240977E001	4.958219528E001	1.000385306E001
2.384945741E001	4.947018623E001	1.001402244E001
2.386934018E001	4.955887794E001	1.002508430E001
2.388649828E001	4.946348667E001	1.003551986E001
2.390638105E001	4.951438904E001	1.004790475E001
2.392512240E001	4.947934151E001	1.005875523E001
2.394279597E001	4.944472313E001	1.006836879E001
2.396227372E001	4.952535629E001	1.007972030E001
2.398123600E001	4.952442646E001	1.009202691E001
2.400005099E001	4.948971272E001	1.010193012E001
2.401827686E001	4.952676296E001	1.011342255E001
2.403665002E001	4.951682091E001	1.012478972E001
2.405756375E001	4.958171844E001	1.013446591E001
2.407424318E001	4.945719242E001	1.014822081E001
2.409291089E001	4.953854084E001	1.015799877E001
2.411290412E001	4.957261086E001	1.017087686E001
2.413054088E001	4.946985245E001	1.018005201E001
2.415035001E001	4.959509373E001	1.018967340E001
2.416875998E001	4.950788021E001	1.020392933E001
2.418716996E001	4.951961040E001	1.021369946E001
2.420749457E001	4.961194992E001	1.022488657E001
2.422531542E001	4.951615334E001	1.023611283E001
2.424427769E001	4.958112240E001	1.024777749E001
2.426110441E001	4.949741364E001	1.025788425E001
2.428072944E001	4.949681759E001	1.027059011E001
2.430072267E001	4.963026047E001	1.028155019E001
2.431997950E001	4.958200455E001	1.029123421E001
2.433765308E001	4.956905842E001	1.030390093E001
2.435554757E001	4.949944019E001	1.031432866E001
2.437594582E001	4.952783585E001	1.032643955E001
2.439413487E001	4.955751896E001	1.033711780E001
2.441202937E001	4.952836037E001	1.034771777E001
2.443084436E001	4.955713749E001	1.035809070E001
2.445050621E001	4.959442616E001	1.036931696E001
2.446906346E001	4.962289333E001	1.038178796E001
2.448765754E001	4.960153103E001	1.039506532E001
2.450724575E001	4.958844185E001	1.040456927E001
2.452550844E001	4.957685471E001	1.041523187E001
2.454189332E001	4.954817295E001	1.042843093E001
2.456118697E001	4.955942631E001	1.043835764E001
2.458103292E001	4.961102009E001	1.045102436E001
2.460025293E001	4.964110851E001	1.046333096E001
2.462013570E001	4.965372086E001	1.047052547E001
2.463663104E001	4.957644939E001	1.048128984E001
2.465570377E001	4.955513477E001	1.049462982E001
2.467411374E001	4.957845211E001	1.050673288E001
2.469359150E001	4.957289696E001	1.051867154E001
2.471200147E001	4.957149029E001	1.052856693E001
2.472993278E001	4.957587719E001	1.053948787E001
2.474959463E001	4.958980083E001	1.055077675E001
2.476896193E001	4.965040684E001	1.056251970E001
2.478744554E001	4.961910248E001	1.057207845E001
2.480522957E001	4.958093166E001	1.058483129E001
2.482470732E001	4.959115982E001	1.059471885E001
2.484389052E001	4.961316586E001	1.060757346E001
2.486204275E001	4.963736534E001	1.061950429E001
2.487964268E001	4.959106445E001	1.063039391E001
2.490059323E001	4.971091747E001	1.064218383E001
2.491782497E001	4.961676598E001	1.065217316E001
2.493594038E001	4.961624146E001	1.066600635E001
2.495549177E001	4.958570004E001	1.067621488E001
2.497471179E001	4.965453148E001	1.068704187E001
2.499312176E001	4.961400032E001	1.069953637E001
2.500998529E001	4.955227375E001	1.071007370E001
2.503215090E001	4.969990253E001	1.071965594E001
2.505137091E001	4.972677231E001	1.073308987E001
2.506860265E001	4.967985153E001	1.074418304E001
2.508918500E001	4.972181320E001	1.075683410E001
2.510608535E001	4.961755276E001	1.076831087E001
2.512585767E001	4.967513084E001	1.078081320E001
2.514331032E001	4.960343838E001	1.078991789E001
2.516142573E001	4.959559441E001	1.080025951E001
2.518219218E001	4.965026379E001	1.081323938E001
2.519809840E001	4.955084324E001	1.082257893E001
2.521761297E001	4.965746403E001	1.083619292E001
2.523767984E001	4.963717461E001	1.084704340E001
2.525597936E001	4.967205524E001	1.085831663E001
2.527564121E001	4.965419769E001	1.087077980E001
2.529305704E001	4.964051247E001	1.087957135E001
2.531187203E001	4.967556000E001	1.089182316E001
2.533282258E001	4.968607426E001	1.090355045E001
2.535079072E001	4.966447353E001	1.091529339E001
2.536897977E001	4.966037273E001	1.092826543E001
2.538724246E001	4.958813190E001	1.093777721E001
2.540513696E001	4.961531162E001	1.094973936E001
2.542454107E001	4.967498779E001	1.096073858E001
2.544302468E001	4.965288639E001	1.097308433E001
2.546191331E001	4.965732098E001	1.098236908E001
2.548150153E001	4.964363575E001	1.099556033E001
2.549924874E001	4.963045120E001	1.100920563E001
2.551747461E001	4.963817596E001	1.101855301E001
2.553573731E001	4.961040020E001	1.103157985E001
2.555849203E001	4.981293678E001	1.104483372E001
2.557506101E001	4.966180325E001	1.105155851E001
2.559498060E001	4.979469776E001	1.106389643E001
2.561335375E001	4.974191189E001	1.107893523E001
2.563003319E001	4.963045120E001	1.108836090E001
2.564917956E001	4.969635010E001	1.109921921E001
2.566932007E001	4.966895580E001	1.111056289E001
2.568699365E001	4.969100952E001	1.112156994E001
2.570650822E001	4.974181652E001	1.113428364E001
2.572480773E001	4.968125820E001	1.114450783E001
2.574314406E001	4.966657162E001	1.115697100E001
2.576391051E001	4.974985123E001	1.116716388E001
2.578114225E001	4.969680309E001	1.117999500E001
2.580120912E001	4.977428913E001	1.119202761E001
2.581851449E001	4.963808060E001	1.120344175E001
2.583725585E001	4.968185425E001	1.121348588E001
2.585584992E001	4.965074062E001	1.122773398E001
2.587455445E001	4.966831207E001	1.123820869E001
2.589171255E001	4.965579510E001	1.124776745E001
2.591196352E001	4.972848892E001	1.126047331E001
2.593110989E001	4.977965355E001	1.127333575E001
2.594859936E001	4.965264797E001	1.128399051E001
2.596815076E001	4.972171783E001	1.129553774E001
2.598777579E001	4.974415302E001	1.130675617E001
2.600603848E001	4.970116615E001	1.131968906E001
2.602489029E001	4.970843792E001	1.132974885E001
2.604385256E001	4.981012344E001	1.134344112E001
2.606248346E001	4.974746704E001	1.135390800E001
2.608144573E001	4.976522923E001	1.136557266E001
2.610000298E001	4.975018501E001	1.137739389E001
2.611793430E001	4.972703457E001	1.138890197E001
2.613792753E001	4.974596500E001	1.139904005E001
2.615457014E001	4.964640141E001	1.141306112E001
2.617401107E001	4.973261356E001	1.142405252E001
2.619271561E001	4.971756935E001	1.143639044E001
2.621340842E001	4.978876114E001	1.144662246E001
2.623273889E001	4.985709190E001	1.145896038E001
2.624897648E001	4.973404408E001	1.147035886E001
2.626797558E001	4.971690178E001	1.147999590E001
2.628749015E001	4.974293709E001	1.149331240E001
2.630671016E001	4.979438782E001	1.150656627E001
2.632394190E001	4.974653721E001	1.151678263E001
2.634540792E001	4.979259968E001	1.152741391E001
2.636142460E001	4.970827103E001	1.154130973E001
2.637946637E001	4.964261055E001	1.155058665E001
2.639964370E001	4.974582195E001	1.156449030E001
2.641823778E001	4.978499413E001	1.157548952E001
2.643543269E001	4.962854385E001	1.158752213E001
2.645549956E001	4.979906082E001	1.159856832E001
2.647586099E001	4.977245331E001	1.161154819E001
2.649136219E001	4.970686436E001	1.162104432E001
2.651172362E001	4.973700047E001	1.163300646E001
2.653134865E001	4.979915619E001	1.164705102E001
2.655012683E001	4.985358715E001	1.165729870E001
2.656842634E001	4.973788261E001	1.166916690E001
2.658694677E001	4.964768887E001	1.168029138E001
2.660546720E001	4.975516796E001	1.169200301E001
2.662498178E001	4.976863861E001	1.170541346E001
2.664302355E001	4.968461990E001	1.171584902E001
2.666375318E001	4.981663227E001	1.172639418E001
2.668094809E001	4.978909492E001	1.173931925E001
2.670064677E001	4.984717369E001	1.175357518E001
2.671710528E001	4.973058701E001	1.176433172E001
2.673654621E001	4.973983765E001	1.177591026E001
2.675672354E001	4.978802204E001	1.178824818E001
2.677557536E001	4.979507923E001	1.180031993E001
2.679494265E001	4.982695580E001	1.181293968E001
2.681176936E001	4.972269535E001	1.182234186E001
2.683065800E001	4.973685741E001	1.183380298E001
2.684998847E001	4.980592728E001	1.184544415E001
2.686972396E001	4.979109764E001	1.185901899E001
2.688920171E001	4.984760284E001	1.187003387E001
2.690779578E001	4.979586601E001	1.188127578E001
2.692554300E001	4.982726574E001	1.189264295E001
2.694248017E001	4.982209206E001	1.190476167E001
2.696287842E001	4.983563423E001	1.191804686E001
2.698173023E001	4.984021187E001	1.193026735E001
2.700014021E001	4.978704453E001	1.194191635E001
2.701924976E001	4.978508949E001	1.195129504E001
2.703835931E001	4.981658459E001	1.196442365E001
2.705540695E001	4.979302883E001	1.197615094E001
2.707455332E001	4.980714321E001	1.198897424E001
2.709524613E001	4.988918304E001	1.199935500E001
2.711409794E001	4.987063408E001	1.201296116E001
2.713206608E001	4.986021519E001	1.202399169E001
2.715062333E001	4.978704453E001	1.203647053E001
2.716866510E001	4.981119633E001	1.204779073E001
2.718847423E001	4.982428551E001	1.206049659E001
2.720857792E001	4.995338917E001	1.207218474E001
2.722558874E001	4.989821911E001	1.208478100E001
2.724506649E001	4.991264343E001	1.209655526E001
2.726314508E001	4.990932941E001	1.210807117E001
2.728096594E001	4.981095791E001	1.211955577E001
2.730003867E001	4.982228279E001	1.213106386E001
2.731892730E001	4.984915257E001	1.214549985E001
2.733748456E001	4.980554581E001	1.215790823E001
2.735622591E001	4.985961914E001	1.216678589E001
2.737544592E001	4.981110096E001	1.217986753E001
2.739308267E001	4.979956150E001	1.219316837E001
2.741075625E001	4.972367287E001	1.220350216E001
2.743266412E001	4.986460209E001	1.221560522E001
2.744908581E001	4.984059334E001	1.222730903E001
2.746852674E001	4.984605312E001	1.224158845E001
2.748822542E001	4.985690117E001	1.225115503E001
2.750578853E001	4.979133606E001	1.226430713E001
2.752493490E001	4.988572598E001	1.227631624E001
2.754478085E001	4.989447594E001	1.228651695E001
2.756197577E001	4.982876778E001	1.229959076E001
2.758012800E001	4.979097843E001	1.230946266E001
2.760115219E001	4.987642765E001	1.232146395E001
2.761683749E001	4.974110126E001	1.233542240E001
2.763605750E001	4.981400967E001	1.234399474E001
2.765752353E001	4.990432262E001	1.235844639E001
2.767423978E001	4.972891808E001	1.236929687E001
2.769408573E001	4.984915257E001	1.238317703E001
2.771186977E001	4.986195564E001	1.239314288E001
2.773075840E001	4.984409809E001	1.240371153E001
2.775023615E001	4.984233379E001	1.241851547E001
2.776960344E001	4.990041256E001	1.243144053E001
2.778830798E001	4.984443188E001	1.244318348E001
2.780465603E001	4.981927872E001	1.245284401E001
2.782494382E001	4.985134602E001	1.246645016E001
2.784464249E001	4.986209869E001	1.247915603E001
2.786227925E001	4.986703396E001	1.249106337E001
2.788116788E001	4.978280067E001	1.250295506E001
2.789932011E001	4.986653328E001	1.251501898E001
2.792023384E001	4.989974499E001	1.252730210E001
2.793713420E001	4.982447624E001	1.254036808E001
2.795613329E001	4.985480309E001	1.255296435E001
2.797487464E001	4.985849857E001	1.256231956E001
2.799306370E001	4.982583523E001	1.257636412E001
2.801187869E001	4.980359077E001	1.258575065E001
2.803216648E001	4.986088276E001	1.260082859E001
2.805013461E001	4.989399910E001	1.261217227E001
2.806942827E001	4.992642403E001	1.262454933E001
2.808699138E001	4.984745979E001	1.263774057E001
2.810654277E001	4.988849163E001	1.265057952E001
2.812587324E001	4.993469715E001	1.266226767E001
2.814236858E001	4.982614517E001	1.267598343E001
2.816258273E001	4.990284443E001	1.268595710E001
2.818257596E001	4.989073277E001	1.269748867E001
2.819940268E001	4.985184669E001	1.271009276E001
2.821895407E001	4.982745647E001	1.272182788E001
2.823769542E001	4.983713627E001	1.273285059E001
2.825415394E001	4.979264736E001	1.274644892E001
2.827561997E001	4.988284111E001	1.275924873E001
2.829211530E001	4.979910851E001	1.277009921E001
2.831181397E001	4.982492924E001	1.278232753E001
2.833077624E001	4.977662563E001	1.279555008E001
2.834959124E001	4.982035160E001	1.280942241E001
2.836962129E001	4.988260269E001	1.282060952E001
2.838792080E001	4.990539551E001	1.283362071E001
2.840585211E001	4.988377094E001	1.284373529E001
2.842529305E001	4.990227222E001	1.285584618E001
2.844440260E001	4.994013309E001	1.286865382E001
2.846255483E001	4.988007545E001	1.288341079E001
2.848030205E001	4.983661175E001	1.289531030E001
2.849992708E001	4.991643429E001	1.290532312E001
2.851749019E001	4.985666275E001	1.291727744E001
2.853615790E001	4.986226559E001	1.293237886E001
2.855732937E001	4.996204376E001	1.294570319E001
2.857400881E001	4.985179901E001	1.295540286E001
2.859319200E001	4.989695549E001	1.296726324E001
2.861417937E001	4.997704029E001	1.298012567E001
2.863111655E001	4.989700317E001	1.298946523E001
2.865052066E001	4.996428490E001	1.300522426E001
2.866716327E001	4.986474514E001	1.301785184E001
2.868774562E001	4.989838600E001	1.302870232E001
2.870564012E001	4.989690781E001	1.304172916E001
2.872416055E001	4.980962276E001	1.305438805E001
2.874422742E001	4.993844032E001	1.306958342E001
2.876366835E001	4.997358322E001	1.307891515E001
2.877994277E001	4.988055229E001	1.309079901E001
2.879949416E001	4.985885620E001	1.310584563E001
2.881856689E001	4.991199970E001	1.311664131E001
2.883694005E001	4.990305901E001	1.312771099E001
2.885656508E001	4.994943142E001	1.313953222E001
2.887320769E001	4.983961582E001	1.315421090E001
2.889305364E001	4.984350204E001	1.316664277E001
2.891223684E001	4.984676838E001	1.317904331E001
2.893311374E001	4.999928474E001	1.319073929E001
2.894971954E001	4.985423088E001	1.320115136E001
2.896963913E001	4.994583130E001	1.321431912E001
2.898760727E001	4.989376068E001	1.322679795E001
2.900693774E001	4.984335899E001	1.324041977E001
2.902402219E001	4.980728626E001	1.325404158E001
2.904372086E001	4.995279312E001	1.326516607E001
2.906146808E001	4.987261295E001	1.327658804E001
2.908046717E001	4.983274937E001	1.329178340E001
2.909909806E001	4.986114502E001	1.330134999E001
2.911971723E001	4.995090961E001	1.331313991E001
2.913805357E001	4.994373322E001	1.332815522E001
2.915543258E001	4.983446598E001	1.333843421E001
2.917494715E001	4.992849827E001	1.335227522E001
2.919309939E001	4.990489483E001	1.336412777E001
2.921250350E001	4.989960194E001	1.337789050E001
2.922962477E001	4.988639355E001	1.338926550E001
2.924836612E001	4.989161491E001	1.340248022E001
2.927027399E001	4.999573231E001	1.341562449E001
2.928614339E001	4.986035824E001	1.342762578E001
2.930359604E001	4.983129501E001	1.343987758E001
2.932506207E001	4.990162849E001	1.345289660E001
2.934347205E001	4.989035130E001	1.346604086E001
2.936247114E001	4.996910095E001	1.347869976E001
2.938066019E001	4.986035824E001	1.348935452E001
2.939929108E001	4.989914894E001	1.350430720E001
2.941755378E001	4.992485046E001	1.351438265E001
2.943688425E001	4.990432262E001	1.352959368E001
2.945503648E001	4.992017746E001	1.354163411E001
2.947569247E001	5.001394749E001	1.355275076E001
2.949307149E001	4.997255802E001	1.356551926E001
2.951317518E001	4.995367527E001	1.358018228E001
2.953114331E001	4.995872974E001	1.359308386E001
2.955073152E001	5.000677109E001	1.360566447E001
2.956847874E001	4.992461205E001	1.361662455E001
2.958725691E001	4.993031025E001	1.362738108E001
2.960588780E001	4.985845089E001	1.364177010E001
2.962518145E001	4.994082451E001	1.365644878E001
2.964399645E001	4.993026257E001	1.366586663E001
2.966273780E001	4.996502399E001	1.367986421E001
2.968092685E001	4.996292591E001	1.369395575E001
2.969992594E001	4.996881485E001	1.370592572E001
2.971789408E001	4.986455441E001	1.371703455E001
2.973807141E001	4.995629787E001	1.373120437E001
2.975556088E001	4.996013641E001	1.374285337E001
2.977411814E001	4.994919300E001	1.375678833E001
2.979492141E001	4.997909069E001	1.376768578E001
2.981414142E001	4.998118877E001	1.378335087E001
2.982978990E001	4.987223148E001	1.379547741E001
2.984956221E001	4.995446205E001	1.380842596E001
2.986749352E001	4.989867210E001	1.381850141E001
2.988866499E001	4.997260571E001	1.383366547E001
2.990674358E001	4.997568130E001	1.384660619E001
2.992426988E001	4.994180202E001	1.385805947E001
2.994385809E001	5.001506805E001	1.387126637E001
2.996293082E001	4.994363785E001	1.388568671E001
2.998255585E001	5.001881123E001	1.389735136E001
3.000207042E001	4.998395443E001	1.391047215E001
3.001959672E001	5.002012253E001	1.392120520E001
3.003833807E001	4.995932579E001	1.393467827E001
3.005472295E001	4.988493919E001	1.394704750E001
3.007328020E001	4.986371994E001	1.396159310E001
3.009323661E001	4.995274544E001	1.397391536E001
3.011341394E001	4.998133183E001	1.398673082E001
3.013090342E001	4.991600513E001	1.399809017E001
3.014901883E001	4.993882179E001	1.401395097E001
3.016897524E001	4.997451305E001	1.402441785E001
3.018558104E001	4.991848469E001	1.403850155E001
3.020542699E001	4.996507168E001	1.405165365E001
3.022468382E001	4.999413490E001	1.406398374E001
3.024294651E001	4.988684654E001	1.407773081E001
3.025903683E001	4.989111423E001	1.408781409E001
3.028160746E001	4.998586178E001	1.410167076E001
3.030056973E001	4.999265671E001	1.411608327E001
3.031853786E001	4.994792938E001	1.412895353E001
3.033576960E001	4.987924099E001	1.414156545E001
3.035642559E001	4.997289181E001	1.415373897E001
3.037630836E001	5.004894733E001	1.416685976E001
3.039438695E001	4.998619556E001	1.417868099E001
3.041353332E001	5.000555515E001	1.419393898E001
3.043065460E001	4.994797707E001	1.420672314E001
3.044980097E001	4.994759560E001	1.421831734E001
3.046935236E001	4.992685318E001	1.423324653E001
3.048809371E001	4.998278618E001	1.424598371E001
3.050503089E001	4.990868568E001	1.425617659E001
3.052531868E001	5.000684261E001	1.426904685E001
3.054313953E001	4.992661476E001	1.428210501E001
3.056158633E001	4.994637966E001	1.429536671E001
3.058327327E001	5.003263950E001	1.430952087E001
3.059873765E001	4.990401268E001	1.432464578E001
3.061858360E001	4.998283386E001	1.433732033E001
3.063739860E001	4.997310638E001	1.435000271E001
3.065764957E001	4.998941422E001	1.436420384E001
3.067495494E001	4.995615482E001	1.437579804E001
3.069575821E001	5.002074242E001	1.438832385E001
3.071258493E001	4.998297691E001	1.440192218E001
3.073062670E001	4.999625683E001	1.441392347E001
3.074984671E001	5.002586842E001	1.442732608E001
3.076821986E001	4.990305901E001	1.443975794E001
3.078604072E001	4.985733032E001	1.445375553E001
3.080835361E001	5.004465580E001	1.446646923E001
3.082396526E001	4.991536140E001	1.448040419E001
3.084307482E001	5.000891685E001	1.449336840E001
3.086354671E001	4.998414516E001	1.450502523E001
3.088177258E001	4.998180866E001	1.452043980E001
3.089904113E001	4.989807606E001	1.453202617E001
3.092072808E001	5.003778934E001	1.454502952E001
3.093681840E001	4.995887280E001	1.455905060E001
3.095751121E001	5.001256466E001	1.457238275E001
3.097547934E001	5.000278950E001	1.458721018E001
3.099440479E001	5.000250340E001	1.459799803E001
3.101252021E001	4.994096756E001	1.461125190E001
3.103144566E001	4.995610714E001	1.462531211E001
3.104856694E001	4.989979267E001	1.463704723E001
3.106859699E001	4.999642372E001	1.465145974E001
3.108796428E001	5.001120567E001	1.466353931E001
3.110795751E001	5.007352829E001	1.467851548E001
3.112367963E001	4.986901283E001	1.469136226E001
3.114282600E001	4.997124672E001	1.470483533E001
3.116142007E001	4.994857311E001	1.471893469E001
3.118016142E001	4.997591972E001	1.473238428E001
3.119997055E001	4.993460178E001	1.474580255E001
3.121970605E001	4.991424084E001	1.475834401E001
3.123918380E001	4.999866486E001	1.477093245E001
3.125560549E001	4.993667603E001	1.478476564E001
3.127622466E001	5.006511211E001	1.479828568E001
3.129316184E001	4.994039536E001	1.481146909E001
3.131256595E001	4.995563030E001	1.482480907E001
3.133075500E001	4.991881847E001	1.483876752E001
3.134846540E001	4.993109703E001	1.485162996E001
3.136790633E001	4.993927479E001	1.486317719E001
3.138672132E001	4.998629093E001	1.487734701E001
3.140763505E001	5.002222061E001	1.489035819E001
3.142497725E001	4.998469353E001	1.490549093E001
3.144147258E001	4.986662865E001	1.491744524E001
3.146349091E001	4.998078346E001	1.492956396E001
3.148090674E001	4.993751049E001	1.494477499E001
3.150126817E001	5.001914501E001	1.495888218E001
3.151960451E001	4.999997616E001	1.497013975E001
3.153948728E001	5.001914501E001	1.498456791E001
3.155565123E001	4.994671345E001	1.499970065E001
3.157409803E001	4.992568493E001	1.501267269E001
3.159398080E001	4.997422695E001	1.502479141E001
3.161135981E001	4.994628429E001	1.503961100E001
3.163245764E001	5.006709099E001	1.505231687E001
3.164865842E001	4.996764660E001	1.506474873E001
3.166813617E001	5.000059605E001	1.507945873E001
3.168551519E001	4.991137981E001	1.509355026E001
3.170591344E001	5.001053810E001	1.510826025E001
3.172675352E001	4.999625683E001	1.512108355E001
3.174450074E001	4.998867512E001	1.513430610E001
3.176316845E001	5.003330708E001	1.514846027E001
3.178257256E001	5.001490116E001	1.516278666E001
3.179980430E001	4.993638992E001	1.517471749E001
3.181828791E001	4.994807243E001	1.518667180E001
3.183872298E001	5.003657341E001	1.520194546E001
3.185404008E001	4.991011620E001	1.521674157E001
3.187476971E001	4.996886253E001	1.523050430E001
3.189424746E001	5.005736351E001	1.524461932E001
3.191258379E001	4.996466637E001	1.525711381E001
3.193128833E001	5.000333786E001	1.527023459E001
3.194833596E001	4.991438389E001	1.528314400E001
3.196755597E001	4.987456799E001	1.529606124E001
3.198710736E001	4.992291927E001	1.531181244E001
3.200548052E001	4.991195202E001	1.532370413E001
3.202359593E001	4.995265007E001	1.533990157E001
3.204259502E001	4.997124672E001	1.535306932E001
3.206133638E001	4.991483688E001	1.536568907E001
3.208265513E001	5.002918243E001	1.538003895E001
3.209926092E001	4.994618893E001	1.539414614E001
3.211826001E001	4.999461174E001	1.540678937E001
3.213777458E001	4.999213219E001	1.542064605E001
3.215640548E001	4.999048710E001	1.543436963E001
3.217382131E001	4.988441467E001	1.545059838E001
3.219436684E001	4.998097420E001	1.546245876E001
3.221170904E001	4.999983311E001	1.547455399E001
3.223144453E001	5.001111031E001	1.549122114E001
3.224874990E001	4.995007515E001	1.550457678E001
3.226970045E001	5.001826286E001	1.551788545E001
3.228844180E001	4.997017384E001	1.553281465E001
3.230766182E001	5.002741814E001	1.554530914E001
3.232496719E001	5.003120899E001	1.555818724E001
3.234385582E001	4.993307590E001	1.557358615E001
3.236377541E001	5.006909370E001	1.558747414E001
3.238074941E001	5.002899170E001	1.560118990E001
3.239993260E001	4.997012615E001	1.561439679E001
3.241974173E001	5.000891685E001	1.562922422E001
3.243708393E001	4.999461174E001	1.564143688E001
3.245582528E001	4.992525578E001	1.565655396E001
3.247559759E001	5.002298355E001	1.567092733E001
3.249323435E001	4.999260902E001	1.568580955E001
3.251197570E001	4.992041588E001	1.569940005E001
3.253038567E001	4.991526604E001	1.571310015E001
3.254975296E001	4.988200665E001	1.572707425E001
3.256827340E001	4.996600151E001	1.574172945E001
3.258848755E001	5.002746582E001	1.575586795E001
3.260700798E001	5.001115799E001	1.576775181E001
3.262538113E001	4.998984337E001	1.578044202E001
3.264408567E001	5.000400543E001	1.579567653E001
3.266260610E001	4.996695518E001	1.580824931E001
3.268101607E001	4.997620583E001	1.582472075E001
3.269961014E001	4.996895790E001	1.583928983E001
3.272037659E001	5.002069473E001	1.585587086E001
3.273606189E001	4.991595745E001	1.586449018E001
3.275745428E001	4.999403954E001	1.588064065E001
3.277516467E001	4.995703697E001	1.589578904E001
3.279342737E001	4.999310970E001	1.591049904E001
3.281316286E001	5.004646778E001	1.592369811E001
3.283275107E001	5.004007816E001	1.593864296E001
3.285005644E001	5.001013279E001	1.595315724E001
3.286835596E001	4.992280006E001	1.596552647E001
3.288801781E001	5.000030994E001	1.598078447E001
3.290727464E001	4.997498989E001	1.599457852E001
3.292502185E001	4.997811317E001	1.600877182E001
3.294435233E001	5.001490116E001	1.602327827E001
3.296114222E001	4.995400906E001	1.603638340E001
3.298319737E001	4.999053478E001	1.605263563E001
3.299939815E001	4.988994598E001	1.606737694E001
3.301766084E001	4.994857311E001	1.608042727E001
3.303850093E001	5.001053810E001	1.609329753E001
3.305610086E001	4.997742176E001	1.610778832E001
3.307642547E001	5.003015995E001	1.612145711E001
3.309509319E001	5.004904270E001	1.613763106E001
3.311438684E001	5.005030632E001	1.615262288E001
3.313132401E001	4.996604919E001	1.616834277E001
3.314888713E001	4.995741844E001	1.618168276E001
3.316950630E001	5.004045963E001	1.619434165E001
3.318821083E001	4.998559952E001	1.621035120E001
3.320514801E001	4.992942810E001	1.622164008E001
3.322543580E001	4.995858669E001	1.623703899E001
3.324182067E001	4.991073608E001	1.625158459E001
3.326387582E001	5.006783009E001	1.626688956E001
3.328103391E001	4.992573261E001	1.628233544E001
3.329900205E001	4.990446568E001	1.629591811E001
3.331811160E001	4.997723103E001	1.630916416E001
3.333692659E001	4.993638992E001	1.632286426E001
3.335585205E001	4.996452332E001	1.633996981E001
3.337518252E001	4.997680187E001	1.635410049E001
3.339462345E001	4.995625019E001	1.636858345E001
3.341226020E001	4.992928505E001	1.638225224E001
3.343107520E001	4.995923042E001	1.639712663E001
3.344900651E001	4.991736412E001	1.641103811E001
3.346951522E001	5.005021095E001	1.642717291E001
3.348777791E001	4.996345043E001	1.644000404E001
3.350707156E001	5.002815723E001	1.645505849E001
3.352758027E001	5.008952618E001	1.646976066E001
3.354289737E001	4.994993210E001	1.648559797E001
3.356347972E001	4.996237755E001	1.649930590E001
3.358056418E001	4.996106625E001	1.651488488E001
3.360052059E001	4.992125034E001	1.652924258E001
3.361650045E001	4.986882210E001	1.654201108E001
3.363781919E001	4.993927479E001	1.655845120E001
3.365530867E001	4.995896816E001	1.657262884E001
3.367283496E001	4.986474514E001	1.658828610E001
3.369234953E001	4.989404678E001	1.660054574E001
3.371326326E001	4.993810654E001	1.661576459E001
3.373159960E001	4.994325638E001	1.663262746E001
3.374875769E001	4.986765385E001	1.664689905E001
3.376878774E001	4.991648197E001	1.666117847E001
3.378708726E001	4.997923374E001	1.667562229E001
3.380575497E001	4.994256496E001	1.669070806E001
3.382534318E001	4.995465279E001	1.670562943E001
3.384286947E001	4.986858368E001	1.672290721E001
3.386194221E001	4.994969368E001	1.673522165E001
3.388145678E001	4.992413521E001	1.674939929E001
3.390119227E001	5.001895428E001	1.676464946E001
3.391846082E001	4.996213913E001	1.677917157E001
3.393617122E001	4.986128807E001	1.679391288E001
3.395546487E001	4.989778996E001	1.680896733E001
3.397531082E001	4.991848469E001	1.682539963E001
3.399460447E001	4.997358322E001	1.684025054E001
3.401312491E001	4.990878105E001	1.685551636E001
3.403142442E001	4.997470379E001	1.687013241E001
3.404913481E001	4.993376732E001	1.688293222E001
3.406813391E001	4.991731644E001	1.689840159E001
3.408797986E001	4.992163181E001	1.691388662E001
3.410767853E001	5.000255108E001	1.692757107E001
3.412457888E001	4.991712570E001	1.694346318E001
3.414306250E001	4.989614487E001	1.695975456E001
3.416257707E001	4.993531704E001	1.697384609E001
3.417999290E001	4.985821247E001	1.698929198E001
3.420017023E001	4.994587898E001	1.700516844E001
3.421644465E001	4.980750084E001	1.702044992E001
3.423706382E001	4.992017746E001	1.703255299E001
3.425517923E001	4.985835552E001	1.704943151E001
3.427509882E001	4.997732639E001	1.706574637E001
3.429233056E001	4.987344742E001	1.708153672E001
3.431320747E001	4.993531704E001	1.709669295E001
3.433283250E001	4.999611378E001	1.711128551E001
3.435091109E001	4.995064735E001	1.712725591E001
3.436976290E001	4.995288849E001	1.714109693E001
3.439041889E001	5.002036095E001	1.715658196E001
3.440592009E001	4.987895489E001	1.717075961E001
3.442403551E001	4.982161522E001	1.718716059E001
3.444380782E001	4.989905357E001	1.720082154E001
3.446162867E001	4.989714622E001	1.721722252E001
3.448287378E001	4.997475147E001	1.723475082E001
3.450003187E001	4.993503094E001	1.724697131E001
3.451939917E001	4.991633892E001	1.726384984E001
3.453861918E001	4.993362427E001	1.727949927E001
3.455695551E001	4.995429516E001	1.729647174E001
3.457359813E001	4.988217354E001	1.730989783E001
3.459381228E001	4.993143082E001	1.732607961E001
3.461045489E001	4.985759258E001	1.734121235E001
3.463103724E001	4.992203712E001	1.735613372E001
3.464797442E001	4.983451366E001	1.736984948E001
3.466789401E001	4.987821579E001	1.738671235E001
3.468611988E001	4.989643097E001	1.740181377E001
3.470589219E001	4.989535809E001	1.741880190E001
3.472485447E001	4.988124371E001	1.743492887E001
3.474396402E001	4.995059967E001	1.745207357E001
3.476086437E001	4.988050461E001	1.746494384E001
3.478155718E001	4.988172054E001	1.748197111E001
3.479985670E001	4.990293980E001	1.749482572E001
3.481944491E001	4.989919662E001	1.751247145E001
3.483756032E001	4.992280006E001	1.752900551E001
3.485622803E001	4.995892048E001	1.754224372E001
3.487438027E001	4.985179901E001	1.755970939E001
3.489389484E001	4.984433651E001	1.757623563E001
3.491329895E001	4.991006851E001	1.759364650E001
3.493159846E001	4.995040894E001	1.760906890E001
3.494816744E001	4.985067844E001	1.762194700E001
3.496808703E001	4.990518093E001	1.763776083E001
3.498852210E001	4.993951321E001	1.765425575E001
3.500626932E001	4.992008209E001	1.766865260E001
3.502582071E001	4.994506836E001	1.768582861E001
3.504331018E001	4.985582829E001	1.770287937E001
3.506149923E001	4.983386993E001	1.771560872E001
3.508116109E001	4.990353584E001	1.773179049E001
3.510060202E001	4.989736080E001	1.774736947E001
3.511820195E001	4.985413551E001	1.776579023E001
3.513705376E001	4.985461235E001	1.778172149E001
3.515498508E001	4.980723858E001	1.779759012E001
3.517317413E001	4.982848167E001	1.781215137E001
3.519408786E001	4.992058277E001	1.782859150E001
3.521106186E001	4.982821941E001	1.784512556E001
3.523039233E001	4.984488487E001	1.786088459E001
3.524887594E001	4.984138012E001	1.787672974E001
3.526879553E001	4.989726543E001	1.789399969E001
3.528584317E001	4.984040260E001	1.791055724E001
3.530565230E001	4.982681274E001	1.792549427E001
3.532549825E001	4.988849163E001	1.794197353E001
3.534449734E001	4.989376068E001	1.795657393E001
3.536091904E001	4.981625080E001	1.797408657E001
3.538098591E001	4.983568192E001	1.798942286E001
3.539921178E001	4.983499050E001	1.800659887E001
3.541883681E001	4.986069202E001	1.802200561E001
3.543739407E001	4.986448288E001	1.803697395E001
3.545477308E001	4.981610775E001	1.805465882E001
3.547296213E001	4.975507259E001	1.807175655E001
3.549313946E001	4.985661507E001	1.808764867E001
3.551173354E001	4.977278709E001	1.810324330E001
3.553121129E001	4.985058308E001	1.811980868E001
3.554962126E001	4.989414215E001	1.813710212E001
3.556862035E001	4.982190132E001	1.815148331E001
3.558747217E001	4.984731674E001	1.816797823E001
3.560606624E001	4.979774952E001	1.818530299E001
3.562639085E001	4.986565113E001	1.820256512E001
3.564410124E001	4.984731674E001	1.821951410E001
3.566206938E001	4.981868267E001	1.823418495E001
3.568084755E001	4.986205101E001	1.825338858E001
3.569863158E001	4.976153374E001	1.826938247E001
3.571796206E001	4.977807999E001	1.828356794E001
3.573662977E001	4.975161552E001	1.830088487E001
3.575562886E001	4.980583191E001	1.831853843E001
3.577610075E001	4.981927872E001	1.833381991E001
3.579241199E001	4.976899624E001	1.835015043E001
3.581354664E001	4.984107018E001	1.836743605E001
3.583155159E001	4.978559017E001	1.838537144E001
3.585032976E001	4.978110790E001	1.840179590E001
3.586752468E001	4.971802235E001	1.841628670E001
3.588840159E001	4.979941845E001	1.843488752E001
3.590618562E001	4.975039959E001	1.845069352E001
3.592474287E001	4.980821609E001	1.846679701E001
3.594407335E001	4.974844456E001	1.848322930E001
3.596318290E001	4.976532459E001	1.849891788E001
3.598155605E001	4.976835251E001	1.851537366E001
3.600103380E001	4.979774952E001	1.853414671E001
3.601937014E001	4.978671074E001	1.855219170E001
3.603582865E001	4.967381954E001	1.856782547E001
3.605479092E001	4.973433018E001	1.858483708E001
3.607386366E001	4.975018501E001	1.860198178E001
3.609382007E001	4.975779057E001	1.861802264E001
3.611090452E001	4.976110458E001	1.863436099E001
3.613240737E001	4.981317520E001	1.865325930E001
3.615041232E001	4.978947639E001	1.867155481E001
3.616893276E001	4.975633621E001	1.868701635E001
3.618568583E001	4.963073730E001	1.870286150E001
3.620549496E001	4.969923496E001	1.872008448E001
3.622408904E001	4.971508980E001	1.873625060E001
3.624389817E001	4.975419044E001	1.875402159E001
3.626359684E001	4.978296757E001	1.877210572E001
3.628057083E001	4.975793362E001	1.878846756E001
3.630111636E001	4.978237152E001	1.880681004E001
3.631761170E001	4.976003170E001	1.882283524E001
3.633738401E001	4.970278740E001	1.884044183E001
3.635678812E001	4.969990253E001	1.885916008E001
3.637567676E001	4.973695278E001	1.887508351E001
3.639515451E001	4.983129501E001	1.889195421E001
3.641201804E001	4.968652725E001	1.891100909E001
3.643013346E001	4.964909554E001	1.892653326E001
3.645104719E001	4.976975918E001	1.894210441E001
3.646827892E001	4.961040020E001	1.896182473E001
3.648834579E001	4.970822334E001	1.898074652E001
3.650612982E001	4.969050884E001	1.899755459E001
3.652645444E001	4.978563786E001	1.901325099E001
3.654232383E001	4.962658882E001	1.903051312E001
3.656378986E001	4.976460934E001	1.904842502E001
3.658032202E001	4.964878559E001	1.906484166E001
3.659954203E001	4.966480732E001	1.908384174E001
3.661754698E001	4.962708950E001	1.910119781E001
3.663573604E001	4.960663319E001	1.911928977E001
3.665410919E001	4.962615967E001	1.913434423E001
3.667542794E001	4.968969822E001	1.915346957E001
3.669365381E001	4.968194962E001	1.917165548E001
3.671353658E001	4.968881607E001	1.918913681E001
3.673069468E001	4.964251518E001	1.920693911E001
3.675101929E001	4.965596199E001	1.922276860E001
3.676861922E001	4.969825745E001	1.924184697E001
3.678817061E001	4.966685772E001	1.925853760E001
3.680683833E001	4.964690208E001	1.927533001E001
3.682443826E001	4.962465763E001	1.929339849E001
3.684321643E001	4.961872101E001	1.930979164E001
3.686258372E001	4.964723587E001	1.932812629E001
3.688128826E001	4.965493679E001	1.934828501E001
3.690157605E001	4.963350296E001	1.936614994E001
3.692024376E001	4.963433743E001	1.938424190E001
3.693824871E001	4.964172840E001	1.940079945E001
3.695441267E001	4.952564240E001	1.941719260E001
3.697363268E001	4.960668087E001	1.943544897E001
3.699355227E001	4.959340096E001	1.945496574E001
3.701063673E001	4.951691628E001	1.947143718E001
3.703059314E001	4.961373806E001	1.948932559E001
3.704911357E001	4.956843853E001	1.950970352E001
3.706859132E001	4.954378605E001	1.952565043E001
3.708593352E001	4.949853420E001	1.954400857E001
3.710530081E001	4.957845211E001	1.956170127E001
3.712492584E001	4.959793091E001	1.958056827E001
3.714374083E001	4.950728416E001	1.959681267E001
3.716296085E001	4.957761765E001	1.961661128E001
3.718188630E001	4.955914021E001	1.963356026E001
3.719863937E001	4.944293499E001	1.965151914E001
3.721793303E001	4.945251942E001	1.966830372E001
3.723936223E001	4.958255291E001	1.968745254E001
3.725456887E001	4.944279194E001	1.970523136E001
3.727662402E001	4.950213432E001	1.972437236E001
3.729304572E001	4.949126244E001	1.974139180E001
3.731156615E001	4.939224720E001	1.976108080E001
[truncated: 396 more rows]
