# Supplementary material for: An experimental and numerical study of twin dowel type shear connector
Source: Sci Rep. 2023 Feb 21;13:3071. doi: 10.1038/s41598-023-30005-3 (PMC9945454; doi:10.1038/s41598-023-30005-3)
Supplement: Supplementary file 1 — Supplementary Information. [file 41598_2023_30005_MOESM1_ESM.zip › Raw_data/ST-2.xlsx]

## Sheet: ST-2
HEADER
ColSep	SEMICOLON
DecSep	.
ColLen	18				A	0.000125		L0	122.5
dT	0.5				0.025
Variable_1					0.005
Variable_2
DATA
FU_160_Poloha	FU_160_Síla	FU_160_Extensometer
mm	kN	mm		sigma	epsilon
0.0174527	-0.52247	-3.45102		0	0	-0.0281716		308.528
0.0349421	1.39022	-3.44379		11.1217	0.00589863
0.0509588	3.32282	-3.43998		26.5825	0.00901091
0.0687797	5.45964	-3.43295		43.6771	0.0147498
0.0887729	7.56385	-3.4258		60.5108	0.0205845
0.10501	9.47046	-3.4183		75.7637	0.0267068
0.124415	11.6876	-3.41234		93.5007	0.0315701
0.140763	13.5958	-3.40551		108.766	0.0371492
0.16105	15.8642	-3.39943		126.913	0.0421148
0.178945	17.7853	-3.39081		142.283	0.0491446
0.196876	19.8903	-3.38306		159.122	0.0554714
0.215618	21.8975	-3.38061		175.18	0.0574717
0.234433	23.9848	-3.3708		191.878	0.0654793
0.251775	26.0104	-3.36495		208.083	0.0702596
0.269191	28.031	-3.35789		224.248	0.0760176
0.288227	30.0581	-3.35335		240.464	0.0797242
0.307999	32.1575	-3.34328		257.26	0.0879491
0.324273	33.9577	-3.34011		271.662	0.0905373
0.343788	36.0023	-3.33161		288.019	0.0974712
0.363192	38.0731	-3.32578		304.585	0.102232
0.380755	39.688	-3.31928		317.504	0.107537
0.401816	40.7598	-3.31486		326.078	0.111147
0.420447	40.2731	-3.31367		322.185	0.112119
0.441213	40.1761	-3.31618		321.409	0.110067
0.459881	39.8722	-3.31689		318.978	0.109492
0.481899	39.9904	-3.31658		319.923	0.109748
0.500089	39.8384	-3.31534		318.707	0.110758
0.521628	39.8962	-3.31553		319.169	0.110604
0.538124	39.5907	-3.32013		316.725	0.106846
0.558338	39.6617	-3.31946		317.294	0.107396
0.57892	39.2406	-3.31821		313.925	0.108412
0.598656	38.7399	-3.32047		309.919	0.106565
0.616992	38.3306	-3.32202		306.645	0.105306
0.634813	38.3181	-3.3222		306.545	0.105159
0.655506	38.4384	-3.32151		307.508	0.105722
0.674026	38.4921	-3.31877		307.937	0.107958
0.69181	38.6096	-3.31848		308.877	0.108195
0.71195	38.7766	-3.31921		310.213	0.107594
0.730986	38.8399	-3.31828		310.719	0.108355
0.749212	38.83	-3.31912		310.64	0.107671
0.766518	38.9205	-3.31838		311.364	0.108278
0.78629	39.0451	-3.31898		312.361	0.107786
0.804921	39.1816	-3.31544		313.453	0.110674
0.82403	39.2581	-3.31874		314.064	0.107984
0.841557	38.8154	-3.32075		310.523	0.106342
0.864275	38.4377	-3.32148		307.501	0.105741
0.88309	38.096	-3.32333		304.768	0.104233
0.902236	37.9396	-3.32429		303.517	0.103453
0.918142	37.7924	-3.32415		302.339	0.103568
0.937878	38.0139	-3.32489		304.111	0.102961
0.956877	38.1121	-3.32139		304.897	0.105818
0.976244	38.2486	-3.32309		305.989	0.104431
0.994691	38.296	-3.32235		306.368	0.105031
1.01222	38.2427	-3.32068		305.941	0.106399
1.03258	38.1539	-3.32458		305.231	0.10321
1.05217	37.8989	-3.32481		303.191	0.103025
1.06855	37.5268	-3.32575		300.215	0.102258
1.08788	37.488	-3.32562		299.904	0.102367
1.10898	37.8643	-3.32351		302.914	0.104086
1.12702	38.001	-3.32403		304.008	0.103664
1.14337	38.0893	-3.32513		304.714	0.102763
1.16104	38.1107	-3.32524		304.885	0.102673
1.18144	38.2968	-3.32279		306.374	0.104674
1.20007	38.4193	-3.32476		307.355	0.103069
1.21915	38.4168	-3.32313		307.335	0.104399
1.23756	38.3883	-3.32289		307.107	0.104597
1.25541	38.2129	-3.32478		305.703	0.10305
1.27507	38.3687	-3.32273		306.95	0.104725
1.29503	38.3632	-3.32229		306.906	0.105083
1.31182	38.3543	-3.31709		306.835	0.109326
1.32938	38.1248	-3.31455		304.998	0.111403
1.34964	37.9278	-3.29968		303.423	0.123539
1.36963	37.926	-3.28897		303.408	0.132281
1.38852	37.8055	-3.27717		302.444	0.141912
1.4049	37.3663	-3.26918		298.931	0.148437
1.42593	37.4787	-3.25534		299.829	0.159736
1.44577	37.7071	-3.24483		301.657	0.168312
1.46131	37.3943	-3.23662		299.155	0.175016
1.47976	37.7347	-3.22658		301.878	0.183215
1.50074	37.8725	-3.21555		302.98	0.19222
1.51849	37.7385	-3.20094		301.908	0.204145
1.53756	37.6906	-3.18577		301.525	0.216524
1.55675	37.7492	-3.17308		301.994	0.226883
1.57516	37.5348	-3.15293		300.278	0.243339
1.59313	37.7178	-3.13516		301.743	0.25784
1.61301	37.8338	-3.1145		302.67	0.274705
1.63013	37.8645	-3.0983		302.916	0.287934
1.64894	38.1039	-3.08082		304.831	0.302204
1.66798	38.2916	-3.05971		306.333	0.319434
1.68738	38.513	-3.04633		308.104	0.330355
1.70716	38.5867	-3.02367		308.693	0.34885
1.72549	38.7115	-3.00896		309.692	0.360858
1.74276	38.7492	-2.99299		309.994	0.373895
1.76187	38.8294	-2.97652		310.635	0.387348
1.7815	38.8988	-2.9606		311.19	0.40034
1.80053	38.8793	-2.94376		311.034	0.414087
1.81957	39.0626	-2.92442		312.501	0.429878
1.83632	38.993	-2.90689		311.944	0.444187
1.85554	39.116	-2.89124		312.928	0.456962
1.87535	39.1878	-2.87405		313.503	0.470996
1.89358	39.1808	-2.85539		313.446	0.486225
1.91143	39.1582	-2.83581		313.265	0.502208
1.93264	39.3522	-2.82015		314.817	0.51499
1.94936	39.4685	-2.80147		315.748	0.530244
1.96788	39.4855	-2.78583		315.884	0.543007
1.98684	39.2828	-2.76737		314.262	0.558082
2.00687	38.0293	-2.73236		304.235	0.586655
2.02653	37.6461	-2.70781		301.168	0.606703
2.04572	37.5862	-2.6826		300.69	0.627281
2.0624	37.6938	-2.66281		301.55	0.643437
2.08103	37.6781	-2.64175		301.425	0.660628
2.10003	37.791	-2.61814		302.328	0.679902
2.11943	37.9438	-2.60002		303.55	0.69469
2.13806	37.7776	-2.57534		302.221	0.71484
2.15765	37.8777	-2.55234		303.022	0.733616
2.17595	37.78	-2.5298		302.24	0.752015
2.19381	37.7253	-2.50642		301.802	0.771098
2.21096	37.8823	-2.48632		303.059	0.787509
2.23044	38.1023	-2.46404		304.819	0.805697
2.2504	38.2066	-2.4403		305.653	0.825074
2.26973	38.449	-2.41881		307.592	0.842616
2.28766	38.3783	-2.39891		307.027	0.858861
2.3064	38.5554	-2.37521		308.443	0.878206
2.32356	38.6403	-2.35358		309.122	0.895864
2.34444	38.8109	-2.33075		310.487	0.914505
2.36174	39.0404	-2.30967		312.323	0.931709
2.37997	39.0738	-2.28547		312.59	0.951469
2.39867	39.0617	-2.26392		312.494	0.969056
2.41778	39.0445	-2.24463		312.356	0.984803
2.4377	39.0307	-2.22321		312.245	1.00229
2.45781	38.5087	-2.18925		308.07	1.03001
2.47426	38.174	-2.16589		305.392	1.04908
2.49474	38.3217	-2.13776		306.573	1.07205
2.51237	38.2901	-2.11703		306.321	1.08897
2.53192	38.3925	-2.09579		307.14	1.1063
2.54982	38.384	-2.07152		307.072	1.12612
2.56944	38.5874	-2.05228		308.699	1.14182
2.58653	38.5997	-2.0314		308.797	1.15887
2.60553	38.7834	-2.00709		310.267	1.17872
2.62489	38.8895	-1.98694		311.116	1.19517
2.64456	39.0563	-1.96498		312.451	1.21309
2.66238	39.0731	-1.946		312.585	1.22858
2.68042	39.1738	-1.92144		313.391	1.24864
2.6999	39.0768	-1.90031		312.615	1.26589
2.71901	39.1635	-1.8812		313.308	1.28148
2.73771	39.221	-1.85564		313.768	1.30235
2.75572	39.2144	-1.83552		313.715	1.31878
2.77446	39.303	-1.81748		314.424	1.3335
2.79408	39.357	-1.79213		314.856	1.35419
2.81315	39.3814	-1.77293		315.051	1.36986
2.82884	39.2995	-1.7504		314.396	1.38826
2.8506	39.3145	-1.72652		314.516	1.40775
2.86757	39.3162	-1.70788		314.529	1.42297
2.88864	39.5886	-1.68556		316.709	1.44119
2.90509	39.4978	-1.66527		315.982	1.45775
2.9266	39.7102	-1.64662		317.682	1.47298
2.94479	39.6591	-1.62612		317.273	1.48971
2.96224	39.5893	-1.60568		316.714	1.5064
2.97903	39.228	-1.58299		313.824	1.52492
3.00097	38.4721	-1.54923		307.777	1.55248
3.01898	38.0972	-1.52239		304.778	1.57439
3.03706	38.1282	-1.50149		305.025	1.59145
3.05642	38.4287	-1.48058		307.429	1.60852
3.07598	38.5905	-1.45755		308.724	1.62732
3.09472	38.6336	-1.43849		309.068	1.64287
3.11445	38.8792	-1.41494		311.033	1.6621
3.13209	38.6643	-1.39293		309.314	1.68007
3.15087	38.7465	-1.37464		309.972	1.695
3.16729	38.7697	-1.35164		310.158	1.71377
3.18835	38.8487	-1.32901		310.789	1.73225
3.20621	38.9024	-1.30525		311.219	1.75164
3.22303	38.8755	-1.28281		311.004	1.76996
3.24483	39.1684	-1.26042		313.347	1.78824
3.26435	38.6032	-1.23144		308.825	1.8119
3.2808	38.4122	-1.20757		307.298	1.83138
3.30124	38.5818	-1.18659		308.654	1.84851
3.31884	38.4873	-1.16407		307.898	1.86689
3.33699	38.4934	-1.14112		307.948	1.88563
3.35643	38.7188	-1.12064		309.75	1.90234
3.37425	38.7765	-1.09876		310.212	1.92021
3.39318	38.8494	-1.07881		310.795	1.9365
3.41177	39.0412	-1.06249		312.33	1.94982
3.42989	39.0599	-1.04035		312.479	1.96789
3.45084	39.3257	-1.01599		314.605	1.98778
3.46929	39.0377	-0.994831		312.301	2.00505
3.48847	38.6776	-0.964072		309.421	2.03016
3.50644	38.4467	-0.939639		307.574	2.0501
3.52661	38.1895	-0.914141		305.516	2.07092
3.54425	38.0823	-0.892472		304.659	2.08861
3.56388	38.1155	-0.868156		304.924	2.10846
3.58192	38.0636	-0.847668		304.509	2.12518
3.59992	38.1512	-0.828692		305.21	2.14067
3.61782	38.3595	-0.805973		306.876	2.15922
3.6366	38.3555	-0.78648		306.844	2.17513
3.6564	38.5278	-0.765288		308.223	2.19243
3.67548	38.6772	-0.741207		309.417	2.21209
3.6933	38.704	-0.722074		309.632	2.22771
3.71079	38.8356	-0.700592		310.685	2.24524
3.73115	38.9144	-0.68005		311.315	2.26201
3.74857	38.8922	-0.655413		311.138	2.28213
3.7676	38.9715	-0.63671		311.772	2.29739
3.78723	39.1336	-0.614986		313.069	2.31513
3.80663	39.2871	-0.595477		314.297	2.33105
3.82482	39.3436	-0.574285		314.749	2.34835
3.84562	39.5149	-0.552451		316.119	2.36618
3.86227	39.4106	-0.533302		315.285	2.38181
3.88274	39.5395	-0.511155		316.316	2.39989
3.89916	38.5705	-0.481516		308.564	2.42408
3.91996	38.1244	-0.454194		304.995	2.44639
3.93749	37.996	-0.435131		303.968	2.46195
3.95726	38.0694	-0.41188		304.555	2.48093
3.97552	38.1639	-0.39396		305.311	2.49556
3.99438	38.2628	-0.371179		306.103	2.51415
4.01374	38.347	-0.353416		306.776	2.52865
4.03083	38.3633	-0.332004		306.906	2.54613
4.05119	38.3754	-0.310632		307.003	2.56358
4.06964	38.1542	-0.290106		305.234	2.58034
4.08764	37.9523	-0.268679		303.618	2.59783
4.10561	37.8364	-0.245294		302.691	2.61692
4.12542	37.7964	-0.229723		302.371	2.62963
4.14368	37.8304	-0.217777		302.643	2.63938
4.16364	37.8037	-0.204836		302.429	2.64994
4.17943	37.6737	-0.193931		301.39	2.65885
4.20049	37.8017	-0.186486		302.414	2.66492
4.21894	37.7655	-0.175925		302.124	2.67354
4.23823	37.8137	-0.16152		302.509	2.6853
4.25458	37.8116	-0.149081		302.493	2.69546
4.27432	37.9553	-0.143366		303.642	2.70012
4.29431	38.2477	-0.132382		305.982	2.70909
4.3122	38.1597	-0.125759		305.277	2.7145
4.32918	38.1858	-0.120326		305.486	2.71893
4.34847	38.3755	-0.114415		307.004	2.72376
4.36843	38.2544	-0.110227		306.035	2.72717
4.38783	38.2169	-0.104598		305.735	2.73177
4.40639	38.1377	-0.102915		305.101	2.73314
4.42635	38.2465	-0.0987503		305.972	2.73654
4.44332	38.0626	-0.0924248		304.501	2.74171
4.46247	38.1996	-0.0900606		305.597	2.74364
4.47988	38.1295	-0.0844161		305.036	2.74825
4.5012	38.4016	-0.0778166		307.213	2.75363
4.51943	38.4947	-0.074278		307.957	2.75652
4.53754	38.5655	-0.0650246		308.524	2.76407
4.55485	38.5288	-0.0614704		308.231	2.76698
4.57591	38.6955	-0.0567889		309.564	2.7708
4.59454	38.7441	-0.0530546		309.953	2.77385
4.61255	38.7031	-0.0500171		309.625	2.77633
4.63007	38.6768	-0.0452182		309.415	2.78024
4.64911	38.8177	-0.0414369		310.542	2.78333
4.66763	38.8631	-0.0382663		310.905	2.78592
4.68714	38.9838	-0.0346182		311.87	2.7889
4.70526	38.8899	-0.030015		311.119	2.79265
4.72227	38.9122	-0.0276585		311.298	2.79458
4.74407	39.0531	-0.0235094		312.424	2.79796
4.76288	39.044	-0.0217479		312.352	2.7994
4.78078	39.029	-0.0192115		312.232	2.80147
4.80092	39.0897	-0.0172778		312.718	2.80305
4.81988	39.2268	-0.0120013		313.815	2.80736
4.83626	39.1157	-0.0109288		312.926	2.80823
4.85611	39.0741	-0.00939436		312.593	2.80949
4.87596	39.1572	-0.00250516		313.258	2.81511
4.8947	39.2741	-0.00288094		314.193	2.8148
4.91174	39.261	0.00103338		314.088	2.818
4.92905	39.2422	0.00834532		313.938	2.82397
4.94956	39.42	0.00995019		315.36	2.82528
4.96767	39.2634	0.0106548		314.107	2.82585
4.98557	39.1705	0.0111167		313.364	2.82623
5.00854	39.3756	0.0138097		315.005	2.82843
5.02559	39.3549	0.0166437		314.839	2.83074
5.0426	39.318	0.02019		314.544	2.83364
5.06318	39.3946	0.0235015		315.157	2.83634
5.08082	39.0505	0.0198691		312.404	2.83338
5.10104	38.9774	0.0239086		311.819	2.83667
5.11764	38.7708	0.0240495		310.167	2.83679
5.13782	38.6234	0.0220767		308.987	2.83518
5.15711	38.6534	0.0233215		309.227	2.83619
5.17471	38.6771	0.0246915		309.417	2.83731
5.19471	38.5235	0.0232197		308.188	2.83611
5.21326	38.5296	0.0232119		308.237	2.8361
5.23116	38.5379	0.0230553		308.303	2.83598
5.24935	38.5418	0.0239399		308.335	2.8367
5.26735	38.5778	0.0238382		308.623	2.83662
5.28768	38.5746	0.024441		308.597	2.83711
5.30439	38.6849	0.0265782		309.479	2.83885
5.32501	38.9339	0.0281909		311.471	2.84017
5.34114	38.9897	0.0296157		311.918	2.84133
5.3615	39.3898	0.0312989		315.119	2.84271
5.38101	39.573	0.033029		316.584	2.84412
5.39814	39.6464	0.0370059		317.171	2.84737
5.4182	39.8178	0.0378749		318.542	2.84807
5.43779	40.0277	0.0419928		320.222	2.85144
5.4562	40.0621	0.0495552		320.497	2.85761
5.4752	40.1186	0.0559199		320.949	2.86281
5.49346	40.1903	0.0603509		321.522	2.86642
5.51103	40.1895	0.0672479		321.516	2.87205
5.52969	40.1046	0.0761099		320.837	2.87929
5.5509	40.3131	0.0827016		322.505	2.88467
5.56927	40.3315	0.0883304		322.652	2.88926
5.58651	40.2662	0.0955876		322.13	2.89519
5.60543	40.3577	0.104105		322.861	2.90214
5.62565	40.381	0.11		323.048	2.90695
5.64435	40.4112	0.116741		323.29	2.91245
5.66497	40.5443	0.122612		324.354	2.91725
5.68051	40.3734	0.13322		322.987	2.92591
5.70102	40.5591	0.138481		324.473	2.9302
5.71983	40.5753	0.146411		324.603	2.93668
5.73975	40.6704	0.154725		325.363	2.94346
5.75669	40.5563	0.161419		324.451	2.94893
5.77436	40.5451	0.169122		324.361	2.95521
5.79465	40.6199	0.177522		324.96	2.96207
5.81262	40.6572	0.184967		325.257	2.96815
5.83088	40.6917	0.195129		325.534	2.97644
5.85051	40.7045	0.200139		325.636	2.98053
5.86888	40.7214	0.211506		325.771	2.98981
5.8878	40.7727	0.215874		326.182	2.99338
5.90493	40.7258	0.224087		325.806	3.00008
5.92643	40.9633	0.236542		327.706	3.01025
5.94233	40.8527	0.240989		326.822	3.01388
5.96159	40.9135	0.251088		327.308	3.02213
5.98019	40.9042	0.261531		327.234	3.03065
5.99797	40.899	0.270722		327.192	3.03815
6.0177	40.919	0.278613		327.352	3.0446
6.03895	41.089	0.290215		328.712	3.05407
6.05475	40.9572	0.297809		327.658	3.06027
6.0754	41.2098	0.305512		329.679	3.06655
6.09414	41.132	0.313795		329.056	3.07332
6.11322	41.0993	0.32571		328.794	3.08304
6.13012	41.0987	0.33411		328.789	3.0899
6.15224	41.2999	0.344906		330.399	3.09871
6.1683	41.206	0.352609		329.648	3.105
6.18678	41.2202	0.363906		329.762	3.11422
6.20666	41.2703	0.370279		330.162	3.11942
6.2229	41.17	0.38192		329.36	3.12893
6.24441	41.3388	0.39039		330.71	3.13584
6.2627	41.3159	0.400567		330.527	3.14415
6.28145	41.293	0.40961		330.344	3.15153
6.3	41.388	0.420476		331.104	3.1604
6.31764	41.3255	0.426684		330.604	3.16547
6.33723	41.3955	0.436548		331.164	3.17352
6.35486	41.3359	0.445183		330.687	3.18057
6.37431	41.3714	0.456018		330.971	3.18942
6.394	41.4409	0.464786		331.527	3.19657
6.41153	41.4648	0.47555		331.719	3.20536
6.4306	41.5004	0.484302		332.004	3.21251
6.44938	41.5262	0.495247		332.21	3.22144
6.46757	41.5381	0.502066		332.305	3.22701
6.48767	41.6813	0.51193		333.451	3.23506
6.50671	41.6632	0.522217		333.306	3.24346
6.52641	41.6941	0.533889		333.553	3.25298
6.5439	41.6106	0.539111		332.885	3.25725
6.56286	41.7664	0.549092		334.131	3.26539
6.58142	41.7933	0.560412		334.346	3.27464
6.60031	41.7319	0.568797		333.855	3.28148
6.61827	41.7925	0.578575		334.34	3.28946
6.63731	41.7883	0.587867		334.307	3.29705
6.65594	41.7859	0.597489		334.287	3.3049
6.67586	41.831	0.60603		334.648	3.31187
6.69438	41.8473	0.616661		334.779	3.32055
6.71342	41.9498	0.628028		335.599	3.32983
6.73032	41.8837	0.637141		335.069	3.33727
6.74998	41.938	0.643991		335.504	3.34286
6.76732	41.8998	0.656102		335.199	3.35275
6.78838	41.9766	0.664846		335.813	3.35989
6.80709	42.1205	0.675368		336.964	3.36848
6.82682	42.1242	0.68369		336.994	3.37527
6.84369	42.0038	0.694031		336.03	3.38371
6.86313	42.0525	0.702299		336.42	3.39046
6.8797	41.9837	0.711912		335.869	3.39831
6.90017	42.1075	0.723545		336.86	3.40781
6.92035	42.2452	0.733237		337.962	3.41572
6.93868	42.2308	0.741019		337.846	3.42207
6.95742	42.2251	0.753161		337.801	3.43198
6.97322	42.0665	0.761029		336.532	3.4384
6.99152	42.1915	0.769319		337.532	3.44517
7.01206	42.2795	0.779998		338.236	3.45389
7.03257	42.3236	0.792962		338.589	3.46447
7.05006	42.3061	0.801041		338.449	3.47107
7.06991	42.3429	0.811281		338.743	3.47943
7.08655	42.2704	0.818311		338.163	3.48517
7.10647	42.3249	0.83288		338.599	3.49706
7.124	42.3923	0.840654		339.138	3.5034
7.14344	42.4909	0.849759		339.927	3.51084
7.16122	42.3331	0.858754		338.665	3.51818
7.17974	42.4072	0.871092		339.257	3.52825
7.20073	42.4436	0.879288		339.549	3.53494
7.21774	42.4017	0.890749		339.214	3.5443
7.23755	42.5048	0.897192		340.038	3.54956
7.25603	42.5689	0.909217		340.551	3.55937
7.27669	42.6384	0.920185		341.107	3.56833
7.29455	42.6116	0.931012		340.893	3.57717
7.31218	42.5614	0.940093		340.491	3.58458
7.33284	42.6707	0.950529		341.366	3.5931
7.34989	42.6264	0.959759		341.011	3.60063
7.36782	42.6035	0.9692		340.828	3.60834
7.387	42.6019	0.979737		340.815	3.61694
7.40556	42.7036	0.989961		341.629	3.62529
7.42474	42.7069	0.998581		341.655	3.63232
7.44179	42.6479	1.00859		341.183	3.64049
7.46186	42.679	1.01888		341.432	3.6489
7.4803	42.7081	1.02813		341.665	3.65645
7.49978	42.7851	1.03887		342.281	3.66521
7.51712	42.711	1.04749		341.688	3.67225
7.53829	42.9001	1.06071		343.201	3.68304
7.55637	42.9313	1.0675		343.451	3.68858
7.5743	42.7442	1.07708		341.954	3.6964
7.59294	42.8277	1.08915		342.622	3.70626
7.61234	42.8734	1.10024		342.987	3.71531
7.6309	42.8807	1.10814		343.045	3.72176
7.64894	42.8602	1.11893		342.882	3.73057
7.66963	42.9065	1.12887		343.252	3.73868
7.68911	43.0219	1.14021		344.175	3.74794
7.70542	42.9855	1.14887		343.884	3.75501
7.72615	43.0406	1.15854		344.325	3.7629
7.74342	43.0102	1.16775		344.082	3.77042
7.76061	42.9694	1.17974		343.756	3.78021
7.77928	42.9549	1.18624		343.639	3.78552
7.80123	43.1021	1.19698		344.817	3.79428
7.81691	43.0688	1.20751		344.551	3.80288
7.83672	42.9858	1.2202		343.886	3.81324
7.85664	43.1903	1.22707		345.522	3.81884
7.8752	43.1211	1.23943		344.969	3.82893
7.89364	43.1016	1.24557		344.813	3.83394
7.91235	43.2522	1.25837		346.018	3.84439
7.93197	43.2501	1.26929		346.001	3.85332
7.95027	43.2467	1.27683		345.974	3.85946
7.96843	43.2712	1.28776		346.169	3.86839
7.98724	43.2513	1.29877		346.01	3.87738
8.00738	43.3129	1.30822		346.503	3.88509
8.0245	43.1886	1.31723		345.509	3.89245
8.04416	43.3039	1.32731		346.431	3.90068
8.06324	43.4336	1.33834		347.469	3.90968
8.08198	43.3796	1.34901		347.037	3.91839
8.10101	43.37	1.35527		346.96	3.9235
8.11828	43.3573	1.36497		346.858	3.93142
8.13887	43.418	1.37613		347.344	3.94053
8.15573	43.3883	1.38587		347.106	3.94848
8.17451	43.3793	1.39561		347.034	3.95643
8.19454	43.4745	1.40427		347.796	3.9635
8.21166	43.4186	1.41715		347.349	3.97401
8.23202	43.5371	1.42681		348.297	3.9819
8.25072	43.5006	1.43585		348.005	3.98928
8.26943	43.5607	1.44484		348.486	3.99661
8.28541	43.4341	1.45637		347.473	4.00603
8.3054	43.5637	1.46401		348.51	4.01227
8.32425	43.5218	1.47639		348.174	4.02238
8.34292	43.567	1.48534		348.536	4.02968
8.3645	43.6347	1.49528		349.078	4.0378
8.38059	43.573	1.50347		348.584	4.04448
8.39848	43.5221	1.5146		348.177	4.05356
8.41803	43.5745	1.52419		348.596	4.06139
8.43681	43.6643	1.53351		349.315	4.069
8.45467	43.6689	1.54435		349.351	4.07785
8.47455	43.6455	1.55124		349.164	4.08347
8.49282	43.6527	1.56319		349.221	4.09323
8.51108	43.6691	1.57147		349.353	4.09999
8.53133	43.7572	1.58433		350.057	4.11049
8.54941	43.6629	1.59052		349.303	4.11554
8.57006	43.8376	1.60322		350.701	4.12591
8.58873	43.8215	1.61167		350.572	4.13281
8.60637	43.7756	1.62041		350.205	4.13994
8.62526	43.8214	1.63312		350.571	4.15032
8.64466	43.8865	1.64229		351.092	4.1578
8.66337	43.9405	1.65346		351.524	4.16692
8.68038	43.791	1.66448		350.328	4.17591
8.70022	43.8512	1.67375		350.81	4.18349
8.71889	43.8861	1.6834		351.089	4.19136
8.73785	44.001	1.69181		352.008	4.19823
8.75608	43.9138	1.70312		351.31	4.20746
8.77603	43.9707	1.71597		351.765	4.21794
8.7929	43.8342	1.72182		350.673	4.22272
8.81252	43.8905	1.7297		351.124	4.22916
8.83296	44.0121	1.74247		352.097	4.23958
8.85085	44.0838	1.75292		352.67	4.24811
8.86808	43.9997	1.76331		351.998	4.2566
8.88686	44.0374	1.77018		352.299	4.2622
8.9052	43.9599	1.78397		351.679	4.27346
8.92633	44.1123	1.79183		352.898	4.27988
8.94382	44.1606	1.79921		353.285	4.2859
8.96293	44.1012	1.81228		352.81	4.29657
8.97943	44.127	1.82226		353.016	4.30472
8.99905	44.0715	1.83056		352.572	4.31149
9.01923	44.189	1.84151		353.512	4.32043
9.03963	44.2636	1.85178		354.109	4.32882
9.0566	44.1918	1.86312		353.534	4.33807
9.07556	44.213	1.87153		353.704	4.34493
9.0939	44.1988	1.88358		353.59	4.35477
9.11356	44.2264	1.89318		353.811	4.36261
9.13028	44.2427	1.90122		353.942	4.36917
9.15035	44.3005	1.91111		354.404	4.37725
9.17052	44.3554	1.924		354.844	4.38776
9.18787	44.259	1.93372		354.072	4.3957
9.20499	44.271	1.94165		354.168	4.40218
9.22667	44.4656	1.95229		355.725	4.41086
9.24416	44.3993	1.9614		355.194	4.4183
9.26254	44.2895	1.97387		354.316	4.42848
9.28124	44.3387	1.98237		354.71	4.43541
9.30042	44.3788	1.99175		355.03	4.44308
9.3202	44.473	2.00406		355.784	4.45312
9.33761	44.4239	2.01117		355.392	4.45893
9.35875	44.6129	2.02387		356.903	4.46929
9.37745	44.5509	2.03171		356.407	4.47569
9.39258	44.392	2.04349		355.136	4.48531
9.4128	44.467	2.05235		355.736	4.49254
9.42951	44.5068	2.06136		356.054	4.4999
9.44859	44.4646	2.0731		355.717	4.50948
9.46851	44.4491	2.08463		355.593	4.5189
9.48681	44.5337	2.09244		356.269	4.52527
9.50452	44.4123	2.10222		355.298	4.53326
9.52466	44.4958	2.11113		355.966	4.54053
9.54185	44.4541	2.12322		355.633	4.5504
9.56151	44.5356	2.13327		356.285	4.5586
9.58232	44.6582	2.14163		357.265	4.56543
9.59999	44.6137	2.15326		356.909	4.57492
9.62009	44.6351	2.16333		357.08	4.58314
9.63762	44.6414	2.1706		357.131	4.58907
9.65688	44.5948	2.18308		356.759	4.59927
9.67514	44.6798	2.19209		357.439	4.60661
9.69381	44.7154	2.2028		357.723	4.61536
9.71233	44.7292	2.21317		357.834	4.62382
9.73155	44.6986	2.22144		357.589	4.63057
9.75139	44.7922	2.23228		358.337	4.63942
9.76645	44.6403	2.24008		357.122	4.6458
9.7863	44.7067	2.25197		357.654	4.6555
9.80604	44.7598	2.26039		358.079	4.66237
9.82316	44.6996	2.27068		357.597	4.67077
9.84315	44.7473	2.28158		357.978	4.67967
9.86425	44.883	2.29234		359.064	4.68845
9.88321	44.8179	2.30029		358.543	4.69494
9.89853	44.836	2.31158		358.688	4.70416
9.92088	44.959	2.32231		359.672	4.71292
9.93734	44.8513	2.33059		358.811	4.71968
9.95464	44.7618	2.3404		358.094	4.72769
9.97485	44.8508	2.3514		358.806	4.73667
9.99474	44.9461	2.35989		359.568	4.7436
10.0139	44.9842	2.37016		359.874	4.75198
10.0303	44.8903	2.3785		359.123	4.75879
10.0496	44.9683	2.39002		359.747	4.76819
10.0695	44.9926	2.4001		359.941	4.77642
10.0882	45.0344	2.40899		360.275	4.78368
10.1052	44.8976	2.41814		359.181	4.79115
10.1229	44.8967	2.42742		359.174	4.79873
10.1459	45.0739	2.43881		360.591	4.80802
10.1624	44.9959	2.44808		359.967	4.81558
10.1825	45.1046	2.46079		360.837	4.82596
10.1998	45.0203	2.47152		360.163	4.83472
10.2194	45.1324	2.48074		361.06	4.84225
10.2391	45.1463	2.48946		361.17	4.84937
10.2568	45.0965	2.49884		360.772	4.85703
10.2744	45.1729	2.50656		361.383	4.86333
10.2938	45.1342	2.51727		361.074	4.87207
10.3127	45.1629	2.53067		361.303	4.88301
10.3318	45.1717	2.53944		361.374	4.89016
10.35	45.1682	2.54727		361.345	4.89656
10.3684	45.1262	2.55717		361.01	4.90464
10.3862	45.0893	2.56782		360.715	4.91334
10.407	45.2593	2.58013		362.074	4.92338
10.4249	45.166	2.58832		361.328	4.93007
10.4429	45.1632	2.59864		361.306	4.93849
10.4629	45.2287	2.60926		361.83	4.94716
10.4816	45.2256	2.61861		361.805	4.95479
10.5001	45.2194	2.62672		361.756	4.96142
10.52	45.2428	2.63934		361.942	4.97172
10.5362	45.2624	2.64953		362.099	4.98004
10.5543	45.255	2.65957		362.04	4.98824
10.5749	45.2377	2.67086		361.902	4.99745
10.5939	45.3648	2.68027		362.918	5.00513
10.6135	45.3511	2.68915		362.809	5.01238
10.6312	45.2873	2.69927		362.298	5.02064
10.6495	45.3311	2.71071		362.649	5.02998
10.6682	45.2837	2.71902		362.27	5.03676
10.688	45.393	2.73129		363.144	5.04678
10.7059	45.4065	2.74048		363.252	5.05428
10.7249	45.414	2.75009		363.312	5.06213
10.7439	45.4554	2.7592		363.643	5.06956
10.7607	45.3917	2.7696		363.133	5.07806
10.7807	45.3573	2.78008		362.858	5.08661
10.7992	45.4084	2.78974		363.267	5.09449
10.8183	45.4713	2.79888		363.77	5.10195
10.8382	45.3804	2.81061		363.043	5.11153
10.8563	45.4728	2.81906		363.782	5.11843
10.8744	45.4655	2.82938		363.724	5.12686
10.895	45.5606	2.84095		364.485	5.1363
10.9133	45.5518	2.8504		364.415	5.14401
10.9297	45.486	2.86001		363.888	5.15186
10.9507	45.5584	2.87199		364.467	5.16164
10.9707	45.5731	2.8813		364.585	5.16923
10.9883	45.591	2.88898		364.728	5.1755
11.0064	45.5941	2.9012		364.753	5.18549
11.0243	45.5504	2.91144		364.403	5.19384
11.0438	45.6355	2.92069		365.084	5.20139
11.0628	45.6337	2.92951		365.07	5.20859
11.0816	45.6929	2.93912		365.543	5.21644
11.0999	45.5524	2.95161		364.42	5.22664
11.1197	45.7141	2.95756		365.713	5.23149
11.1367	45.7	2.96905		365.6	5.24087
11.1553	45.5908	2.97954		364.726	5.24944
11.1752	45.6181	2.99018		364.945	5.25812
11.1939	45.7591	3.00022		366.072	5.26632
11.2129	45.7312	3.00976		365.849	5.2741
11.2306	45.7282	3.01987		365.825	5.28236
11.2499	45.7356	3.0319		365.885	5.29218
11.2678	45.7054	3.04192		365.643	5.30035
11.2887	45.806	3.05079		366.448	5.30759
11.3055	45.7514	3.06385		366.011	5.31826
11.3254	45.7765	3.07025		366.212	5.32348
11.3454	45.9078	3.08017		367.262	5.33158
11.3622	45.7188	3.08947		365.75	5.33917
11.381	45.8138	3.0998		366.511	5.34761
11.4012	45.9139	3.11106		367.311	5.3568
11.4192	45.9139	3.12015		367.311	5.36422
11.4366	45.7459	3.12984		365.968	5.37213
11.455	45.77	3.1411		366.16	5.38132
11.4751	45.9464	3.15094		367.571	5.38936
11.4955	45.9107	3.16104		367.286	5.3976
11.5118	45.9472	3.17203		367.578	5.40657
11.5312	45.9015	3.18153		367.212	5.41432
11.5516	45.988	3.19236		367.904	5.42316
11.5691	45.9492	3.20101		367.594	5.43022
11.5868	45.8596	3.21074		366.877	5.43817
11.6067	46.0178	3.22224		368.143	5.44756
11.6237	45.9598	3.23099		367.678	5.4547
11.6431	45.9369	3.24155		367.495	5.46332
11.6637	46.1278	3.25045		369.022	5.47059
11.6804	45.9517	3.26089		367.613	5.47911
11.6998	45.9761	3.27074		367.809	5.48715
11.7175	45.9154	3.28104		367.323	5.49556
11.7372	46.0239	3.2917		368.191	5.50425
11.7586	46.1522	3.30234		369.218	5.51294
11.776	46.1089	3.31275		368.871	5.52144
11.793	46.002	3.32121		368.016	5.52835
11.8123	46.0779	3.331		368.623	5.53634
11.829	45.9664	3.34206		367.731	5.54537
11.8495	46.0319	3.35245		368.255	5.55385
11.8682	46.092	3.362		368.736	5.56164
11.8867	46.0084	3.3732		368.067	5.57079
11.9057	46.1434	3.38173		369.147	5.57775
11.9249	46.1181	3.39109		368.945	5.58539
11.9453	46.1285	3.39991		369.028	5.59259
11.9618	46.1058	3.41266		368.846	5.603
11.9808	46.1556	3.42247		369.245	5.61101
11.999	46.1056	3.43392		368.845	5.62036
12.0184	46.1072	3.44341		368.858	5.62811
12.0374	46.1698	3.45524		369.358	5.63776
12.0549	46.0784	3.46227		368.627	5.6435
12.076	46.1749	3.47212		369.399	5.65154
12.0932	46.1075	3.48042		368.86	5.65832
12.1118	46.1656	3.48957		369.325	5.66579
12.1306	46.1998	3.50249		369.599	5.67633
12.1489	46.1353	3.51417		369.082	5.68587
12.1704	46.3274	3.522		370.619	5.69226
12.1883	46.2642	3.53135		370.114	5.69989
12.2057	46.1783	3.54213		369.427	5.70869
12.2253	46.282	3.55138		370.256	5.71624
12.2437	46.2527	3.5631		370.021	5.72581
12.2623	46.2982	3.57064		370.385	5.73196
12.2815	46.2751	3.58179		370.201	5.74106
12.2989	46.2122	3.59163		369.698	5.7491
12.3179	46.2953	3.60128		370.362	5.75698
12.3371	46.2632	3.61258		370.105	5.7662
12.3554	46.3323	3.62249		370.658	5.77429
12.3736	46.2815	3.63385		370.252	5.78357
12.3938	46.3584	3.64225		370.867	5.79042
12.414	46.4142	3.65248		371.314	5.79877
12.431	46.3554	3.66242		370.843	5.80689
12.4499	46.3591	3.67246		370.872	5.81508
12.4687	46.3969	3.68411		371.175	5.82459
12.4877	46.4092	3.69646		371.274	5.83467
12.5064	46.4027	3.70476		371.222	5.84145
12.5253	46.3763	3.71456		371.011	5.84945
12.544	46.4117	3.72168		371.294	5.85526
12.5628	46.4851	3.73497		371.881	5.86611
12.581	46.3825	3.74366		371.06	5.8732
12.5992	46.4298	3.75333		371.438	5.8811
12.6181	46.5198	3.76384		372.158	5.88968
12.6381	46.4907	3.77524		371.926	5.89898
12.6571	46.5919	3.78737		372.736	5.90888
12.6737	46.4568	3.79649		371.655	5.91633
12.6951	46.6073	3.80561		372.858	5.92377
12.7127	46.4953	3.81511		371.963	5.93153
12.7301	46.5254	3.82584		372.203	5.94029
12.7504	46.5636	3.83394		372.509	5.9469
12.7671	46.4554	3.84447		371.643	5.9555
12.7871	46.5295	3.85504		372.236	5.96412
12.805	46.4638	3.86566		371.711	5.9728
12.8251	46.5952	3.87547		372.762	5.9808
12.8432	46.5347	3.88556		372.277	5.98904
12.8621	46.569	3.896		372.552	5.99756
12.8784	46.4876	3.90397		371.901	6.00407
12.9018	46.5989	3.91483		372.791	6.01294
12.9188	46.6398	3.92538		373.118	6.02155
12.9366	46.5746	3.93719		372.597	6.03119
12.9577	46.6688	3.946		373.351	6.03838
12.976	46.6508	3.95715		373.207	6.04748
12.9944	46.6632	3.96696		373.306	6.05549
13.0118	46.6143	3.9759		372.915	6.06279
13.0319	46.6733	3.98474		373.386	6.07001
13.0485	46.6595	3.9967		373.276	6.07976
13.0699	46.7193	4.00764		373.754	6.0887
13.0877	46.6973	4.016		373.579	6.09552
13.1058	46.6692	4.02552		373.354	6.1033
13.1251	46.6487	4.03515		373.189	6.11116
13.1444	46.7345	4.0461		373.876	6.1201
13.1631	46.7382	4.05619		373.906	6.12833
13.181	46.6981	4.06502		373.585	6.13554
13.1999	46.7456	4.07613		373.965	6.14461
13.2203	46.853	4.08793		374.824	6.15424
13.2376	46.7214	4.09724		373.771	6.16184
13.2558	46.7598	4.10626		374.079	6.16921
13.2761	46.8184	4.11674		374.547	6.17776
13.2948	46.81	4.12636		374.48	6.18561
13.3129	46.8759	4.13529		375.007	6.1929
13.331	46.8141	4.14479		374.512	6.20066
13.3506	46.8786	4.15712		375.029	6.21072
13.3676	46.7705	4.16674		374.164	6.21858
13.3881	46.8832	4.1761		375.065	6.22621
13.4063	46.8566	4.1864		374.853	6.23462
13.4237	46.843	4.19483		374.744	6.24151
13.4424	46.7776	4.20545		374.221	6.25017
13.4635	46.8926	4.21401		375.141	6.25716
13.4816	46.8949	4.227		375.159	6.26777
13.4999	46.8787	4.23745		375.03	6.2763
13.5187	46.8578	4.24659		374.863	6.28376
13.5359	46.8385	4.25625		374.708	6.29165
13.5563	46.9486	4.26721		375.589	6.3006
13.5757	46.9294	4.27722		375.435	6.30876
13.5919	46.9312	4.28636		375.45	6.31623
13.6117	46.8604	4.29714		374.883	6.32503
13.6313	46.9491	4.30754		375.592	6.33351
13.6487	46.8353	4.3172		374.682	6.3414
13.67	47.0361	4.32962		376.289	6.35154
13.6866	46.9174	4.33795		375.339	6.35834
13.7064	47.0326	4.34699		376.261	6.36572
13.7253	47.0033	4.35897		376.027	6.3755
13.7431	46.9756	4.36529		375.805	6.38066
13.7634	47.0159	4.3788		376.127	6.39168
13.7822	47.0653	4.38655		376.522	6.39801
13.7996	46.9987	4.39794		375.99	6.40731
13.8192	47.0805	4.40501		376.644	6.41308
13.8372	47.0663	4.41465		376.531	6.42095
13.8539	46.9611	4.42752		375.689	6.43146
13.8752	47.0821	4.43934		376.657	6.44111
13.8957	47.1715	4.44725		377.372	6.44756
13.9133	47.1216	4.45976		376.973	6.45778
13.9292	46.9971	4.46826		375.977	6.46472
13.9507	47.0875	4.47755		376.7	6.4723
13.9683	47.0785	4.49086		376.628	6.48317
13.9873	47.038	4.49863		376.304	6.48951
14.0058	47.0689	4.5097		376.551	6.49854
14.0226	47.0369	4.51904		376.295	6.50617
14.0437	47.1342	4.53124		377.073	6.51613
14.0614	47.0842	4.54157		376.674	6.52456
14.0827	47.207	4.54725		377.656	6.5292
14.099	47.0609	4.55819		376.487	6.53813
14.1176	47.0344	4.56885		376.275	6.54683
14.1369	47.1387	4.57903		377.11	6.55514
14.1547	47.0623	4.58823		376.498	6.56265
14.1734	47.1214	4.59933		376.971	6.57171
14.1929	47.1007	4.60987		376.805	6.58032
14.2123	47.1805	4.62111		377.444	6.58949
14.2311	47.195	4.62858		377.56	6.59559
14.2492	47.1519	4.63859		377.215	6.60376
14.2674	47.1097	4.65055		376.877	6.61352
14.2874	47.21	4.65976		377.68	6.62104
14.3048	47.1745	4.67054		377.396	6.62985
14.3242	47.2384	4.67993		377.907	6.63751
14.3449	47.2641	4.69196		378.113	6.64732
14.362	47.2297	4.69874		377.838	6.65286
14.3811	47.2557	4.70966		378.046	6.66177
14.3986	47.1557	4.72105		377.246	6.67107
14.4185	47.2657	4.73072		378.126	6.67897
14.4371	47.2511	4.73898		378.008	6.68571
14.4562	47.3367	4.75067		378.694	6.69525
14.4754	47.3324	4.76078		378.659	6.70351
14.4927	47.2847	4.76901		378.278	6.71022
14.5141	47.387	4.78199		379.096	6.72082
14.5324	47.3415	4.79022		378.732	6.72754
14.5487	47.2557	4.80072		378.046	6.73611
14.5681	47.3974	4.81058		379.179	6.74416
14.5868	47.2487	4.81978		377.99	6.75167
14.6064	47.3387	4.82772		378.709	6.75815
14.6244	47.3135	4.83748		378.508	6.76612
14.6435	47.35	4.84988		378.8	6.77624
14.6622	47.2974	4.85867		378.379	6.78341
14.6813	47.3816	4.86955		379.053	6.7923
14.7001	47.395	4.87756		379.16	6.79884
14.7194	47.4486	4.88899		379.589	6.80817
14.7365	47.3588	4.89699		378.87	6.8147
14.7556	47.4239	4.91088		379.391	6.82603
14.7754	47.4516	4.91874		379.613	6.83246
14.7938	47.3875	4.92966		379.1	6.84137
14.8146	47.4872	4.94089		379.898	6.85054
14.8301	47.399	4.94888		379.192	6.85706
14.8498	47.4254	4.9606		379.403	6.86662
14.8681	47.437	4.96976		379.496	6.87411
14.8893	47.5693	4.97875		380.555	6.88144
14.9073	47.496	4.98885		379.968	6.88969
14.9259	47.4409	4.99901		379.527	6.89798
14.9454	47.5001	5.01073		380	6.90755
14.9626	47.5146	5.0198		380.117	6.91495
14.9812	47.4597	5.03063		379.677	6.92379
14.9996	47.4696	5.04044		379.757	6.9318
15.0191	47.5101	5.05204		380.081	6.94127
15.0372	47.4692	5.06181		379.754	6.94925
15.0553	47.5001	5.07171		380.001	6.95733
15.0753	47.5052	5.08175		380.041	6.96552
15.0948	47.6104	5.08841		380.883	6.97096
15.1086	47.3656	5.10119		378.925	6.98139
15.1315	47.5801	5.10998		380.641	6.98857
15.1491	47.5517	5.12127		380.414	6.99778
15.1696	47.6267	5.13182		381.014	7.00639
15.1872	47.4906	5.14163		379.925	7.01441
15.2066	47.6078	5.15345		380.863	7.02406
15.2248	47.5361	5.16315		380.289	7.03198
15.2438	47.5999	5.17127		380.799	7.0386
15.2618	47.6025	5.18109		380.82	7.04662
15.2805	47.6386	5.19324		381.109	7.05653
15.3013	47.6731	5.20256		381.385	7.06415
15.3182	47.6265	5.21199		381.012	7.07184
15.3347	47.4818	5.22185		379.854	7.07989
15.3576	47.6879	5.23378		381.503	7.08963
15.3756	47.6418	5.24059		381.135	7.09519
15.3914	47.5034	5.24931		380.027	7.10231
15.413	47.6987	5.26196		381.589	7.11263
15.4327	47.6928	5.27239		381.542	7.12114
15.451	47.7133	5.28168		381.706	7.12873
15.4673	47.6509	5.29108		381.207	7.13641
15.4863	47.5918	5.30116		380.734	7.14464
15.5069	47.7453	5.31398		381.962	7.1551
15.5241	47.6278	5.32031		381.022	7.16027
15.543	47.7323	5.33163		381.858	7.1695
15.5633	47.7433	5.34268		381.946	7.17853
15.5816	47.7413	5.35207		381.931	7.1862
15.6005	47.7486	5.36181		381.989	7.19415
15.6185	47.7292	5.37147		381.833	7.20203
15.6379	47.7471	5.38148		381.977	7.2102
15.6559	47.758	5.39223		382.064	7.21897
15.6737	47.6554	5.40252		381.243	7.22738
15.6945	47.7577	5.4119		382.061	7.23503
15.7142	47.8282	5.42174		382.626	7.24307
15.7297	47.6969	5.43102		381.575	7.25064
15.747	47.6734	5.44202		381.387	7.25963
15.7701	47.8081	5.45305		382.465	7.26862
15.7866	47.734	5.46276		381.872	7.27655
15.8066	47.8663	5.47151		382.93	7.28369
15.8258	47.8536	5.48225		382.829	7.29246
15.8433	47.7959	5.49242		382.367	7.30076
15.8622	47.7198	5.50237		381.759	7.30888
15.8803	47.7592	5.51103		382.073	7.31596
15.8996	47.8176	5.52398		382.541	7.32653
15.9198	47.8245	5.53438		382.596	7.33502
15.9364	47.8491	5.54474		382.793	7.34348
15.9567	47.871	5.55654		382.968	7.35311
15.9744	47.829	5.56417		382.632	7.35934
15.9945	47.8701	5.57552		382.961	7.3686
16.0107	47.791	5.58575		382.328	7.37695
16.0303	47.8103	5.59573		382.482	7.3851
16.05	47.9108	5.6065		383.286	7.39389
16.0681	47.8892	5.61806		383.113	7.40333
16.0867	47.9012	5.6255		383.209	7.4094
16.1061	47.8821	5.63656		383.057	7.41843
16.1244	47.8186	5.64573		382.549	7.42592
16.1421	47.8292	5.65577		382.634	7.43411
16.1627	47.9041	5.66867		383.233	7.44464
16.1807	47.8957	5.67679		383.165	7.45127
16.1989	47.8621	5.68688		382.897	7.45951
16.2185	47.9337	5.6984		383.47	7.46891
16.2367	47.8959	5.7072		383.167	7.47609
16.255	47.8947	5.71901		383.158	7.48574
16.2742	47.9188	5.72963		383.351	7.49441
16.2963	48.042	5.73835		384.336	7.50152
16.3115	47.981	5.74632		383.848	7.50803
16.3314	47.9837	5.75956		383.869	7.51884
16.3497	47.9819	5.7688		383.855	7.52638
16.3681	47.9649	5.77798		383.719	7.53388
16.3879	47.9734	5.78882		383.787	7.54272
16.4062	47.9215	5.79766		383.372	7.54994
16.4234	47.917	5.80877		383.336	7.55901
16.4436	47.9616	5.81947		383.693	7.56775
16.4622	48.0353	5.82952		384.282	7.57595
16.4799	47.9961	5.83826		383.969	7.58308
16.4995	47.8949	5.85008		383.159	7.59274
16.5174	47.9804	5.85941		383.843	7.60035
16.5376	48.0267	5.86966		384.213	7.60872
16.557	48.0415	5.8786		384.332	7.61601
16.5735	47.9743	5.89075		383.795	7.62593
16.5937	48.0453	5.89981		384.362	7.63333
16.614	48.132	5.91019		385.056	7.6418
16.6317	48.0557	5.92229		384.445	7.65168
16.6496	48.0616	5.93081		384.492	7.65863
16.669	48.1151	5.93822		384.921	7.66468
16.6866	48.0517	5.95126		384.414	7.67533
16.7068	48.0813	5.9618		384.651	7.68393
16.7238	48.0139	5.97114		384.111	7.69155
16.7445	48.1448	5.98068		385.158	7.69935
16.7619	48.0625	5.98909		384.5	7.70621
16.7823	48.1671	6.00237		385.337	7.71705
16.7999	48.069	6.01209		384.552	7.72498
16.8188	48.1745	6.01844		385.396	7.73017
16.839	48.2207	6.03203		385.765	7.74126
16.856	48.0513	6.04325		384.41	7.75042
16.8746	48.0791	6.05104		384.633	7.75678
16.8918	48.0449	6.06208		384.359	7.76579
16.9143	48.1872	6.07184		385.498	7.77376
16.9307	48.1181	6.07924		384.945	7.7798
16.9515	48.1568	6.09393		385.254	7.79179
16.969	48.1544	6.10055		385.236	7.79719
16.9869	48.1511	6.11265		385.209	7.80707
17.0065	48.2115	6.12181		385.692	7.81455
17.0246	48.2478	6.13393		385.983	7.82444
17.0442	48.2481	6.14304		385.985	7.83188
17.0609	48.1476	6.15257		385.181	7.83966
17.0806	48.2013	6.16518		385.61	7.84996
17.0993	48.1974	6.17503		385.579	7.858
17.12	48.283	6.18482		386.264	7.86599
17.137	48.1535	6.19519		385.228	7.87446
17.1563	48.2367	6.20415		385.893	7.88177
17.1738	48.14	6.21689		385.12	7.89217
17.1934	48.2703	6.22551		386.163	7.8992
17.2126	48.257	6.23524		386.056	7.90715
17.2315	48.2046	6.24718		385.637	7.9169
17.2513	48.301	6.25561		386.408	7.92378
17.2677	48.2062	6.26558		385.65	7.93192
17.2883	48.2882	6.27584		386.305	7.94029
17.3069	48.2443	6.28851		385.954	7.95063
17.3235	48.1845	6.29858		385.476	7.95885
17.3417	48.2143	6.30691		385.715	7.96565
17.3625	48.2536	6.31774		386.028	7.9745
17.3809	48.2783	6.32844		386.226	7.98323
17.4007	48.2903	6.33763		386.323	7.99073
17.418	48.227	6.34791		385.816	7.99912
17.4375	48.3323	6.35858		386.658	8.00784
17.4555	48.2709	6.36856		386.168	8.01598
17.4746	48.3026	6.37877		386.421	8.02432
17.4927	48.2868	6.39029		386.294	8.03372
17.5131	48.334	6.40027		386.672	8.04187
17.5313	48.3491	6.41243		386.793	8.05179
17.5493	48.251	6.42026		386.008	8.05818
17.57	48.3588	6.43287		386.87	8.06848
17.5867	48.2753	6.44009		386.202	8.07437
17.6049	48.2856	6.4522		386.285	8.08426
17.6247	48.3376	6.46482		386.701	8.09456
17.6427	48.3354	6.46934		386.683	8.09825
17.6626	48.3647	6.48473		386.918	8.11081
17.6806	48.3514	6.49045		386.811	8.11548
17.6999	48.3529	6.50531		386.823	8.12761
17.7192	48.3935	6.51416		387.148	8.13484
17.7385	48.4135	6.52481		387.308	8.14353
17.7555	48.3624	6.5337		386.899	8.15079
17.7762	48.3889	6.54421		387.111	8.15937
17.7939	48.3601	6.5561		386.881	8.16908
17.8129	48.3097	6.56492		386.478	8.17627
17.8312	48.3567	6.57534		386.854	8.18478
17.8494	48.3673	6.58696		386.938	8.19427
17.8706	48.4561	6.59684		387.649	8.20233
17.8874	48.3875	6.60549		387.1	8.20939
17.9071	48.4086	6.61792		387.268	8.21954
17.9242	48.4379	6.62722		387.503	8.22713
17.9439	48.4056	6.63898		387.245	8.23673
17.9623	48.4195	6.6495		387.356	8.24532
17.9821	48.4235	6.65929		387.388	8.25331
17.9994	48.4318	6.66977		387.454	8.26187
18.0191	48.4206	6.67969		387.365	8.26997
18.0379	48.4253	6.69077		387.402	8.27901
18.0568	48.4808	6.70245		387.846	8.28854
18.0757	48.4438	6.71032		387.55	8.29497
18.0925	48.48	6.72164		387.84	8.30421
18.1135	48.5415	6.73156		388.332	8.31231
18.1311	48.4679	6.74267		387.743	8.32138
18.1489	48.4398	6.75033		387.518	8.32763
18.1692	48.5	6.76502		388	8.33962
18.1882	48.5337	6.77364		388.27	8.34666
18.206	48.4957	6.78351		387.966	8.35471
18.2238	48.4299	6.79325		387.439	8.36266
18.2412	48.3838	6.80311		387.071	8.37072
18.264	48.5879	6.8162		388.704	8.3814
18.281	48.4906	6.82523		387.925	8.38877
18.3002	48.5647	6.83448		388.518	8.39632
18.3189	48.5904	6.84675		388.723	8.40634
18.3371	48.4818	6.8573		387.854	8.41495
18.3557	48.5051	6.86611		388.041	8.42215
18.3751	48.4833	6.87652		387.867	8.43064
18.3923	48.4908	6.88749		387.926	8.4396
18.4122	48.5117	6.89832		388.094	8.44844
18.4311	48.5471	6.90909		388.377	8.45723
18.4505	48.5637	6.91801		388.51	8.46451
18.4693	48.5335	6.92766		388.268	8.47239
18.488	48.5792	6.9393		388.633	8.48189
18.5045	48.4759	6.94778		387.807	8.48881
18.5247	48.6201	6.95935		388.96	8.49826
18.5461	48.6598	6.97157		389.279	8.50824
18.5624	48.637	6.97879		389.096	8.51413
18.5798	48.5502	6.99032		388.402	8.52354
18.6005	48.6383	7.0005		389.106	8.53185
18.6178	48.56	7.01221		388.48	8.54141
18.637	48.5751	7.02259		388.601	8.54988
18.6525	48.4167	7.03351		387.334	8.55879
18.6747	48.5867	7.04643		388.693	8.56935
18.6955	48.6173	7.05333		388.939	8.57498
18.7134	48.6647	7.06405		389.318	8.58373
18.7312	48.5855	7.07478		388.684	8.59249
18.7506	48.6097	7.08469		388.877	8.60058
18.7679	48.5959	7.09772		388.767	8.61122
18.7877	48.652	7.10408		389.216	8.61641
18.8057	48.5799	7.11694		388.639	8.62691
18.8247	48.6175	7.12776		388.94	8.63574
18.843	48.5996	7.13675		388.797	8.64308
18.8617	48.6208	7.14837		388.967	8.65256
18.8811	48.6015	7.15694		388.812	8.65956
18.8999	48.6221	7.16894		388.976	8.66935
18.9178	48.5922	7.17754		388.738	8.67637
18.9377	48.6255	7.19138		389.004	8.68767
18.9555	48.6094	7.19681		388.875	8.6921
18.9757	48.7242	7.20992		389.794	8.7028
18.993	48.6435	7.22078		389.148	8.71167
19.0129	48.7098	7.2302		389.679	8.71936
19.0302	48.6411	7.24151		389.129	8.72859
19.0507	48.7209	7.252		389.767	8.73715
19.0675	48.66	7.26033		389.28	8.74396
19.0867	48.666	7.2723		389.328	8.75372
19.1063	48.7132	7.28161		389.705	8.76133
19.1252	48.6504	7.29278		389.203	8.77044
19.1433	48.7109	7.30428		389.687	8.77984
19.1626	48.7439	7.31256		389.951	8.78659
19.1807	48.7067	7.32458		389.654	8.7964
19.1999	48.6851	7.33384		389.48	8.80396
19.2192	48.828	7.34593		390.624	8.81384
19.2375	48.7033	7.35732		389.627	8.82313
19.2569	48.8048	7.36691		390.438	8.83096
19.2754	48.7687	7.37754		390.149	8.83964
19.2938	48.8301	7.38677		390.641	8.84718
19.3106	48.7506	7.39661		390.005	8.8552
19.3295	48.7359	7.40816		389.887	8.86463
19.3512	48.7972	7.41897		390.377	8.87346
19.3692	48.8141	7.43081		390.512	8.88312
19.3877	48.7656	7.44045		390.125	8.89099
19.4054	48.7269	7.45063		389.815	8.8993
19.4247	48.8251	7.46276		390.601	8.9092
19.4438	48.766	7.47067		390.128	8.91566
19.4619	48.7155	7.48155		389.724	8.92454
19.4817	48.8056	7.49417		390.445	8.93484
19.4991	48.7292	7.50342		389.833	8.9424
19.5188	48.8227	7.51296		390.582	8.95018
19.5384	48.7909	7.52524		390.327	8.96021
19.5549	48.7484	7.53398		389.987	8.96734
19.575	48.8119	7.54422		390.495	8.9757
19.5937	48.8245	7.55458		390.596	8.98416
19.6122	48.8294	7.56637		390.635	8.99378
19.6308	48.78	7.57829		390.24	9.00351
19.6493	48.8436	7.58773		390.749	9.01122
19.6711	48.8906	7.59683		391.125	9.01865
19.6882	48.917	7.60931		391.336	9.02884
19.7044	48.7588	7.6172		390.071	9.03528
19.7246	48.829	7.62756		390.632	9.04373
19.7433	48.7949	7.63863		390.359	9.05277
19.7616	48.821	7.64893		390.568	9.06118
19.7817	48.8971	7.65956		391.177	9.06986
19.8	48.8685	7.6695		390.948	9.07797
19.8196	48.8547	7.68097		390.838	9.08733
19.837	48.8766	7.69248		391.013	9.09673
19.857	48.8894	7.70098		391.115	9.10367
19.8742	48.8275	7.71359		390.62	9.11396
19.8934	48.918	7.72288		391.344	9.12155
19.9108	48.7947	7.73275		390.358	9.12961
19.9312	48.8884	7.74555		391.107	9.14006
19.9489	48.8675	7.75497		390.94	9.14774
19.9682	48.8394	7.76498		390.716	9.15592
19.9876	48.9543	7.77738		391.635	9.16603
20.0069	48.9562	7.78798		391.649	9.17469
20.0254	48.9394	7.80023		391.516	9.18469
20.0429	48.8341	7.80859		390.673	9.19151
20.0614	48.9092	7.81953		391.274	9.20045
20.081	48.9403	7.82876		391.523	9.20798
20.1	48.8452	7.84036		390.762	9.21745
20.1201	48.9446	7.84977		391.557	9.22513
20.1362	48.8787	7.86034		391.03	9.23376
20.1572	49.0333	7.87202		392.266	9.2433
20.176	49.016	7.88316		392.128	9.25239
20.192	48.8371	7.89248		390.697	9.26
20.2109	48.8531	7.90407		390.825	9.26945
20.2319	49.0084	7.9138		392.067	9.2774
20.2488	48.9222	7.92404		391.378	9.28576
20.2673	48.9111	7.93475		391.289	9.2945
20.2869	48.8798	7.94503		391.039	9.30289
20.3084	49.0395	7.95632		392.316	9.31211
20.3262	48.9918	7.96814		391.934	9.32176
20.3439	49.0015	7.97692		392.012	9.32893
20.3639	49.0219	7.98873		392.175	9.33857
20.382	48.9402	7.999		391.521	9.34696
20.4025	49.0458	8.00972		392.367	9.3557
20.4188	48.9603	8.01935		391.683	9.36356
20.4375	48.9525	8.03261		391.62	9.37439
20.4563	49.0068	8.0428		392.055	9.38271
20.4736	48.9378	8.05045		391.503	9.38895
20.4918	48.9053	8.06249		391.243	9.39878
20.5126	49.0009	8.0741		392.007	9.40825
20.5304	48.9466	8.08538		391.573	9.41746
20.5505	49.0031	8.09519		392.025	9.42547
20.5665	48.9261	8.10381		391.409	9.43251
20.5869	49.0773	8.11438		392.618	9.44114
20.6053	48.9756	8.12685		391.805	9.45132
20.625	49.0515	8.1382		392.412	9.46059
20.6431	49.0339	8.14855		392.271	9.46904
20.6638	49.036	8.16049		392.288	9.47878
20.6808	49.014	8.17018		392.112	9.48669
20.7007	49.084	8.1821		392.672	9.49642
20.7198	49.0631	8.18954		392.505	9.5025
20.737	49.0662	8.20205		392.529	9.51271
20.7563	49.0072	8.21347		392.058	9.52203
20.7751	49.0794	8.22468		392.636	9.53118
20.7934	49.0491	8.2336		392.393	9.53846
20.8118	49.058	8.24432		392.464	9.54721
20.8314	49.0985	8.25671		392.788	9.55733
20.8494	49.0496	8.26738		392.397	9.56604
20.8683	49.0885	8.2775		392.708	9.5743
20.888	49.1535	8.29024		393.228	9.5847
20.9068	49.1263	8.29848		393.01	9.59143
20.9258	49.1322	8.31091		393.057	9.60157
20.9442	49.1082	8.31942		392.866	9.60852
20.9609	48.9832	8.3327		391.866	9.61936
20.9813	49.0486	8.34308		392.389	9.62783
21	49.0136	8.35287		392.109	9.63583
21.0189	49.122	8.36358		392.976	9.64457
21.0391	49.1782	8.37515		393.425	9.65402
21.0561	49.1188	8.38258		392.95	9.66007
21.076	49.0763	8.39728		392.61	9.67208
21.0922	49.0431	8.40601		392.345	9.67921
21.1149	49.186	8.41603		393.488	9.68739
21.1295	49.0608	8.42892		392.487	9.69791
21.1495	49.1621	8.43993		393.297	9.70689
21.1674	49.0543	8.45058		392.434	9.71559
21.1893	49.218	8.46124		393.744	9.72429
21.2063	49.1928	8.47239		393.542	9.7334
21.2236	49.1908	8.48086		393.527	9.7403
21.2456	49.2763	8.49296		394.21	9.75018
21.2607	49.0864	8.50203		392.691	9.75759
21.2817	49.1342	8.51483		393.073	9.76804
21.3004	49.2238	8.52651		393.791	9.77757
21.3183	49.1759	8.53635		393.407	9.7856
21.3387	49.1559	8.547		393.247	9.7943
21.358	49.1956	8.55755		393.565	9.80291
21.3741	49.1432	8.56686		393.145	9.81051
21.3915	49.0847	8.57937		392.678	9.82072
21.4114	49.1501	8.5902		393.201	9.82956
21.4294	49.0276	8.59991		392.22	9.83749
21.4496	49.1885	8.61204		393.508	9.84739
21.4696	49.2326	8.6233		393.861	9.85658
21.487	49.1707	8.63359		393.366	9.86499
21.508	49.3035	8.6454		394.428	9.87462
21.5249	49.1562	8.65489		393.249	9.88237
21.5427	49.1524	8.66511		393.219	9.89072
21.5616	49.1549	8.67597		393.239	9.89958
21.5816	49.2135	8.68583		393.708	9.90763
21.6003	49.2347	8.69559		393.878	9.91559
21.6187	49.1866	8.70733		393.493	9.92518
21.6369	49.1856	8.72033		393.484	9.93579
21.6557	49.183	8.73117		393.464	9.94464
21.6735	49.1854	8.74241		393.483	9.95382
21.6949	49.2693	8.75286		394.155	9.96235
21.7117	49.1784	8.76294		393.427	9.97057
21.7326	49.2572	8.77445		394.058	9.97997
21.7498	49.236	8.78586		393.888	9.98929
21.7685	49.2064	8.79488		393.652	9.99665
21.7875	49.1561	8.80559		393.249	10.0054
21.8049	49.1808	8.81789		393.447	10.0154
21.8241	49.1725	8.83026		393.38	10.0255
21.8435	49.2589	8.83786		394.071	10.0317
21.8631	49.3042	8.85014		394.434	10.0418
21.8817	49.2286	8.86271		393.829	10.052
21.9006	49.2439	8.87468		393.951	10.0618
21.9196	49.2626	8.88258		394.101	10.0682
21.9374	49.2298	8.89235		393.839	10.0762
21.956	49.2727	8.90312		394.182	10.085
21.976	49.2877	8.9138		394.302	10.0937
21.9943	49.2788	8.92413		394.23	10.1022
22.0147	49.3439	8.93723		394.751	10.1129
22.0308	49.2675	8.94696		394.14	10.1208
22.0501	49.297	8.95688		394.376	10.1289
22.068	49.2203	8.96896		393.762	10.1388
22.0868	49.2549	8.97998		394.04	10.1478
22.1062	49.3009	8.99196		394.407	10.1575
22.1258	49.2776	9.00078		394.221	10.1647
22.144	49.2623	9.01284		394.098	10.1746
22.1642	49.3467	9.02395		394.773	10.1836
22.1817	49.3246	9.03314		394.597	10.1911
22.1975	49.2186	9.04458		393.749	10.2005
22.2187	49.3292	9.05482		394.633	10.2088
22.2376	49.294	9.06516		394.352	10.2173
22.2573	49.3842	9.07702		395.074	10.227
22.2746	49.3263	9.08814		394.61	10.236
22.2946	49.3292	9.10033		394.633	10.246
22.3135	49.3409	9.11139		394.727	10.255
22.3305	49.2157	9.12312		393.726	10.2646
22.3507	49.35	9.13239		394.8	10.2722
22.3699	49.3451	9.14208		394.761	10.2801
22.3893	49.3532	9.15705		394.826	10.2923
22.4067	49.3042	9.16685		394.434	10.3003
22.4239	49.2838	9.17786		394.27	10.3093
22.4446	49.3431	9.18799		394.745	10.3176
22.4638	49.4283	9.20063		395.426	10.3279
22.4799	49.303	9.20947		394.424	10.3351
22.4993	49.299	9.21906		394.392	10.3429
22.5174	49.2948	9.23118		394.358	10.3528
22.5365	49.2771	9.24316		394.217	10.3626
22.5559	49.3123	9.25497		394.499	10.3722
22.5747	49.326	9.26501		394.608	10.3804
22.5932	49.2853	9.27491		394.282	10.3885
22.6125	49.283	9.28772		394.264	10.399
22.6313	49.3701	9.29775		394.96	10.4072
22.6493	49.2827	9.30786		394.262	10.4154
22.6699	49.3705	9.3185		394.964	10.4241
22.6882	49.3914	9.32941		395.131	10.433
22.7062	49.3309	9.34071		394.647	10.4422
22.7249	49.327	9.35155		394.616	10.4511
22.7446	49.385	9.36266		395.08	10.4601
22.7632	49.3925	9.37412		395.14	10.4695
22.7798	49.3058	9.38573		394.447	10.479
22.7993	49.3579	9.39749		394.864	10.4886
22.8196	49.4604	9.40819		395.683	10.4973
22.8361	49.3368	9.41894		394.695	10.5061
22.8556	49.3376	9.42989		394.701	10.515
22.8753	49.4456	9.44126		395.565	10.5243
22.8956	49.4554	9.4507		395.643	10.532
22.9129	49.4796	9.46246		395.837	10.5416
22.9315	49.4102	9.4746		395.281	10.5515
22.9506	49.385	9.48436		395.08	10.5595
22.9691	49.4256	9.4935		395.405	10.567
22.9874	49.3357	9.50685		394.686	10.5779
23.0059	49.4343	9.51807		395.475	10.587
23.0239	49.4027	9.52657		395.222	10.594
23.0424	49.28	9.54026		394.24	10.6051
23.0634	49.4448	9.55146		395.559	10.6143
23.081	49.3859	9.56173		395.087	10.6227
23.1006	49.406	9.57321		395.248	10.632
23.1171	49.3731	9.58331		394.985	10.6403
23.1359	49.339	9.59316		394.712	10.6483
23.156	49.4095	9.60368		395.276	10.6569
23.1742	49.3856	9.61535		395.085	10.6664
23.1946	49.4586	9.62671		395.668	10.6757
23.2113	49.3594	9.6361		394.875	10.6834
23.2306	49.3761	9.6481		395.009	10.6932
23.2496	49.4417	9.65875		395.533	10.7019
23.2678	49.362	9.67079		394.896	10.7117
23.2873	49.3859	9.67998		395.087	10.7192
23.3071	49.4606	9.69191		395.684	10.7289
23.3232	49.3628	9.70431		394.902	10.739
23.3436	49.3992	9.71516		395.194	10.7479
23.3632	49.4582	9.72648		395.666	10.7571
23.3812	49.4392	9.73717		395.514	10.7659
23.4002	49.4509	9.74964		395.607	10.776
23.4179	49.4233	9.75908		395.386	10.7838
23.4376	49.5052	9.76997		396.042	10.7926
23.4567	49.519	9.7823		396.152	10.8027
23.4733	49.4377	9.79405		395.501	10.8123
23.4934	49.4354	9.80573		395.483	10.8218
23.5135	49.4987	9.81505		395.989	10.8294
23.5307	49.41	9.82465		395.28	10.8373
23.5512	49.5238	9.83584		396.19	10.8464
23.5688	49.4951	9.84877		395.961	10.857
23.5875	49.4895	9.85962		395.916	10.8658
23.606	49.4586	9.86942		395.668	10.8738
23.6242	49.4028	9.88115		395.223	10.8834
23.6441	49.4948	9.8925		395.958	10.8927
23.6621	49.4365	9.90338		395.492	10.9015
23.6809	49.4714	9.9135		395.771	10.9098
23.7004	49.5122	9.92521		396.098	10.9194
23.718	49.4349	9.93485		395.48	10.9272
23.7367	49.4423	9.94627		395.539	10.9366
23.7555	49.4378	9.95842		395.503	10.9465
23.7746	49.432	9.96998		395.456	10.9559
23.7931	49.4878	9.98084		395.902	10.9648
23.8117	49.495	9.99216		395.96	10.974
23.8324	49.5822	10.0039		396.658	10.9836
23.8495	49.4702	10.014		395.761	10.9919
23.8693	49.5589	10.0251		396.471	11.0009
23.8865	49.4635	10.0355		395.708	11.0094
23.9064	49.5144	10.0479		396.115	11.0195
23.9251	49.4793	10.0588		395.835	11.0284
23.9428	49.4447	10.0684		395.558	11.0362
23.9623	49.5254	10.0797		396.203	11.0455
23.9812	49.5244	10.092		396.195	11.0555
24.0001	49.4897	10.1019		395.918	11.0636
24.0183	49.5268	10.1134		396.214	11.073
24.0367	49.5168	10.1248		396.135	11.0823
24.0576	49.5817	10.1345		396.654	11.0902
24.0742	49.4572	10.1482		395.658	11.1014
24.0929	49.5385	10.158		396.308	11.1094
24.1129	49.5726	10.1709		396.581	11.1199
24.1305	49.4699	10.1801		395.759	11.1274
24.1504	49.5951	10.1897		396.761	11.1353
24.1688	49.5079	10.2039		396.063	11.1469
24.1872	49.5196	10.2137		396.157	11.1549
24.2075	49.6119	10.2249		396.896	11.164
24.2253	49.5162	10.2361		396.129	11.1732
24.2443	49.5811	10.2478		396.649	11.1827
24.2611	49.4974	10.2579		395.979	11.1909
24.2807	49.4968	10.2706		395.975	11.2013
24.3007	49.6303	10.2816		397.042	11.2103
24.32	49.582	10.2912		396.656	11.2182
24.3377	49.5691	10.3039		396.552	11.2285
24.3555	49.4994	10.3143		395.996	11.237
24.3759	49.5278	10.3264		396.223	11.2469
24.3941	49.5575	10.3371		396.46	11.2556
24.412	49.5284	10.3477		396.227	11.2643
24.4308	49.5571	10.3581		396.457	11.2727
24.4505	49.5944	10.3693		396.755	11.2819
24.4691	49.6229	10.3818		396.983	11.2921
24.4877	49.6015	10.3951		396.812	11.3029
24.5072	49.5884	10.4046		396.708	11.3107
24.5255	49.5769	10.4152		396.615	11.3194
24.5419	49.5482	10.4284		396.385	11.3302
24.5612	49.5594	10.4384		396.475	11.3383
24.581	49.611	10.451		396.888	11.3486
24.6003	49.6411	10.4633		397.129	11.3587
24.6201	49.6537	10.4705		397.23	11.3645
24.6366	49.5764	10.4813		396.612	11.3733
24.6557	49.5551	10.4946		396.441	11.3842
24.6741	49.5785	10.5067		396.628	11.3941
24.6936	49.5729	10.5187		396.583	11.4038
24.712	49.5715	10.5286		396.572	11.4119
24.7299	49.5759	10.5395		396.607	11.4208
24.7496	49.5898	10.5508		396.718	11.43
24.769	49.6504	10.5625		397.203	11.4396
24.7874	49.6191	10.5721		396.953	11.4474
24.8052	49.5809	10.5848		396.647	11.4578
24.8247	49.5912	10.5947		396.729	11.4659
24.8439	49.6132	10.6076		396.905	11.4764
24.862	49.6374	10.6195		397.099	11.4861
24.8796	49.5911	10.6304		396.729	11.495
24.9006	49.7109	10.6422		397.687	11.5047
24.9178	49.6168	10.6522		396.934	11.5128
24.9359	49.6162	10.666		396.93	11.5241
24.9555	49.5857	10.6762		396.686	11.5324
24.9747	49.6545	10.687		397.236	11.5413
24.9931	49.614	10.6995		396.912	11.5515
25.01	49.5523	10.7101		396.418	11.5601
25.0322	49.6999	10.7197		397.599	11.5679
25.0514	49.7268	10.7331		397.814	11.5789
25.0686	49.6799	10.7442		397.439	11.5879
25.0892	49.7218	10.7568		397.775	11.5982
25.1061	49.6176	10.7683		396.94	11.6076
25.1259	49.6751	10.7808		397.401	11.6178
25.1433	49.6034	10.7899		396.828	11.6253
25.1614	49.5956	10.8003		396.765	11.6337
25.1822	49.6503	10.8132		397.202	11.6443
25.1981	49.5508	10.8226		396.407	11.6519
25.2176	49.6575	10.8362		397.26	11.663
25.2377	49.6372	10.847		397.097	11.6719
25.256	49.6721	10.8583		397.376	11.6811
25.2756	49.6542	10.8708		397.234	11.6913
25.2931	49.6405	10.8796		397.124	11.6984
25.3119	49.6756	10.8918		397.404	11.7084
25.3328	49.6861	10.9036		397.489	11.718
25.3508	49.6645	10.9153		397.316	11.7276
25.369	49.6604	10.9283		397.283	11.7382
25.3872	49.5881	10.9378		396.705	11.746
25.4051	49.6153	10.9497		396.922	11.7557
25.4245	49.675	10.9607		397.4	11.7647
25.443	49.6529	10.9731		397.223	11.7748
25.4619	49.6573	10.9824		397.259	11.7824
25.4815	49.6436	10.9956		397.149	11.7931
25.4992	49.6305	11.0092		397.044	11.8043
25.5175	49.6382	11.0186		397.105	11.8119
25.5357	49.6104	11.0316		396.883	11.8225
25.5585	49.8129	11.0448		398.503	11.8333
25.5751	49.6618	11.0516		397.294	11.8388
25.595	49.7947	11.0639		398.358	11.8489
25.6134	49.7419	11.0789		397.935	11.8612
25.63	49.6305	11.0884		397.044	11.8689
25.6492	49.6964	11.0992		397.571	11.8777
25.6693	49.669	11.1106		397.352	11.887
25.687	49.691	11.1216		397.528	11.896
25.7065	49.7418	11.1343		397.935	11.9064
25.7248	49.6813	11.1445		397.45	11.9147
25.7431	49.6666	11.157		397.333	11.9249
25.7639	49.7499	11.1672		397.999	11.9332
25.7811	49.6968	11.18		397.574	11.9437
25.8012	49.7743	11.192		398.194	11.9535
25.8185	49.6381	11.2034		397.105	11.9628
25.8373	49.6819	11.2135		397.455	11.971
25.8558	49.6507	11.2277		397.206	11.9827
25.8746	49.6683	11.2382		397.346	11.9912
25.8917	49.6558	11.2478		397.246	11.999
25.912	49.7285	11.2605		397.828	12.0094
25.9311	49.7797	11.2733		398.237	12.0199
25.9486	49.6526	11.284		397.221	12.0286
25.9682	49.7217	11.2955		397.774	12.038
25.9878	49.7442	11.3068		397.953	12.0472
26.006	49.7012	11.3197		397.609	12.0577
26.0249	49.7084	11.3297		397.668	12.0659
26.0439	49.8101	11.3434		398.481	12.0771
26.0625	49.7475	11.3539		397.98	12.0857
26.0814	49.7652	11.3656		398.122	12.0952
26.1	49.7502	11.3774		398.001	12.1048
26.1179	49.727	11.3889		397.816	12.1142
26.1379	49.746	11.399		397.968	12.1225
26.1546	49.6464	11.4131		397.171	12.1339
26.174	49.7326	11.4241		397.861	12.1429
26.1927	49.7176	11.4364		397.741	12.153
26.2134	49.7888	11.4466		398.31	12.1613
26.2327	49.8571	11.459		398.857	12.1714
26.249	49.734	11.4704		397.872	12.1807
26.268	49.7169	11.48		397.735	12.1886
26.2875	49.7429	11.4933		397.943	12.1995
26.3067	49.7944	11.5066		398.355	12.2103
26.3239	49.7465	11.5168		397.972	12.2186
26.3454	49.7926	11.5274		398.341	12.2273
26.3614	49.7083	11.5413		397.666	12.2386
26.3795	49.6426	11.5506		397.141	12.2462
26.3996	49.7458	11.5645		397.967	12.2576
26.4182	49.785	11.5755		398.28	12.2665
26.4354	49.6285	11.5875		397.028	12.2764
26.4555	49.7991	11.5986		398.392	12.2854
26.4759	49.7725	11.6115		398.18	12.296
26.4914	49.7069	11.621		397.655	12.3037
26.5117	49.737	11.633		397.896	12.3135
26.5313	49.7992	11.6471		398.393	12.325
26.5501	49.8536	11.6573		398.829	12.3333
26.5684	49.7379	11.6692		397.903	12.343
26.5869	49.6477	11.6803		397.182	12.3521
26.6055	49.7552	11.692		398.041	12.3616
26.625	49.7686	11.7054		398.149	12.3726
26.643	49.6846	11.7158		397.477	12.3811
26.6638	49.8166	11.7264		398.533	12.3897
26.6809	49.7891	11.7393		398.313	12.4003
26.7006	49.8472	11.7536		398.777	12.4119
26.7171	49.7306	11.7643		397.845	12.4207
26.7365	49.7398	11.7759		397.919	12.4301
26.7567	49.788	11.7882		398.304	12.4402
26.7756	49.7951	11.8003		398.361	12.4501
26.7949	49.827	11.8129		398.616	12.4604
26.8118	49.7227	11.8223		397.782	12.468
26.8307	49.7369	11.8338		397.895	12.4774
26.85	49.8059	11.8454		398.447	12.4869
26.8697	49.7911	11.859		398.329	12.498
26.8892	49.8476	11.87		398.781	12.507
26.9078	49.7959	11.8813		398.367	12.5162
26.9255	49.8273	11.8926		398.618	12.5254
26.9425	49.8221	11.9048		398.577	12.5353
26.9629	49.8356	11.918		398.685	12.5462
26.9817	49.8402	11.9303		398.722	12.5561
27.0001	49.787	11.9419		398.296	12.5657
27.0192	49.7851	11.9513		398.281	12.5733
27.0384	49.8166	11.9644		398.533	12.584
27.0554	49.793	11.9762		398.344	12.5936
27.0746	49.8071	11.989		398.457	12.6041
27.0952	49.8892	11.9994		399.113	12.6125
27.1141	49.8706	12.013		398.965	12.6237
27.1321	49.8602	12.024		398.882	12.6327
27.1506	49.787	12.0365		398.296	12.6428
27.1687	49.8112	12.0478		398.49	12.6521
27.1885	49.8243	12.0605		398.594	12.6625
27.2086	49.9534	12.0722		399.627	12.672
27.2256	49.8982	12.0848		399.186	12.6823
27.2451	49.9126	12.0966		399.301	12.6919
27.2631	49.9093	12.1081		399.275	12.7013
27.281	49.811	12.1196		398.488	12.7107
27.3	49.8223	12.1311		398.578	12.7201
27.3189	49.8492	12.1455		398.793	12.7318
27.3375	49.8055	12.1579		398.444	12.742
27.3562	49.8596	12.1668		398.877	12.7492
27.3754	49.8111	12.1799		398.489	12.7599
27.3931	49.7996	12.1932		398.396	12.7708
27.4108	49.7237	12.2035		397.789	12.7792
27.4327	49.8646	12.2156		398.917	12.7891
27.4491	49.8406	12.2273		398.725	12.7986
27.4685	49.8461	12.2416		398.768	12.8103
27.4882	49.8569	12.2512		398.855	12.8181
27.5058	49.7913	12.2643		398.331	12.8288
27.5249	49.8857	12.2763		399.086	12.8386
27.5448	49.8945	12.2865		399.156	12.847
27.562	49.8288	12.2996		398.63	12.8576
27.5801	49.791	12.3095		398.328	12.8657
27.6012	49.8764	12.3215		399.011	12.8755
27.6168	49.7411	12.3354		397.929	12.8869
27.6361	49.814	12.344		398.512	12.8939
27.6575	49.9043	12.3584		399.235	12.9057
27.6742	49.7289	12.3693		397.831	12.9145
27.6941	49.8492	12.3832		398.793	12.9259
27.7119	49.862	12.3931		398.896	12.934
27.7308	49.8441	12.4037		398.753	12.9426
27.7502	49.8423	12.4185		398.739	12.9547
27.7696	49.9004	12.4314		399.203	12.9653
27.7883	49.8444	12.4432		398.755	12.9749
27.8047	49.8193	12.4528		398.554	12.9827
27.8249	49.8513	12.4665		398.811	12.9939
27.8446	49.8621	12.4792		398.897	13.0042
27.8623	49.867	12.4911		398.936	13.0139
27.8812	49.7828	12.503		398.262	13.0237
27.8993	49.8665	12.515		398.932	13.0335
27.9202	49.8997	12.5273		399.198	13.0435
27.9371	49.8245	12.5404		398.596	13.0542
27.9561	49.8548	12.553		398.838	13.0645
27.9749	49.8585	12.5623		398.868	13.0721
27.9931	49.8258	12.5764		398.607	13.0836
28.0119	49.8036	12.5858		398.429	13.0912
28.0322	49.8609	12.6008		398.887	13.1035
28.0501	49.894	12.6122		399.152	13.1128
28.0694	49.9264	12.6245		399.411	13.1229
28.087	49.8475	12.6377		398.78	13.1337
28.1065	49.8885	12.6506		399.108	13.1442
28.1259	49.9347	12.6623		399.478	13.1537
28.1424	49.8261	12.676		398.609	13.1649
28.1626	49.9028	12.686		399.223	13.173
28.1826	49.8907	12.6975		399.126	13.1825
28.1994	49.8518	12.7101		398.815	13.1927
28.219	49.8275	12.7218		398.62	13.2023
28.2377	49.8371	12.7329		398.697	13.2113
28.2542	49.7926	12.7464		398.341	13.2224
28.2756	49.8828	12.7592		399.063	13.2329
28.2921	49.7991	12.7701		398.393	13.2417
28.3118	49.8249	12.7823		398.599	13.2517
28.3308	49.7766	12.7956		398.213	13.2625
28.3496	49.8204	12.8094		398.563	13.2738
28.3696	49.8826	12.8206		399.061	13.283
28.3879	49.9054	12.8336		399.243	13.2936
28.4059	49.8838	12.8437		399.07	13.3018
28.4253	49.9023	12.8558		399.218	13.3117
28.4444	49.9401	12.8687		399.521	13.3222
28.4626	49.8801	12.8834		399.041	13.3342
28.4803	49.8366	12.8953		398.693	13.3439
28.4999	49.9164	12.9053		399.331	13.3521
28.5175	49.8567	12.9173		398.853	13.3619
28.5362	49.8623	12.9324		398.898	13.3742
28.5573	49.962	12.9457		399.696	13.3851
28.574	49.8518	12.9554		398.814	13.393
28.5932	49.897	12.9673		399.176	13.4027
28.6142	49.977	12.9801		399.816	13.4132
28.6311	49.897	12.9895		399.176	13.4208
28.6505	49.9643	13.0052		399.714	13.4337
28.6672	49.8647	13.0179		398.918	13.444
28.6877	49.8984	13.0287		399.187	13.4528
28.7056	49.8969	13.0417		399.175	13.4635
28.7242	49.8096	13.0544		398.477	13.4738
28.7442	49.9384	13.0696		399.508	13.4862
28.7637	49.9736	13.0789		399.789	13.4938
28.7799	49.8806	13.0908		399.044	13.5035
28.7995	49.8589	13.1058		398.871	13.5158
28.8186	49.912	13.1166		399.296	13.5246
28.8369	49.9031	13.1277		399.224	13.5337
28.8566	49.9494	13.1395		399.595	13.5433
28.8732	49.8396	13.1542		398.717	13.5553
28.8931	49.8435	13.1666		398.748	13.5654
28.9122	49.8468	13.179		398.774	13.5756
28.9331	49.9993	13.1907		399.994	13.5851
28.9497	49.8542	13.2012		398.834	13.5936
28.9696	49.9458	13.2143		399.567	13.6044
28.9876	49.8938	13.2268		399.15	13.6145
29.0069	49.8434	13.2404		398.747	13.6257
29.024	49.8073	13.254		398.458	13.6368
29.0437	49.9528	13.2652		399.622	13.6459
29.0615	49.8726	13.2766		398.981	13.6552
29.0805	49.8327	13.2918		398.662	13.6676
29.0991	49.8611	13.3013		398.889	13.6754
29.1197	49.9509	13.3131		399.607	13.685
29.1381	49.9437	13.3282		399.55	13.6973
29.1554	49.8345	13.3384		398.676	13.7057
29.1749	49.9285	13.3523		399.428	13.717
29.1931	49.9049	13.3641		399.239	13.7266
29.2125	49.8996	13.3779		399.197	13.7379
29.2296	49.8864	13.3893		399.091	13.7472
29.2484	49.8916	13.4025		399.133	13.758
29.2703	49.9957	13.4156		399.966	13.7687
29.2861	49.8604	13.4276		398.883	13.7785
29.3036	49.8313	13.4399		398.65	13.7885
29.3251	49.9016	13.4529		399.213	13.7991
29.3435	49.8904	13.466		399.123	13.8098
29.3625	49.9691	13.4787		399.753	13.8202
29.3807	49.8604	13.4894		398.883	13.8289
29.3993	49.8991	13.5043		399.193	13.8411
29.4176	49.9249	13.5144		399.399	13.8493
29.4369	49.9043	13.5296		399.235	13.8617
29.455	49.9202	13.5416		399.361	13.8716
29.4757	50.0139	13.5528		400.112	13.8806
29.4931	49.9726	13.5655		399.78	13.891
29.5132	49.9537	13.5802		399.629	13.903
29.5311	49.9587	13.5931		399.67	13.9136
29.5507	50.0068	13.6057		400.054	13.9238
29.5685	49.9246	13.6166		399.397	13.9328
29.5873	49.9303	13.6274		399.442	13.9415
29.6059	49.8585	13.6418		398.868	13.9533
29.6252	49.9408	13.6564		399.527	13.9653
29.644	49.9303	13.6659		399.442	13.973
29.6627	49.965	13.6799		399.72	13.9844
29.6809	49.9629	13.694		399.703	13.9959
29.6999	49.9688	13.7059		399.751	14.0057
29.7179	49.8646	13.717		398.916	14.0147
29.7381	49.9563	13.7312		399.65	14.0263
29.7556	49.9601	13.7429		399.681	14.0358
29.7741	49.9492	13.7568		399.594	14.0472
29.7949	49.9791	13.7677		399.833	14.0561
29.8141	49.9812	13.7834		399.85	14.0689
29.8298	49.8722	13.7955		398.978	14.0788
29.8496	49.9545	13.8084		399.636	14.0893
29.8675	49.8987	13.8185		399.189	14.0976
29.8887	49.9726	13.8337		399.781	14.1099
29.9067	49.9757	13.8466		399.805	14.1205
29.9243	49.9418	13.8581		399.534	14.1299
29.9439	50.0151	13.8713		400.121	14.1406
29.9629	49.9436	13.8857		399.549	14.1524
29.9826	50.0188	13.8974		400.15	14.1619
30.0021	49.984	13.9105		399.872	14.1726
30.0196	50.0201	13.9212		400.161	14.1814
30.0383	49.9593	13.9347		399.675	14.1924
30.0547	49.8849	13.947		399.08	14.2025
30.0733	49.8637	13.9616		398.91	14.2144
30.0932	49.9527	13.9739		399.622	14.2244
30.1134	49.9813	13.9867		399.851	14.2349
30.1309	49.916	13.9981		399.328	14.2442
30.149	49.9388	14.014		399.511	14.2571
30.169	49.9745	14.0244		399.796	14.2657
30.1856	49.9185	14.0385		399.348	14.2772
30.2054	49.9651	14.0517		399.721	14.2879
30.2247	49.9941	14.064		399.953	14.298
30.2429	49.8868	14.0777		399.095	14.3092
30.259	49.8911	14.0878		399.129	14.3174
30.2816	49.9859	14.1017		399.887	14.3287
30.3006	49.9927	14.1161		399.941	14.3405
30.3185	49.9479	14.129		399.583	14.351
30.3358	49.8792	14.1416		399.034	14.3613
30.3564	49.9729	14.1537		399.783	14.3712
30.3763	50.0489	14.1669		400.392	14.3819
30.3944	49.9862	14.1787		399.89	14.3916
30.4135	50.0056	14.1939		400.044	14.404
30.4307	49.948	14.2067		399.584	14.4145
30.4498	49.9476	14.2183		399.581	14.4239
30.4694	49.9269	14.2332		399.415	14.4361
30.4881	49.9828	14.246		399.862	14.4465
30.505	49.9087	14.2562		399.269	14.4549
30.5253	50.0068	14.269		400.055	14.4654
30.5431	49.9266	14.2821		399.413	14.476
30.5616	49.9464	14.2954		399.571	14.4868
30.5833	50.0326	14.3095		400.261	14.4984
30.5987	49.904	14.3246		399.232	14.5107
30.6186	49.9828	14.3373		399.863	14.5211
30.6374	49.9731	14.35		399.785	14.5314
30.6576	49.9894	14.3642		399.915	14.543
30.675	49.9562	14.3758		399.649	14.5525
30.6958	50.0207	14.3883		400.166	14.5627
30.7126	49.983	14.4019		399.864	14.5738
30.7306	49.9963	14.4139		399.97	14.5836
30.7498	50.0259	14.4273		400.207	14.5946
30.7682	49.9031	14.4398		399.224	14.6047
30.786	49.8573	14.4538		398.859	14.6161
30.8084	50.0447	14.4665		400.357	14.6265
30.824	49.9154	14.4804		399.323	14.6379
30.8431	50.0089	14.4934		400.071	14.6485
30.8635	49.9841	14.505		399.873	14.658
30.8818	49.9818	14.5204		399.854	14.6706
30.899	49.8981	14.532		399.185	14.68
30.9207	50.0378	14.545		400.302	14.6906
30.9368	49.9589	14.5591		399.671	14.7021
30.9575	50.0126	14.5724		400.101	14.713
30.9755	50.0028	14.5872		400.022	14.7251
30.9944	50.0025	14.598		400.02	14.7339
31.0125	49.941	14.6113		399.528	14.7447
31.0314	49.9561	14.6253		399.649	14.7562
31.0486	49.8998	14.637		399.198	14.7658
31.0686	49.9964	14.6515		399.971	14.7775
31.088	50.0112	14.6635		400.09	14.7874
31.108	50.0735	14.6785		400.588	14.7996
31.1237	49.869	14.6914		398.952	14.8101
31.1428	49.9712	14.7048		399.77	14.8211
31.1614	49.9486	14.7189		399.589	14.8326
31.1802	49.9759	14.7324		399.807	14.8436
31.2	49.9346	14.7458		399.477	14.8545
31.2197	49.9142	14.7583		399.314	14.8648
31.2392	49.9987	14.7709		399.989	14.8751
31.2556	49.9367	14.7848		399.493	14.8864
31.2762	50.0651	14.7983		400.521	14.8974
31.2932	49.9404	14.8115		399.523	14.9082
31.3126	49.9556	14.8248		399.645	14.919
31.3308	49.9188	14.8388		399.351	14.9304
31.3485	49.9311	14.8516		399.449	14.9409
31.3679	49.9393	14.8632		399.514	14.9504
31.3867	49.9863	14.8773		399.89	14.9619
31.4076	50.0222	14.8904		400.178	14.9726
31.425	49.9847	14.9055		399.878	14.9849
31.4415	49.8666	14.9174		398.933	14.9947
31.4635	49.9808	14.9296		399.846	15.0046
31.4809	49.9375	14.9448		399.5	15.017
31.5013	50.0191	14.9589		400.153	15.0285
31.5196	50	14.9701		400	15.0377
31.5395	50.0191	14.9846		400.153	15.0495
31.5557	49.9467	14.9997		399.574	15.0618
31.5741	49.9257	15.0127		399.405	15.0724
31.594	49.9742	15.0248		399.794	15.0823
31.6114	49.9463	15.0396		399.57	15.0944
31.6325	50.0671	15.0523		400.537	15.1048
31.6487	49.9676	15.0647		399.741	15.1149
31.6681	50.0006	15.0795		400.005	15.1269
31.6855	49.9114	15.0936		399.291	15.1384
31.7059	50.0105	15.1083		400.084	15.1504
31.7268	49.9963	15.1211		399.97	15.1609
31.7445	49.9887	15.1343		399.909	15.1717
31.7632	50.0333	15.1485		400.266	15.1832
31.7826	50.0149	15.1628		400.119	15.1949
31.7998	49.9364	15.1747		399.491	15.2047
31.8183	49.9481	15.1867		399.585	15.2144
31.8387	50.0366	15.2019		400.293	15.2269
31.854	49.9101	15.2167		399.281	15.239
31.8748	49.9689	15.2305		399.751	15.2502
31.8942	50.0574	15.2446		400.459	15.2617
31.9126	49.9647	15.2571		399.717	15.2719
31.9313	50.0033	15.2702		400.027	15.2827
31.9483	49.9144	15.2831		399.315	15.2932
31.9676	49.8746	15.2961		398.997	15.3037
31.9871	49.9229	15.3118		399.383	15.3166
32.0055	49.912	15.3237		399.296	15.3263
32.0236	49.9527	15.3399		399.621	15.3395
32.0426	49.9712	15.3531		399.77	15.3503
32.0613	49.9148	15.3657		399.319	15.3606
32.0827	50.0292	15.38		400.233	15.3723
32.0993	49.9462	15.3941		399.57	15.3838
32.1183	49.9946	15.4068		399.957	15.3941
32.1378	49.9921	15.4206		399.937	15.4054
32.1564	49.9905	15.4344		399.924	15.4166
32.1738	49.8844	15.4506		399.075	15.4299
32.1944	49.981	15.4625		399.848	15.4396
32.2117	49.9998	15.4746		399.999	15.4494
32.2314	50.0111	15.4912		400.089	15.4631
32.2487	49.9501	15.5046		399.601	15.474
32.2697	50.0183	15.5179		400.146	15.4848
32.2884	49.9702	15.5328		399.761	15.497
32.3077	50.0274	15.5453		400.219	15.5072
32.325	50.0312	15.5582		400.25	15.5177
32.3439	49.9331	15.5736		399.465	15.5303
32.3638	50.0691	15.5875		400.553	15.5416
32.3807	50.029	15.6012		400.232	15.5528
32.3999	49.9701	15.6144		399.761	15.5636
32.4197	50.0089	15.6292		400.071	15.5757
32.4371	49.9946	15.6414		399.957	15.5857
32.4558	49.9253	15.6566		399.402	15.598
32.4756	50.023	15.6709		400.184	15.6097
32.4932	49.9926	15.6858		399.941	15.6219
32.512	49.9204	15.6994		399.363	15.633
32.5304	49.9153	15.7131		399.322	15.6442
32.5498	49.882	15.7271		399.056	15.6556
32.5683	49.966	15.7417		399.728	15.6675
32.5885	50.0275	15.7559		400.22	15.6791
32.607	50.0112	15.7678		400.089	15.6888
32.6254	49.9898	15.7804		399.919	15.6991
32.6441	50.004	15.7957		400.032	15.7116
32.6626	49.967	15.8082		399.736	15.7218
32.681	49.9762	15.8247		399.81	15.7353
32.6996	49.969	15.8393		399.752	15.7472
32.7204	50.0207	15.8559		400.166	15.7607
32.7361	49.916	15.8645		399.328	15.7678
32.7575	49.994	15.8806		399.952	15.7809
32.7752	49.957	15.8958		399.656	15.7933
32.7934	49.9931	15.9105		399.945	15.8053
32.8132	50.0465	15.9237		400.372	15.8161
32.8328	50.0401	15.9386		400.321	15.8283
32.8501	50.0101	15.9532		400.081	15.8401
32.8684	49.9228	15.9655		399.382	15.8502
32.888	50.0003	15.9808		400.002	15.8627
32.9073	49.975	15.9946		399.8	15.874
32.925	49.9781	16.0088		399.825	15.8855
32.9444	50.0149	16.0233		400.119	15.8974
32.9611	49.954	16.0364		399.632	15.9081
32.9832	49.9905	16.0526		399.924	15.9213
32.9994	49.8899	16.0674		399.12	15.9334
33.0177	49.9486	16.0804		399.589	15.944
33.0385	50.0105	16.0933		400.084	15.9545
33.0561	49.9774	16.1078		399.819	15.9664
33.0764	50.0302	16.1215		400.241	15.9775
33.0951	50.049	16.1376		400.392	15.9907
33.1144	50.0503	16.1526		400.402	16.003
33.1313	49.966	16.1683		399.728	16.0158
33.1489	49.9574	16.1817		399.659	16.0267
33.1695	50.0405	16.1943		400.324	16.037
33.1882	49.9856	16.2104		399.885	16.0501
33.2051	49.9294	16.2216		399.435	16.0593
33.2254	49.9586	16.237		399.669	16.0719
33.2418	49.9107	16.2516		399.286	16.0838
33.2639	50.0678	16.2669		400.543	16.0962
33.281	49.9257	16.2823		399.406	16.1089
33.299	49.9045	16.2959		399.236	16.1199
33.3181	49.9772	16.3092		399.818	16.1308
33.3369	49.9364	16.3229		399.491	16.1419
33.3559	49.9645	16.34		399.716	16.1559
33.3752	49.9768	16.3541		399.814	16.1674
33.3946	49.9563	16.3686		399.65	16.1793
33.4123	49.9293	16.3823		399.434	16.1904
33.4311	49.9592	16.3971		399.674	16.2026
33.449	49.9174	16.411		399.339	16.2139
33.4695	50.0502	16.4272		400.402	16.2271
33.4878	49.9635	16.44		399.708	16.2376
33.5071	50.0282	16.4551		400.225	16.2499
33.5276	50.0895	16.4698		400.716	16.2619
33.5429	49.9499	16.4856		399.599	16.2748
33.5635	49.9624	16.4993		399.699	16.286
33.5806	49.9611	16.5149		399.689	16.2987
33.6005	49.9213	16.5292		399.37	16.3104
33.6165	49.8688	16.542		398.951	16.3208
33.6378	49.9393	16.5585		399.514	16.3343
33.6553	49.959	16.5726		399.672	16.3458
33.6728	49.8647	16.5883		398.918	16.3586
33.6923	49.894	16.6005		399.152	16.3686
33.7133	49.9381	16.6158		399.505	16.381
33.7316	49.9433	16.6326		399.546	16.3948
33.7488	49.8677	16.6469		398.941	16.4065
33.7688	49.9165	16.6612		399.332	16.4181
33.7871	49.9792	16.6756		399.834	16.4299
33.8058	49.9426	16.6907		399.541	16.4422
33.8253	49.9547	16.7056		399.637	16.4544
33.8429	49.8686	16.7229		398.949	16.4685
33.8619	49.9497	16.7352		399.598	16.4786
33.8815	49.9241	16.7494		399.393	16.4901
33.9012	50.019	16.7646		400.152	16.5026
33.9185	49.9621	16.7792		399.697	16.5144
33.9362	49.8613	16.7939		398.89	16.5265
33.9555	49.8978	16.809		399.182	16.5388
33.9753	49.9185	16.8254		399.348	16.5522
33.9946	49.9736	16.8403		399.789	16.5643
34.0131	49.9088	16.8555		399.27	16.5768
34.0314	49.9747	16.8701		399.798	16.5887
34.0491	49.9338	16.8829		399.47	16.5991
34.0681	49.9173	16.8984		399.339	16.6118
34.088	49.9216	16.9139		399.373	16.6244
34.1077	50.0026	16.9276		400.02	16.6356
34.1246	49.9171	16.9435		399.337	16.6486
34.1431	49.8961	16.9598		399.169	16.6619
34.1626	49.9353	16.9738		399.483	16.6734
34.18	49.8582	16.9893		398.866	16.686
34.2002	49.9459	17.0052		399.567	16.6989
34.2164	49.8075	17.0204		398.46	16.7114
34.2371	49.9202	17.0326		399.361	16.7213
34.2552	49.8584	17.0494		398.867	16.7351
34.2751	49.9773	17.0657		399.819	16.7484
34.2923	49.8734	17.0815		398.988	16.7613
34.3132	49.9353	17.0967		399.483	16.7736
34.3328	49.9961	17.1113		399.969	16.7856
34.3509	49.9506	17.1273		399.605	16.7986
34.3698	49.9529	17.1411		399.623	16.8099
34.3904	50.0204	17.1566		400.163	16.8225
34.4059	49.879	17.1708		399.032	16.8341
34.424	49.8216	17.1872		398.573	16.8475
34.4438	49.8991	17.2008		399.192	16.8586
34.4616	49.8971	17.2172		399.177	16.872
34.4829	49.9748	17.2348		399.798	16.8863
34.5	49.935	17.247		399.48	16.8963
34.5194	49.9163	17.2638		399.331	16.9101
34.5386	49.9336	17.2795		399.469	16.9229
34.557	49.9543	17.2965		399.634	16.9367
34.5736	49.8822	17.3099		399.057	16.9477
34.5938	49.9314	17.3261		399.451	16.9609
34.6105	49.8576	17.3412		398.861	16.9732
34.631	49.922	17.3561		399.376	16.9854
34.648	49.8345	17.3698		398.676	16.9966
34.6679	49.8782	17.3867		399.026	17.0104
34.6861	49.8964	17.4018		399.171	17.0227
34.7059	49.8954	17.4188		399.163	17.0366
34.7249	49.8812	17.4349		399.05	17.0498
34.744	49.9506	17.4521		399.605	17.0637
34.7609	49.8805	17.4649		399.044	17.0743
34.7816	49.8817	17.482		399.054	17.0882
34.7999	49.9029	17.4948		399.224	17.0986
34.8194	49.8992	17.5125		399.194	17.1131
34.8376	49.9228	17.529		399.382	17.1265
34.8562	49.9589	17.5422		399.671	17.1374
34.8744	49.8518	17.5597		398.814	17.1516
34.8939	49.8443	17.5762		398.755	17.1651
34.9133	49.9101	17.5936		399.281	17.1793
34.9316	49.9504	17.6091		399.603	17.1919
34.9482	49.8507	17.6219		398.805	17.2024
34.9681	49.9052	17.6378		399.241	17.2153
34.9885	49.9395	17.6543		399.516	17.2288
35.0063	49.9201	17.6687		399.361	17.2405
35.0258	49.9451	17.6858		399.561	17.2546
35.0433	49.8558	17.7029		398.847	17.2685
35.0615	49.8339	17.7156		398.671	17.2789
35.0812	49.9035	17.7318		399.228	17.2921
35.1006	49.8974	17.7474		399.179	17.3048
35.1182	49.8541	17.7658		398.833	17.3198
35.1371	49.8546	17.7817		398.837	17.3328
35.155	49.8072	17.7976		398.458	17.3458
35.1732	49.8285	17.8122		398.628	17.3577
35.1941	49.9206	17.8286		399.365	17.3711
35.2111	49.8282	17.8451		398.626	17.3846
35.2304	49.8449	17.8609		398.759	17.3975
35.2489	49.8414	17.8767		398.731	17.4104
35.2688	49.8973	17.894		399.178	17.4245
35.2858	49.8404	17.9106		398.723	17.438
35.3057	49.8268	17.9255		398.615	17.4502
35.3255	49.8885	17.942		399.108	17.4637
35.3445	49.8938	17.9566		399.15	17.4756
35.3609	49.8163	17.9741		398.53	17.4899
35.381	49.8357	17.9894		398.685	17.5024
35.3992	49.835	18.0066		398.68	17.5164
35.4188	49.8607	18.022		398.886	17.529
35.4374	49.8645	18.037		398.916	17.5412
35.4548	49.8161	18.0547		398.529	17.5557
35.473	49.7551	18.0718		398.041	17.5696
35.4931	49.8566	18.0876		398.853	17.5826
35.5117	49.7728	18.1032		398.182	17.5953
35.5312	49.8506	18.1198		398.805	17.6088
35.5496	49.8941	18.1371		399.153	17.623
35.5686	49.8219	18.1515		398.575	17.6347
35.5875	49.8473	18.168		398.779	17.6482
35.6061	49.7977	18.1853		398.382	17.6623
35.6264	49.8657	18.2026		398.925	17.6764
35.6441	49.8473	18.2195		398.779	17.6902
35.6621	49.8187	18.2342		398.549	17.7022
35.6808	49.8621	18.2534		398.896	17.7179
35.6986	49.7615	18.2694		398.092	17.7309
35.718	49.7781	18.2836		398.225	17.7425
35.7366	49.7516	18.3009		398.013	17.7567
35.7556	49.8058	18.3185		398.447	17.7711
35.7761	49.8193	18.3338		398.554	17.7835
35.7924	49.769	18.3502		398.152	17.7969
35.8135	49.8411	18.3674		398.729	17.811
35.8316	49.7856	18.3854		398.285	17.8256
35.8503	49.7811	18.4018		398.249	17.839
35.8675	49.718	18.4163		397.744	17.8509
35.8884	49.7994	18.4349		398.395	17.866
35.9062	49.7504	18.4507		398.003	17.8789
35.9247	49.8082	18.4668		398.466	17.8921
35.9441	49.7484	18.4832		397.988	17.9055
35.9632	49.7653	18.4989		398.123	17.9183
35.9816	49.7684	18.5154		398.147	17.9317
36.001	49.7977	18.5341		398.382	17.9471
36.0194	49.7867	18.5522		398.294	17.9618
36.0358	49.6738	18.5678		397.391	17.9746
36.0548	49.7343	18.5848		397.875	17.9885
36.0739	49.7502	18.602		398.001	18.0024
36.0938	49.7578	18.618		398.062	18.0155
36.1109	49.7611	18.6344		398.089	18.0289
36.1324	49.8132	18.6533		398.505	18.0443
36.1504	49.7895	18.6716		398.316	18.0592
36.1689	49.7563	18.687		398.051	18.0719
36.1857	49.6307	18.7029		397.046	18.0848
36.2055	49.6992	18.7201		397.594	18.0989
36.2241	49.7151	18.7363		397.721	18.1121
36.2439	49.7542	18.754		398.034	18.1266
36.2636	49.783	18.7721		398.264	18.1413
36.2806	49.7579	18.7885		398.063	18.1547
36.3011	49.7824	18.8068		398.259	18.1697
36.3176	49.76	18.8228		398.08	18.1827
36.3374	49.7028	18.8404		397.622	18.1971
36.3568	49.6999	18.8592		397.599	18.2124
36.3757	49.737	18.8751		397.896	18.2254
36.3952	49.8313	18.892		398.65	18.2392
36.412	49.6865	18.911		397.492	18.2547
36.4301	49.6491	18.9265		397.193	18.2674
36.451	49.7698	18.9421		398.158	18.2801
36.4683	49.6104	18.9618		396.883	18.2962
36.4883	49.7082	18.9807		397.666	18.3116
36.5061	49.6905	18.9976		397.524	18.3254
36.5265	49.7856	19.0133		398.285	18.3382
36.5423	49.6266	19.0305		397.013	18.3523
36.5638	49.7646	19.0484		398.117	18.3669
36.5803	49.6488	19.0648		397.19	18.3803
36.5995	49.6648	19.0838		397.318	18.3958
36.6175	49.6271	19.1012		397.017	18.41
36.6357	49.6066	19.1193		396.853	18.4247
36.6541	49.6262	19.1343		397.009	18.437
36.6754	49.6897	19.1535		397.518	18.4526
36.6937	49.6819	19.1717		397.456	18.4675
36.7135	49.6888	19.1891		397.511	18.4818
36.7307	49.6425	19.2069		397.14	18.4963
36.751	49.656	19.2228		397.248	18.5092
36.7686	49.6983	19.2418		397.586	18.5248
36.7882	49.6669	19.2585		397.335	18.5384
36.8068	49.6469	19.2753		397.175	18.5521
36.8244	49.6247	19.2934		396.997	18.5669
36.8432	49.6187	19.3098		396.95	18.5803
36.8626	49.6472	19.3281		397.178	18.5952
36.8813	49.6549	19.3483		397.239	18.6117
36.9016	49.6335	19.3661		397.068	18.6263
36.9202	49.6343	19.3842		397.075	18.641
36.9382	49.6417	19.4008		397.134	18.6545
36.9544	49.5256	19.4172		396.205	18.6679
36.9736	49.6067	19.4354		396.853	18.6828
36.9936	49.5934	19.455		396.747	18.6988
37.0106	49.5169	19.4714		396.135	18.7122
37.0306	49.6137	19.4893		396.91	18.7268
37.0491	49.5684	19.5097		396.548	18.7434
37.0686	49.5438	19.5257		396.35	18.7565
37.0859	49.4985	19.544		395.988	18.7714
37.1053	49.5785	19.5617		396.628	18.7859
37.1249	49.5979	19.5806		396.783	18.8013
37.1437	49.5073	19.5968		396.058	18.8146
37.163	49.5776	19.6166		396.621	18.8307
37.1819	49.5591	19.6336		396.473	18.8446
37.1986	49.4429	19.6515		395.543	18.8592
37.2179	49.4525	19.6683		395.62	18.8729
37.2394	49.5826	19.6875		396.66	18.8885
37.2546	49.4428	19.7052		395.542	18.9031
37.2766	49.5021	19.7244		396.017	18.9187
37.293	49.4913	19.7414		395.93	18.9326
37.3116	49.3922	19.7611		395.138	18.9487
[truncated: 396 more rows]
