# Supplementary material for: An experimental and numerical study of twin dowel type shear connector
Source: Sci Rep. 2023 Feb 21;13:3071. doi: 10.1038/s41598-023-30005-3 (PMC9945454; doi:10.1038/s41598-023-30005-3)
Supplement: Supplementary file 1 — Supplementary Information. [file 41598_2023_30005_MOESM1_ESM.zip › Raw_data/ST-3.csv]

HEADER
ColSep	SEMICOLON
DecSep	.
ColLen	18
dT	0.5
Variable_1
Variable_2
DATA
FU_160_Poloha	FU_160_Síla	FU_160_Extensometer
mm	kN	mm
4.474179448E001	-6.248688698E000	-3.296346126E000
4.478767213E001	-2.864766121E000	-3.287554575E000
4.483609036E001	7.772922516E-001	-3.275960375E000
4.488373537E001	4.448199272E000	-3.263340625E000
4.493362640E001	8.027648926E000	-3.251981284E000
4.498112413E001	1.168773174E001	-3.240700229E000
4.503046286E001	1.513948441E001	-3.229121687E000
4.508120074E001	1.884877682E001	-3.218537380E000
4.512766751E001	2.228639126E001	-3.206857065E000
4.518286061E001	2.610230446E001	-3.195059321E000
4.522929057E001	2.940838337E001	-3.184451528E000
4.527398998E001	3.263843060E001	-3.174094251E000
4.532704752E001	3.619916439E001	-3.162085134E000
4.537517119E001	3.947992325E001	-3.151054595E000
4.542531996E001	4.251093864E001	-3.141699383E000
4.547929800E001	4.236772060E001	-3.141511496E000
4.552885765E001	4.135110378E001	-3.147054166E000
4.558066331E001	4.109017849E001	-3.145175295E000
4.563504637E001	4.098212719E001	-3.144721234E000
4.568589472E001	4.092001915E001	-3.146905422E000
4.573648532E001	4.056363106E001	-3.146310446E000
4.578733367E001	3.960630894E001	-3.147015023E000
4.583681968E001	3.939197063E001	-3.149340126E000
4.588939856E001	3.906936646E001	-3.146709706E000
4.593822181E001	3.892188072E001	-3.146052101E000
4.598741326E001	3.895576000E001	-3.145942501E000
4.603859298E001	3.908865452E001	-3.143907057E000
4.609106141E001	3.890974522E001	-3.138646218E000
4.614098925E001	3.857352734E001	-3.133471494E000
4.618995978E001	3.842334747E001	-3.120922201E000
4.624080813E001	3.836066723E001	-3.115222959E000
4.629224559E001	3.853225708E001	-3.107801419E000
4.633871237E001	3.836796284E001	-3.091071638E000
4.639147535E001	3.845806122E001	-3.062043081E000
4.643952538E001	3.840689659E001	-3.023479253E000
4.649077874E001	3.843488693E001	-2.986817782E000
4.654037521E001	3.865067959E001	-2.947752922E000
4.659251225E001	3.889276981E001	-2.913533983E000
4.664070956E001	3.899495602E001	-2.875291129E000
4.669122653E001	3.906469345E001	-2.840015326E000
4.674347403E001	3.888623714E001	-2.801412355E000
4.679078766E001	3.865795135E001	-2.758174836E000
4.684178329E001	3.842227459E001	-2.715696693E000
4.689119566E001	3.843235970E001	-2.677422525E000
4.694060803E001	3.860418797E001	-2.635108783E000
4.699020449E001	3.860838413E001	-2.597374790E000
4.704138422E001	3.870174885E001	-2.557652325E000
4.708902923E001	3.864991665E001	-2.522971498E000
4.714127673E001	3.875169754E001	-2.484619043E000
4.719017362E001	3.880810738E001	-2.450079131E000
4.724021193E001	3.891220093E001	-2.415656648E000
4.728844606E001	3.909692764E001	-2.380177300E000
4.734238728E001	3.914542198E001	-2.345167670E000
4.739098961E001	3.891544342E001	-2.303668106E000
4.743948148E001	3.886311054E001	-2.260117441E000
4.749158170E001	3.870067596E001	-2.212582005E000
4.754150955E001	3.847720623E001	-2.172256735E000
4.759092192E001	3.849530220E001	-2.133653764E000
4.764118114E001	3.841202259E001	-2.077060603E000
4.769166129E001	3.834507465E001	-2.032719247E000
4.774210462E001	3.824844360E001	-1.988949381E000
4.779070694E001	3.809380531E001	-1.945210829E000
4.784059797E001	3.823292255E001	-1.898646142E000
4.789107812E001	3.829021454E001	-1.848558572E000
4.794012229E001	3.819022179E001	-1.802377488E000
4.799144929E001	3.825707436E001	-1.753699071E000
4.804329178E001	3.825852871E001	-1.710672925E000
4.809112089E001	3.818717003E001	-1.661172502E000
4.814112237E001	3.823001385E001	-1.601400917E000
4.819296486E001	3.840150833E001	-1.559102834E000
4.824130945E001	3.840491772E001	-1.515152909E000
4.829340967E001	3.858740330E001	-1.474866783E000
4.833987644E001	3.837478161E001	-1.434212711E000
4.839079843E001	3.845212460E001	-1.391155250E000
4.844102083E001	3.857231140E001	-1.339063551E000
4.849124324E001	3.867292404E001	-1.297243013E000
4.854323301E001	3.866801262E001	-1.254467383E000
4.858940522E001	3.843305111E001	-1.213688053E000
4.864036402E001	3.854007721E001	-1.170818479E000
4.869003413E001	3.836750984E001	-1.126774611E000
4.874235527E001	3.839128017E001	-1.080969301E000
4.878992665E001	3.837575912E001	-1.035367535E000
4.884250553E001	3.852128983E001	-9.929755079E-001
4.889361161E001	3.863356113E001	-9.483288352E-001
4.894144072E001	3.866758347E001	-8.993529305E-001
4.898816524E001	3.851482868E001	-8.585892579E-001
4.904181190E001	3.865404129E001	-8.140913291E-001
4.908923599E001	3.860571384E001	-7.721690194E-001
4.914170441E001	3.859372139E001	-7.284148104E-001
4.919314188E001	3.879964352E001	-6.863515853E-001
4.924167057E001	3.869757652E001	-6.458149430E-001
4.929170887E001	3.843421936E001	-6.090908431E-001
4.934237312E001	3.843333721E001	-5.809782353E-001
4.939012859E001	3.831918240E001	-5.523332808E-001
4.943994598E001	3.835272789E001	-5.304757479E-001
4.949027884E001	3.827128410E001	-5.096281082E-001
4.954145857E001	3.826997280E001	-4.911212286E-001
4.959127595E001	3.804175854E001	-4.746967644E-001
4.964157200E001	3.795592785E001	-4.664453891E-001
4.969017433E001	3.786499500E001	-4.614037519E-001
4.974087540E001	3.771672249E001	-4.594622518E-001
4.979150282E001	3.789100647E001	-4.573406933E-001
4.984378715E001	3.794474602E001	-4.531993484E-001
4.989124806E001	3.782236576E001	-4.520563685E-001
4.994176502E001	3.773221970E001	-4.478837091E-001
4.999117739E001	3.782231808E001	-4.437580215E-001
5.004136298E001	3.789513111E001	-4.435544771E-001
5.009261634E001	3.805367947E001	-4.381527230E-001
5.014000361E001	3.809340000E001	-4.345515535E-001
5.019085196E001	3.822824955E001	-4.306215816E-001
5.024055889E001	3.829581738E001	-4.249849685E-001
5.029008171E001	3.858053684E001	-4.198572163E-001
5.034078278E001	3.885922432E001	-4.098991999E-001
5.039034243E001	3.903355598E001	-3.999490121E-001
5.043853974E001	3.915734291E001	-3.879164089E-001
5.048879896E001	3.931753635E001	-3.721808641E-001
5.054082555E001	3.958799839E001	-3.536113555E-001
5.059156343E001	3.973920345E001	-3.340867541E-001
5.064027622E001	3.985266685E001	-3.108044106E-001
5.069083001E001	4.001462460E001	-2.901603152E-001
5.074042648E001	4.002339840E001	-2.644119536E-001
5.079039114E001	4.019896984E001	-2.394934266E-001
5.083895665E001	4.012799263E001	-2.163363412E-001
5.089164600E001	4.034531116E001	-1.914256429E-001
5.093859143E001	4.031770229E001	-1.657790534E-001
5.099098621E001	4.047269821E001	-1.411501857E-001
5.103892578E001	4.053378105E001	-1.161455438E-001
5.108973731E001	4.060184956E001	-8.825996638E-002
5.113896557E001	4.066464901E001	-6.063273369E-002
5.118907752E001	4.079153538E001	-3.724861806E-002
5.124276100E001	4.092559814E001	-9.856244250E-003
5.129092149E001	4.098737240E001	1.644795010E-002
5.134059160E001	4.112992287E001	4.207888232E-002
5.139107175E001	4.108386040E001	6.987051623E-002
5.144004227E001	4.119582176E001	9.543881942E-002
5.149026468E001	4.121100903E001	1.216020984E-001
5.153871973E001	4.123106003E001	1.472017162E-001
5.159111451E001	4.152426720E001	1.750168359E-001
5.164052688E001	4.155206680E001	2.007103972E-001
5.169119113E001	4.162034988E001	2.274373375E-001
5.173938844E001	4.162993431E001	2.527081528E-001
5.179240916E001	4.186661243E001	2.786678875E-001
5.184068011E001	4.183552265E001	3.035316140E-001
5.189082888E001	4.188234806E001	3.319025665E-001
5.194002032E001	4.191706181E001	3.559677729E-001
5.199131051E001	4.208865166E001	3.825381406E-001
5.203844004E001	4.198660851E001	4.089284499E-001
5.209204988E001	4.216308594E001	4.355692753E-001
5.214138861E001	4.224939346E001	4.606991752E-001
5.219046960E001	4.225897789E001	4.855159300E-001
5.223966105E001	4.236450195E001	5.095419933E-001
5.229201901E001	4.245982170E001	5.368560808E-001
5.234017950E001	4.247725010E001	5.623774122E-001
5.239007053E001	4.255869389E001	5.877578283E-001
5.244106615E001	4.267318249E001	6.135688190E-001
5.249132538E001	4.269845486E001	6.396381545E-001
5.254154779E001	4.278864861E001	6.655900605E-001
5.259011330E001	4.285812378E001	6.915732810E-001
5.264103528E001	4.289925098E001	7.178539895E-001
5.269055811E001	4.286444187E001	7.431952624E-001
5.274251105E001	4.307420254E001	7.696795153E-001
5.279214434E001	4.309933186E001	7.947781007E-001
5.284030483E001	4.312050343E001	8.208865793E-001
5.288990130E001	4.310228825E001	8.467288845E-001
5.293927685E001	4.320111275E001	8.728765063E-001
5.299226075E001	4.331593513E001	8.964719949E-001
5.303953756E001	4.335508347E001	9.203962859E-001
5.309104866E001	4.340643883E001	9.457062444E-001
5.314141835E001	4.338078499E001	9.732473621E-001
5.319245080E001	4.357938766E001	9.978057722E-001
5.324256274E001	4.362373352E001	1.022943501E000
5.329083369E001	4.370424747E001	1.050453304E000
5.334090882E001	4.368896484E001	1.073375531E000
5.339002663E001	4.378058910E001	1.099374408E000
5.344249505E001	4.380686283E001	1.126437980E000
5.348851998E001	4.379727840E001	1.150096097E000
5.354076749E001	4.388666153E001	1.177034411E000
5.359010621E001	4.397876263E001	1.203612607E000
5.364272192E001	4.412531853E001	1.227082838E000
5.369010919E001	4.416451454E001	1.254976244E000
5.373977930E001	4.414231777E001	1.280505404E000
5.379151132E001	4.423563480E001	1.307490689E000
5.383974545E001	4.428226948E001	1.332135214E000
5.388945238E001	4.424755573E001	1.359245757E000
5.394044800E001	4.431264400E001	1.383091762E000
5.399129635E001	4.445075989E001	1.411086940E000
5.404280745E001	4.451432228E001	1.438980346E000
5.408990016E001	4.447207451E001	1.461824286E000
5.414203721E001	4.456562996E001	1.489592434E000
5.419284873E001	4.468514919E001	1.514393532E000
5.424207700E001	4.468207359E001	1.541590190E000
5.429159983E001	4.465136528E001	1.567291580E000
5.434119630E001	4.471166134E001	1.592985141E000
5.439031411E001	4.485170841E001	1.618913561E000
5.444116245E001	4.485633373E001	1.645170784E000
5.449116394E001	4.495477676E001	1.669181190E000
5.454186500E001	4.498076439E001	1.695579328E000
5.459249243E001	4.499254227E001	1.721398147E000
5.464035836E001	4.491987228E001	1.746684619E000
5.469371046E001	4.517474174E001	1.772158979E000
5.473855716E001	4.505295753E001	1.797320194E000
5.479205654E001	4.518043995E001	1.823694846E000
5.484135845E001	4.513640404E001	1.848582058E000
5.489187541E001	4.523584843E001	1.876138833E000
5.494117732E001	4.527075291E001	1.901440963E000
5.499018467E001	4.528052807E001	1.925099081E000
5.503959704E001	4.539468288E001	1.953227345E000
5.509213910E001	4.539487362E001	1.978435532E000
5.514350293E001	4.551949501E001	2.005217272E000
5.519066928E001	4.550468922E001	2.031826783E000
5.524074440E001	4.551887512E001	2.056322564E000
5.529015677E001	4.549915791E001	2.081632523E000
5.534148378E001	4.562542439E001	2.105893445E000
5.539273714E001	4.572770596E001	2.132432498E000
5.544203905E001	4.577910900E001	2.158548805E000
5.549038364E001	4.574224949E001	2.184023165E000
5.554185792E001	4.576940536E001	2.210162958E000
5.559219079E001	4.588088989E001	2.236091378E000
5.564237638E001	4.591476917E001	2.262481687E000
5.569138373E001	4.595532417E001	2.288410108E000
5.574123793E001	4.594593048E001	2.313829667E000
5.578965616E001	4.599952698E001	2.339820716E000
5.584120409E001	4.607858658E001	2.365827422E000
5.588973278E001	4.599304199E001	2.392350818E000
5.593955016E001	4.599392414E001	2.418545412E000
5.599238679E001	4.622306824E001	2.444434689E000
5.604172551E001	4.615509510E001	2.470261337E000
5.608937052E001	4.620645046E001	2.495594781E000
5.614220715E001	4.632854462E001	2.521726746E000
5.619106722E001	4.627320766E001	2.548242313E000
5.624121598E001	4.635457993E001	2.571485513E000
5.629132793E001	4.636340141E001	2.597640964E000
5.633934114E001	4.628260136E001	2.624955051E000
5.638960037E001	4.634222984E001	2.649912721E000
5.644129557E001	4.645013809E001	2.677453839E000
5.649148116E001	4.655065536E001	2.700720525E000
5.654140900E001	4.652273655E001	2.726742889E000
5.658953267E001	4.655616283E001	2.753101884E000
5.664100696E001	4.662106037E001	2.780431629E000
5.669156075E001	4.658546448E001	2.806508793E000
5.674086265E001	4.671764374E001	2.830174739E000
5.678931770E001	4.665722847E001	2.855797843E000
5.683987149E001	4.674177170E001	2.883581648E000
5.689119849E001	4.677078724E001	2.909807556E000
5.694094224E001	4.682896137E001	2.935422831E000
5.699274791E001	4.683806896E001	2.961867941E000
5.704311759E001	4.698092937E001	2.987538016E000
5.709024712E001	4.697058201E001	3.013200263E000
5.714087455E001	4.693026543E001	3.039496628E000
5.719083922E001	4.702455997E001	3.065980881E000
5.724061978E001	4.705600739E001	3.092543420E000
5.728984805E001	4.702830315E001	3.118127381E000
5.734224283E001	4.709732533E001	3.144916950E000
5.738940919E001	4.705424309E001	3.170023364E000
5.744040481E001	4.703142643E001	3.195677782E000
5.749081132E001	4.722082615E001	3.224463652E000
5.754015005E001	4.716782570E001	3.248552344E000
5.759029881E001	4.719886780E001	3.273580472E000
5.764339318E001	4.735386372E001	3.301419078E000
5.768989677E001	4.729101658E001	3.326595950E000
5.774173925E001	4.743676186E001	3.354082267E000
5.779008384E001	4.734773636E001	3.379987201E000
5.784192633E001	4.733483791E001	3.406064365E000
5.789159643E001	4.746246338E001	3.432133701E000
5.794023558E001	4.743936062E001	3.458030806E000
5.799259355E001	4.747192860E001	3.485078721E000
5.804307369E001	4.760310650E001	3.509918961E000
5.809359066E001	4.763071537E001	3.538172484E000
5.814016789E001	4.762043953E001	3.563842560E000
5.819396183E001	4.766693115E001	3.589841437E000
5.824017086E001	4.759099483E001	3.615112253E000
5.829300749E001	4.771735668E001	3.642285425E000
5.834072614E001	4.767618179E001	3.669184595E000
5.838947575E001	4.771454334E001	3.695253931E000
5.844201781E001	4.776670933E001	3.718857248E000
5.848988374E001	4.773716927E001	3.746813283E000
5.854106346E001	4.775941372E001	3.772796503E000
5.859180135E001	4.789268970E001	3.797816803E000
5.864010912E001	4.784338474E001	3.823267676E000
5.869081019E001	4.784085751E001	3.849117810E000
5.874114305E001	4.786241055E001	3.877676650E000
5.878941400E001	4.786388874E001	3.903151009E000
5.884191924E001	4.795136452E001	3.926934385E000
5.889195755E001	4.798245430E001	3.952197372E000
5.894232724E001	4.805119038E001	3.978344994E000
5.899214463E001	4.800806046E001	4.004336043E000
5.904085741E001	4.805567265E001	4.030123548E000
5.909026978E001	4.802563190E001	4.055856252E000
5.914196499E001	4.813323021E001	4.082207418E000
5.919097234E001	4.812977314E001	4.107329489E000
5.924215206E001	4.815304279E001	4.134440033E000
5.929182217E001	4.811067581E001	4.160274509E000
5.934292825E001	4.814140797E001	4.185498353E000
5.939167786E001	4.818356037E001	4.210706539E000
5.944035383E001	4.824509621E001	4.236454901E000
5.949120218E001	4.824864864E001	4.263847274E000
5.953899447E001	4.828057289E001	4.288961517E000
5.959256749E001	4.836034775E001	4.315555371E000
5.964083844E001	4.835388660E001	4.341695164E000
5.969212862E001	4.845168591E001	4.367255638E000
5.973969999E001	4.837725163E001	4.389402831E000
5.979032742E001	4.845252037E001	4.418039956E000
5.984224354E001	4.836483002E001	4.444892155E000
5.989077223E001	4.845392704E001	4.471525152E000
5.994058962E001	4.849379063E001	4.496373221E000
5.999239528E001	4.855589867E001	4.520258369E000
