# Supplementary material for: An experimental and numerical study of twin dowel type shear connector
Source: Sci Rep. 2023 Feb 21;13:3071. doi: 10.1038/s41598-023-30005-3 (PMC9945454; doi:10.1038/s41598-023-30005-3)
Supplement: Supplementary file 1 — Supplementary Information. [file 41598_2023_30005_MOESM1_ESM.zip › Raw_data/ST-3[1].csv]

HEADER
ColSep	SEMICOLON
DecSep	.
ColLen	18
dT	0.5
Variable_1
Variable_2
DATA
FU_160_Poloha	FU_160_Síla	FU_160_Extensometer
mm	kN	mm
5.999714506E001	4.469068050E001	4.533042520E000
6.004670471E001	4.766423702E001	4.543846029E000
6.009457064E001	4.944190979E001	4.560795011E000
6.014707588E001	4.933531284E001	4.584218270E000
6.019534683E001	4.908714294E001	4.607422327E000
6.024648973E001	4.896981716E001	4.631456219E000
6.029711716E001	4.895668030E001	4.653282437E000
6.034962240E001	4.901626110E001	4.677543359E000
6.039682557E001	4.892210960E001	4.704442530E000
6.044679024E001	4.883031845E001	4.727043782E000
6.049933230E001	4.895267487E001	4.753762894E000
6.054878149E001	4.890916348E001	4.778877137E000
6.059959302E001	4.897990227E001	4.804703785E000
6.064896857E001	4.891033173E001	4.828620247E000
6.069966963E001	4.899401665E001	4.854994899E000
6.074823514E001	4.895117283E001	4.880696289E000
6.080081402E001	4.900145531E001	4.906812596E000
6.085018957E001	4.900043011E001	4.933179420E000
6.089908646E001	4.896583557E001	4.960759681E000
6.095037665E001	4.909930229E001	4.987048218E000
6.100306599E001	4.913790226E001	5.012475605E000
6.105004824E001	4.909746647E001	5.032595183E000
6.109894513E001	4.913246632E001	5.058938520E000
6.114920436E001	4.910733700E001	5.086041235E000
6.120178324E001	4.917340279E001	5.113840697E000
6.125016465E001	4.917438030E001	5.138939283E000
6.130031341E001	4.915382862E001	5.166167255E000
6.135016762E001	4.917986393E001	5.191735559E000
6.139880677E001	4.916863441E001	5.220153483E000
6.144980240E001	4.922802448E001	5.245933159E000
6.150054028E001	4.928481579E001	5.274077081E000
6.155028403E001	4.926064014E001	5.297398568E000
6.160010142E001	4.928617477E001	5.324916200E000
6.165131796E001	4.929873943E001	5.353193209E000
6.169955209E001	4.935274124E001	5.378800655E000
6.175124730E001	4.946591854E001	5.404525531E000
6.180091740E001	4.936738014E001	5.429263999E000
6.184904107E001	4.929046631E001	5.454393899E000
6.189904256E001	4.938077927E001	5.482201190E000
6.194966999E001	4.941649437E001	5.507276290E000
6.199889825E001	4.941756725E001	5.533502198E000
6.204893656E001	4.938631058E001	5.560377882E000
6.210018993E001	4.946279526E001	5.587449282E000
6.215251107E001	4.954340458E001	5.615295716E000
6.219930922E001	4.948074818E001	5.640613504E000
6.225151991E001	4.952340126E001	5.666729811E000
6.229857580E001	4.947302341E001	5.693135777E000
6.235181744E001	4.954578876E001	5.722156506E000
6.240001475E001	4.947607517E001	5.746793202E000
6.244942712E001	4.954891205E001	5.772925167E000
6.249987044E001	4.957392216E001	5.799777365E000
6.255012967E001	4.961564541E001	5.826253789E000
6.259921066E001	4.955806732E001	5.853646163E000
6.264924896E001	4.964294434E001	5.880936765E000
6.270076007E001	4.963040352E001	5.907100044E000
6.274855236E001	4.963138103E001	5.933740869E000
6.280057894E001	4.965906143E001	5.960647868E000
6.285076453E001	4.968554974E001	5.986028284E000
6.289896184E001	4.969100952E001	6.014759354E000
6.294911061E001	4.974279404E001	6.039693538E000
6.299959075E001	4.975798130E001	6.066608365E000
6.305077048E001	4.982831478E001	6.093992910E000
6.309948327E001	4.977376461E001	6.120250133E000
6.315099437E001	4.983386993E001	6.146914444E000
6.320066448E001	4.980175495E001	6.172944637E000
6.325210194E001	4.979488850E001	6.199843807E000
6.329919466E001	4.984905720E001	6.219462352E000
6.334904886E001	4.983451366E001	6.242768181E000
6.339997085E001	4.982671738E001	6.270638101E000
6.344919912E001	4.987845421E001	6.298711566E000
6.349846420E001	4.986283779E001	6.326143083E000
6.355056443E001	4.998989105E001	6.349942116E000
6.360023454E001	4.995760918E001	6.377804207E000
6.364997828E001	4.995050430E001	6.401900728E000
6.369928019E001	4.989321232E001	6.430224709E000
6.375020218E001	4.999675751E001	6.455511181E000
6.379766309E001	4.990489483E001	6.481870176E000
6.384965285E001	5.000746250E001	6.510100213E000
6.390002254E001	4.997441769E001	6.536388750E000
6.395123908E001	5.008003712E001	6.563303578E000
6.399822133E001	4.994573593E001	6.588425649E000
6.405120524E001	5.007433891E001	6.615356134E000
6.409932891E001	5.003151894E001	6.640352947E000
6.415032453E001	5.004928112E001	6.667760978E000
6.419984736E001	5.007727146E001	6.692804763E000
6.424852333E001	5.007333755E001	6.719155929E000
6.430102857E001	5.014381409E001	6.745929841E000
6.435073550E001	5.011689663E001	6.773063871E000
6.439852779E001	5.009591579E001	6.799853440E000
6.444996525E001	5.010228157E001	6.827292785E000
6.449992992E001	5.013601780E001	6.854544244E000
6.455122011E001	5.024647713E001	6.879321856E000
6.459812872E001	5.008938313E001	6.906221026E000
6.465107580E001	5.020573139E001	6.933488142E000
6.470037771E001	5.021507740E001	6.959659249E000
6.474923778E001	5.017321110E001	6.986464476E000
6.479949700E001	5.021839142E001	7.013136616E000
6.484931439E001	5.028283596E001	7.040106244E000
6.489920542E001	5.020961761E001	7.066739240E000
6.494953828E001	5.026693344E001	7.093012120E000
6.499976069E001	5.023539066E001	7.120529752E000
6.504917306E001	5.024652481E001	7.145534394E000
6.509873271E001	5.023605824E001	7.171306241E000
6.514825553E001	5.026984215E001	7.199262277E000
6.520013484E001	5.032436848E001	7.226349334E000
6.525009951E001	5.036423206E001	7.251494891E000
6.530017463E001	5.038712025E001	7.273657741E000
6.535017612E001	5.036857128E001	7.299453074E000
6.539958849E001	5.041880608E001	7.326735847E000
6.544988453E001	5.040867329E001	7.355114628E000
6.550132200E001	5.043978691E001	7.381661510E000
6.554841471E001	5.037834644E001	7.406799239E000
6.560066221E001	5.041689873E001	7.436046997E000
6.565136328E001	5.048959255E001	7.461270841E000
6.569893465E001	5.043306351E001	7.489720080E000
6.575074031E001	5.047652721E001	7.515891187E000
6.580118364E001	5.040225983E001	7.544465684E000
6.585052237E001	5.045890808E001	7.569955701E000
6.589894060E001	5.045492649E001	7.597841279E000
6.594923664E001	5.046718121E001	7.624623019E000
6.600107913E001	5.052297115E001	7.652414653E000
6.604946054E001	5.045950413E001	7.679016335E000
6.610089800E001	5.054852962E001	7.705304873E000
6.614935305E001	5.050539970E001	7.734443031E000
6.620049596E001	5.056810379E001	7.761819747E000
6.624902465E001	5.052113533E001	7.787755996E000
6.630060939E001	5.056426525E001	7.815813803E000
6.634807030E001	5.049357414E001	7.842940004E000
6.639958141E001	5.059814453E001	7.871639759E000
6.644995109E001	5.057818890E001	7.899298306E000
6.650043124E001	5.065412521E001	7.924404720E000
6.655150051E001	5.059740543E001	7.953456763E000
6.660036057E001	5.063211918E001	7.980637764E000
6.665165076E001	5.061736107E001	8.007505620E000
6.670121041E001	5.069978237E001	8.035140681E000
6.675117507E001	5.069370270E001	8.061076930E000
6.679896736E001	5.064404011E001	8.090810064E000
6.684926341E001	5.064949989E001	8.117756206E000
6.690000130E001	5.069603920E001	8.143841198E000
6.695099692E001	5.069212914E001	8.170427223E000
6.699959925E001	5.075161457E001	8.200716190E000
6.705048442E001	5.072007179E001	8.227983306E000
6.710148004E001	5.076491833E001	8.248384714E000
6.715059785E001	5.076081753E001	8.276199833E000
6.720229305E001	5.082421303E001	8.304719530E000
6.724909121E001	5.072870255E001	8.329904230E000
6.730049185E001	5.078315735E001	8.357226146E000
6.735189250E001	5.074946880E001	8.387757800E000
6.739927977E001	5.074636936E001	8.412198781E000
6.744994401E001	5.085010529E001	8.441720542E000
6.749935638E001	5.077040195E001	8.471531962E000
6.754957879E001	5.081019402E001	8.498407647E000
6.760053759E001	5.082268715E001	8.524923214E000
6.765046544E001	5.081501007E001	8.553286338E000
6.769807363E001	5.074567795E001	8.581344145E000
6.775006339E001	5.081408024E001	8.609096636E000
6.780109584E001	5.084707737E001	8.637420617E000
6.785002955E001	5.082893372E001	8.663341208E000
6.790113563E001	5.090796947E001	8.692761197E000
6.794944340E001	5.086143017E001	8.721218264E000
6.799992355E001	5.089113712E001	8.747616402E000
6.804878362E001	5.081553459E001	8.776057812E000
6.810220936E001	5.092103481E001	8.805141170E000
6.815070123E001	5.090343952E001	8.832024683E000
6.819919310E001	5.086445808E001	8.860239063E000
6.825011508E001	5.089404583E001	8.888578701E000
6.829919607E001	5.089805126E001	8.916550393E000
6.835011806E001	5.098917484E001	8.945688551E000
6.839897813E001	5.095357895E001	8.973527157E000
6.844949509E001	5.089011192E001	9.001099589E000
6.850104302E001	5.105519295E001	9.028946024E000
6.855233320E001	5.099132061E001	9.057277833E000
6.860075143E001	5.093851089E001	9.083730771E000
6.864964832E001	5.092813969E001	9.111678978E000
6.870079123E001	5.096673965E001	9.140926737E000
6.875119773E001	5.097899437E001	9.168005965E000
6.879991052E001	5.097150803E001	9.198451504E000
6.884939653E001	5.098249912E001	9.227707092E000
6.890042897E001	5.099244118E001	9.254324432E000
6.895131414E001	5.105829239E001	9.282546640E000
6.899943781E001	5.098552704E001	9.311136794E000
6.905087528E001	5.102777481E001	9.341339646E000
6.909940396E001	5.103406906E001	9.367463782E000
6.914903725E001	5.104238987E001	9.396367081E000
6.920128476E001	5.102360249E001	9.417449580E000
6.924819337E001	5.096089840E001	9.445123784E000
6.929896807E001	5.101366043E001	9.472383071E000
6.935055282E001	5.108945370E001	9.502531123E000
6.939823465E001	5.103421211E001	9.528749202E000
6.945096081E001	5.115385056E001	9.558223991E000
6.950081502E001	5.106964111E001	9.587416950E000
6.955188428E001	5.109252930E001	9.614871953E000
6.959978703E001	5.115079880E001	9.644017939E000
6.965052492E001	5.107114315E001	9.671198940E000
6.969927453E001	5.111346245E001	9.700947731E000
6.975074881E001	5.121917725E001	9.728394906E000
6.980045574E001	5.115983486E001	9.760139997E000
6.984975765E001	5.111894608E001	9.786624250E000
6.989898592E001	5.113332272E001	9.815284862E000
6.994935560E001	5.114753246E001	9.843953302E000
7.000163993E001	5.121338367E001	9.873036660E000
7.004932176E001	5.109505653E001	9.901493727E000
7.010009646E001	5.115511417E001	9.930021252E000
7.014965611E001	5.119304657E001	9.958110374E000
7.019921576E001	5.115244389E001	9.986058581E000
7.025212602E001	5.120823383E001	1.001498537E001
7.029980785E001	5.122745037E001	1.004279266E001
7.035021436E001	5.121500492E001	1.007219699E001
7.040109952E001	5.121645927E001	1.010154652E001
7.044959139E001	5.123696327E001	1.013113091E001
7.049823054E001	5.119421482E001	1.015905563E001
7.054926299E001	5.120379925E001	1.018841299E001
7.060140003E001	5.130422115E001	1.021818527E001
7.065158562E001	5.127267838E001	1.024726862E001
7.069956201E001	5.120282173E001	1.027427740E001
7.074941621E001	5.122973919E001	1.030264835E001
7.080037502E001	5.124390125E001	1.033062787E001
7.085011877E001	5.124268532E001	1.035987563E001
7.089945750E001	5.127565861E001	1.039139369E001
7.095030584E001	5.125861168E001	1.042032047E001
7.099982867E001	5.121333599E001	1.044689084E001
7.104942514E001	5.125646591E001	1.047753993E001
7.110031030E001	5.130467415E001	1.050490881E001
7.115101137E001	5.135684013E001	1.053436012E001
7.119983462E001	5.127458572E001	1.056424200E001
7.124935744E001	5.128581524E001	1.059349758E001
7.130145767E001	5.137345791E001	1.062118744E001
7.134994954E001	5.126543045E001	1.065141378E001
7.140116608E001	5.132777691E001	1.067926805E001
7.145043117E001	5.130445957E001	1.070194758E001
7.149954898E001	5.129127502E001	1.073052208E001
7.154844587E001	5.131361485E001	1.076040396E001
7.159980969E001	5.134103298E001	1.079049721E001
7.165051076E001	5.131211281E001	1.081853153E001
7.169870807E001	5.126967430E001	1.084777146E001
7.174985097E001	5.127837658E001	1.087654167E001
7.180103070E001	5.130665302E001	1.090531189E001
7.184981713E001	5.132944584E001	1.093518594E001
7.189915586E001	5.131230354E001	1.096358037E001
7.195063014E001	5.135402679E001	1.099288293E001
7.199790695E001	5.129613876E001	1.102119126E001
7.205055947E001	5.131640434E001	1.105039204E001
7.210103962E001	5.136659145E001	1.108144039E001
7.214942103E001	5.132422447E001	1.111028106E001
7.219794972E001	5.135226250E001	1.113820578E001
7.224839305E001	5.132472515E001	1.116859652E001
7.230034599E001	5.139570236E001	1.119703793E001
7.234858012E001	5.131917000E001	1.122726427E001
7.240045942E001	5.137641430E001	1.125658248E001
7.245068183E001	5.135874748E001	1.128424886E001
7.249814274E001	5.135757923E001	1.131389588E001
7.254965385E001	5.139920712E001	1.134441970E001
7.259704112E001	5.131618977E001	1.137336997E001
7.264877314E001	5.133552551E001	1.140318139E001
7.269895873E001	5.135986805E001	1.143411231E001
7.274877611E001	5.139894485E001	1.146380630E001
7.279991902E001	5.142271519E001	1.149115170E001
7.285017825E001	5.146682262E001	1.152259930E001
7.290087931E001	5.147018433E001	1.155059448E001
7.294948164E001	5.139262676E001	1.157889498E001
7.299882037E001	5.141789913E001	1.160975543E001
7.305014737E001	5.142149925E001	1.164126567E001
7.310000158E001	5.143294334E001	1.166872067E001
7.315033445E001	5.144739151E001	1.169810152E001
7.319937862E001	5.141336918E001	1.172896980E001
7.324941692E001	5.143964291E001	1.175913351E001
7.329978661E001	5.141355991E001	1.178845173E001
7.334938308E001	5.146555901E001	1.181737851E001
7.339890591E001	5.145177841E001	1.184697073E001
7.345049065E001	5.147712231E001	1.187696221E001
7.350141264E001	5.147495270E001	1.190659357E001
7.355181914E001	5.147240162E001	1.193876924E001
7.359997963E001	5.144178867E001	1.196797002E001
7.364898698E001	5.140893459E001	1.198938132E001
7.369939349E001	5.144875050E001	1.201918492E001
7.374766444E001	5.145258904E001	1.204804124E001
7.379961738E001	5.146262646E001	1.207771175E001
7.384858791E001	5.145406723E001	1.210909672E001
7.389995173E001	5.154533386E001	1.213947963E001
7.394906954E001	5.146911144E001	1.216979209E001
7.400072793E001	5.150506496E001	1.219910247E001
7.404969845E001	5.145235062E001	1.223012733E001
7.410128320E001	5.152211189E001	1.225893669E001
7.415010645E001	5.151758194E001	1.228869331E001
7.419973974E001	5.148122311E001	1.231895096E001
7.424974122E001	5.146944523E001	1.234874672E001
7.429963225E001	5.147953033E001	1.238089107E001
7.435040696E001	5.154352188E001	1.240989615E001
7.439941430E001	5.150108337E001	1.243996591E001
7.444923169E001	5.140776634E001	1.247042711E001
7.450188421E001	5.151631832E001	1.249922863E001
7.455089156E001	5.160393715E001	1.252831982E001
7.460015665E001	5.152235031E001	1.255997097E001
7.465063680E001	5.150818825E001	1.259085491E001
7.470052782E001	5.155272484E001	1.262095599E001
7.474802555E001	5.145580769E001	1.264850494E001
7.479942620E001	5.149548054E001	1.268032832E001
7.484883857E001	5.150678158E001	1.271116529E001
7.489906097E001	5.150842667E001	1.274182220E001
7.495001978E001	5.158915520E001	1.277207985E001
7.499924805E001	5.150649548E001	1.280044297E001
7.504954409E001	5.154368877E001	1.283207064E001
7.509943512E001	5.154104233E001	1.286297024E001
7.515135125E001	5.157828331E001	1.289315743E001
7.520061633E001	5.153772831E001	1.292032277E001
7.524969732E001	5.151944160E001	1.295105797E001
7.529955153E001	5.152089596E001	1.298209849E001
7.535047352E001	5.156300068E001	1.301374181E001
7.539867082E001	5.144696236E001	1.304237110E001
7.545058695E001	5.157327652E001	1.307354471E001
7.550010978E001	5.161149502E001	1.310320738E001
7.554941168E001	5.155720711E001	1.313279177E001
7.559937635E001	5.157253742E001	1.316361309E001
7.564996696E001	5.153973103E001	1.319145952E001
7.569786971E001	5.157532692E001	1.322149797E001
7.574750300E001	5.145025253E001	1.325306300E001
7.580078146E001	5.156280994E001	1.328354769E001
7.585015701E001	5.161178112E001	1.331262322E001
7.590012167E001	5.156893730E001	1.334400819E001
7.594934994E001	5.153551102E001	1.337570631E001
7.600019829E001	5.161566734E001	1.340565082E001
7.605170939E001	5.154201984E001	1.343760728E001
7.610112176E001	5.154645443E001	1.346808414E001
7.614865631E001	5.147612095E001	1.349808344E001
7.620083017E001	5.157167912E001	1.352800446E001
7.625031618E001	5.155336857E001	1.355661810E001
7.629902897E001	5.147635937E001	1.358829274E001
7.634847816E001	5.150501728E001	1.361879308E001
7.640028382E001	5.158286095E001	1.365040508E001
7.645021167E001	5.158920288E001	1.368104634E001
7.650039726E001	5.156135559E001	1.371260354E001
7.655014100E001	5.156981945E001	1.374084924E001
7.660025295E001	5.156071186E001	1.377323628E001
7.664970214E001	5.155415535E001	1.380375227E001
7.669881995E001	5.152192116E001	1.383564611E001
7.674970511E001	5.155355930E001	1.386424409E001
7.680121622E001	5.156762600E001	1.389613793E001
7.685033402E001	5.154173374E001	1.392628598E001
7.689970957E001	5.154094696E001	1.395134542E001
7.694982152E001	5.157215595E001	1.398401429E001
7.700155354E001	5.162560940E001	1.401414668E001
7.705059771E001	5.157532692E001	1.404440434E001
7.710070966E001	5.159378052E001	1.407522565E001
7.714794965E001	5.143225193E001	1.410597651E001
7.720178041E001	5.159962177E001	1.413837137E001
7.724839446E001	5.151538849E001	1.416838634E001
7.730005285E001	5.159640312E001	1.420125092E001
7.734906020E001	5.151131153E001	1.422768038E001
7.739942988E001	5.154654980E001	1.425991867E001
7.744972593E001	5.153748989E001	1.429199257E001
7.749998516E001	5.158987045E001	1.432230502E001
7.754943434E001	5.155916214E001	1.435398748E001
7.760054043E001	5.154435635E001	1.438533331E001
7.765275111E001	5.163953304E001	1.441538742E001
7.769954926E001	5.153005123E001	1.444534758E001
7.774999259E001	5.160403252E001	1.447628633E001
7.779988362E001	5.153758526E001	1.450681015E001
7.784999556E001	5.159347057E001	1.454002703E001
7.790003387E001	5.159211159E001	1.456957227E001
7.794933578E001	5.157682896E001	1.459979861E001
7.799867451E001	5.155501366E001	1.463101919E001
7.805062745E001	5.153286457E001	1.466253725E001
7.809945070E001	5.151925087E001	1.469504172E001
7.815018859E001	5.158159733E001	1.472450868E001
7.820037417E001	5.155711174E001	1.475437490E001
7.825055976E001	5.156383514E001	1.478308248E001
7.829938301E001	5.159721375E001	1.481330099E001
7.835004725E001	5.154874325E001	1.484503825E001
7.840107970E001	5.159406662E001	1.487507670E001
7.844905609E001	5.154967308E001	1.490819180E001
7.850008854E001	5.159761906E001	1.493884872E001
7.855027412E001	5.155057907E001	1.496987357E001
7.859865553E001	5.148575306E001	1.500021734E001
7.865097667E001	5.157847404E001	1.503141443E001
7.869954218E001	5.155210495E001	1.506167991E001
7.875079555E001	5.159075260E001	1.509247774E001
7.880042884E001	5.154902935E001	1.512462209E001
7.885146128E001	5.158574581E001	1.515488757E001
7.890113139E001	5.161819458E001	1.518737638E001
7.895131698E001	5.158793926E001	1.521745398E001
7.899829923E001	5.146248341E001	1.524718711E001
7.905050991E001	5.153472424E001	1.528070147E001
7.910220512E001	5.156075954E001	1.531156976E001
7.914940829E001	5.156455040E001	1.534287644E001
7.919801062E001	5.147066116E001	1.537228860E001
7.924911670E001	5.152595043E001	1.539962618E001
7.930055417E001	5.154566765E001	1.543314054E001
7.935051883E001	5.158214569E001	1.546422020E001
7.939890024E001	5.154814720E001	1.549346796E001
7.945210506E001	5.167336464E001	1.552637169E001
7.950063375E001	5.155649185E001	1.555691900E001
7.955045114E001	5.150575638E001	1.558955655E001
7.959890619E001	5.152626038E001	1.561878083E001
7.965041730E001	5.151777267E001	1.565098781E001
7.969828323E001	5.151131153E001	1.568213009E001
7.975100939E001	5.153024197E001	1.571256780E001
7.980031130E001	5.152366161E001	1.574392929E001
7.985090190E001	5.153477192E001	1.577491501E001
7.990005653E001	5.152032375E001	1.580448374E001
7.994976346E001	5.151612759E001	1.583759101E001
7.999947039E001	5.151665211E001	1.586918736E001
8.004950869E001	5.148286819E001	1.589775403E001
8.009943654E001	5.145742893E001	1.592924078E001
8.015179450E001	5.156664848E001	1.595893477E001
8.019947633E001	5.157001019E001	1.598953688E001
8.024969874E001	5.151066780E001	1.602250324E001
8.029911111E001	5.150823593E001	1.605135174E001
8.034984899E001	5.147397518E001	1.608425547E001
8.040032914E001	5.152304173E001	1.611500632E001
8.044915239E001	5.148210526E001	1.614575718E001
8.050162081E001	5.153305531E001	1.617765101E001
8.055059134E001	5.150458813E001	1.620752506E001
8.060011417E001	5.150506496E001	1.623926232E001
8.065096251E001	5.149612427E001	1.626978615E001
8.069882844E001	5.142767429E001	1.629777350E001
8.075218055E001	5.148243904E001	1.632850870E001
8.079942054E001	5.145990849E001	1.635931435E001
8.084864881E001	5.149211884E001	1.638978338E001
8.089898167E001	5.147290230E001	1.641967309E001
8.095045596E001	5.150132179E001	1.645245939E001
8.099957376E001	5.146486759E001	1.648244304E001
8.104894931E001	5.146141052E001	1.651247366E001
8.109957674E001	5.146641731E001	1.654444578E001
8.114979915E001	5.148808956E001	1.657503223E001
8.119910105E001	5.142753124E001	1.660461662E001
8.124994940E001	5.144472122E001	1.663531268E001
8.129991407E001	5.148277283E001	1.666376975E001
8.134870049E001	5.145123005E001	1.669447363E001
8.140032206E001	5.150074959E001	1.672416762E001
8.145058129E001	5.146641731E001	1.675613191E001
8.149929408E001	5.145785809E001	1.678591202E001
8.155117338E001	5.141463280E001	1.681642802E001
8.160010709E001	5.143370628E001	1.684600458E001
8.164981402E001	5.144398212E001	1.687537760E001
8.170132512E001	5.146570206E001	1.690610497E001
8.174904377E001	5.139539242E001	1.693699674E001
8.179989212E001	5.146520138E001	1.696702736E001
8.184886264E001	5.135705471E001	1.699659609E001
8.190155199E001	5.145981312E001	1.702655626E001
8.195089072E001	5.142378807E001	1.705568659E001
8.199927212E001	5.136613846E001	1.708339210E001
8.204912633E001	5.140533447E001	1.711374370E001
8.209990104E001	5.142664909E001	1.714368038E001
8.214850337E001	5.137889385E001	1.717556639E001
8.219935171E001	5.134987831E001	1.720406260E001
8.224994232E001	5.135149956E001	1.723143148E001
8.230053292E001	5.143337250E001	1.725948146E001
8.235123399E001	5.142471790E001	1.729119524E001
8.239987314E001	5.136089325E001	1.732070134E001
8.245142106E001	5.140266418E001	1.734933847E001
8.250112799E001	5.142636299E001	1.737961178E001
8.255068764E001	5.138192177E001	1.740953280E001
8.260153599E001	5.135986805E001	1.743757495E001
8.264855506E001	5.133352280E001	1.746589110E001
8.270098666E001	5.135571957E001	1.749385497E001
8.274877895E001	5.132009983E001	1.752244512E001
8.279859634E001	5.126996040E001	1.755104310E001
8.285032836E001	5.130801201E001	1.757971154E001
8.290139763E001	5.131556988E001	1.760964039E001
8.295014724E001	5.132935047E001	1.763711105E001
8.300180562E001	5.129170418E001	1.766506709E001
8.305033431E001	5.128948689E001	1.769339107E001
8.309948894E001	5.132360458E001	1.772082259E001
8.314915905E001	5.122790337E001	1.774915439E001
8.320033877E001	5.127151012E001	1.777799506E001
8.325081892E001	5.125808716E001	1.780468286E001
8.329923715E001	5.121591091E001	1.783382885E001
8.334905453E001	5.123062134E001	1.785801148E001
8.339986606E001	5.120403767E001	1.788867623E001
8.345082486E001	5.125935078E001	1.791568500E001
8.350064225E001	5.121383667E001	1.794198919E001
8.354987052E001	5.114431381E001	1.797011746E001
8.360233894E001	5.119528770E001	1.799696183E001
8.365182495E001	5.122053623E001	1.802104269E001
8.370020636E001	5.120468140E001	1.804942930E001
8.374925053E001	5.116217136E001	1.807616407E001
8.379836834E001	5.110533237E001	1.810343118E001
8.384954806E001	5.107645988E001	1.813009549E001
8.390102235E001	5.109710693E001	1.815521757E001
8.394984560E001	5.110950470E001	1.818121644E001
8.400098850E001	5.109636784E001	1.820907071E001
8.405172639E001	5.110478401E001	1.823400489E001
8.410113876E001	5.109674931E001	1.826020731E001
8.414937288E001	5.105860233E001	1.828451521E001
8.419955847E001	5.102455616E001	1.831129695E001
8.425114322E001	5.102908611E001	1.833697485E001
8.429985600E001	5.093183517E001	1.836179944E001
8.434930519E001	5.095131397E001	1.838699196E001
8.440077948E001	5.090389252E001	1.841198095E001
8.445011821E001	5.081460476E001	1.843944378E001
8.449975149E001	5.082697868E001	1.846290618E001
8.454820654E001	5.082497597E001	1.848767597E001
8.459968083E001	5.085530281E001	1.851268844E001
8.464990323E001	5.083661079E001	1.853621347E001
8.469979426E001	5.080311298E001	1.856153908E001
8.474905935E001	5.072216988E001	1.858588612E001
8.480266919E001	5.081169605E001	1.860970081E001
8.485071922E001	5.076441765E001	1.863505774E001
8.489917427E001	5.063629150E001	1.865549829E001
8.495086947E001	5.073225498E001	1.868063602E001
8.500076050E001	5.068399906E001	1.870512397E001
8.505087245E001	5.061926842E001	1.873008947E001
8.510083712E001	5.059351921E001	1.875306650E001
8.514866623E001	5.057604313E001	1.877620793E001
8.520021415E001	5.053670406E001	1.879918495E001
8.524929514E001	5.049581528E001	1.882067454E001
8.530010666E001	5.048081875E001	1.884225024E001
8.535014497E001	5.050456524E001	1.886815518E001
8.540091968E001	5.039260387E001	1.888982482E001
8.545106844E001	5.039577484E001	1.891324808E001
8.550029671E001	5.030796528E001	1.893708626E001
8.554934088E001	5.032625198E001	1.895783995E001
8.560029969E001	5.028791428E001	1.897950177E001
8.564993297E001	5.026216507E001	1.900344955E001
8.569938216E001	5.014405251E001	1.902658315E001
8.575037779E001	5.016531944E001	1.904957583E001
8.580280939E001	5.021498203E001	1.907050176E001
8.584912888E001	5.008256435E001	1.909232015E001
8.589868853E001	5.000400543E001	1.911382539E001
8.595145151E001	5.000979900E001	1.913612133E001
8.600152664E001	4.998652935E001	1.915755611E001
8.605046035E001	4.991166592E001	1.917877953E001
8.610075639E001	4.983198643E001	1.920167044E001
8.615256206E001	4.993433952E001	1.922387243E001
8.619788741E001	4.973855019E001	1.924464962E001
8.624825710E001	4.970955849E001	1.926629578E001
8.629954728E001	4.961330891E001	1.928809851E001
8.635116885E001	4.962460995E001	1.930932192E001
8.640212765E001	4.959189892E001	1.933070191E001
8.645131910E001	4.951999187E001	1.934887999E001
8.650132059E001	4.943723679E001	1.936983723E001
8.655036476E001	4.945023060E001	1.939156950E001
8.659881981E001	4.931213856E001	1.941432733E001
8.665117777E001	4.934561253E001	1.943431382E001
8.670066378E001	4.917523861E001	1.945490311E001
8.675044435E001	4.911098480E001	1.947497572E001
8.679934123E001	4.907414913E001	1.949486044E001
8.685092598E001	4.902837276E001	1.951642831E001
8.689754003E001	4.890162945E001	1.953790224E001
8.695041347E001	4.891896248E001	1.955693364E001
8.699964174E001	4.882836342E001	1.957457937E001
8.704805997E001	4.872131348E001	1.959442494E001
8.710071249E001	4.868085384E001	1.961572664E001
8.714949892E001	4.854216576E001	1.963640988E001
8.720078911E001	4.848566055E001	1.965663906E001
8.724994374E001	4.849345684E001	1.967740058E001
8.729954020E001	4.837253094E001	1.969574306E001
8.734957851E001	4.829230309E001	1.971505629E001
8.740237831E001	4.830968380E001	1.973580216E001
8.745075972E001	4.813537598E001	1.975405852E001
8.750116623E001	4.806473255E001	1.977263586E001
8.755131500E001	4.801464081E001	1.979382796E001
8.760010143E001	4.784061909E001	1.981357959E001
8.765128115E001	4.770510197E001	1.983061469E001
8.769896298E001	4.767482281E001	1.984800207E001
8.775062137E001	4.762432575E001	1.986884188E001
8.779988645E001	4.744043350E001	1.988754448E001
8.785032978E001	4.742114544E001	1.990497101E001
8.789959487E001	4.731423855E001	1.992290640E001
8.795036957E001	4.721081257E001	1.994095139E001
8.800037106E001	4.704494476E001	1.995977924E001
8.804956251E001	4.690647125E001	1.997628199E001
8.810037403E001	4.686181545E001	1.999743495E001
8.815044916E001	4.684619904E001	2.001450919E001
8.820037701E001	4.660120010E001	2.003176349E001
8.825118853E001	4.651448727E001	2.004875161E001
8.830247872E001	4.643676281E001	2.006585717E001
8.834909277E001	4.618663788E001	2.008409005E001
8.839931518E001	4.610135555E001	2.010298053E001
8.845163632E001	4.601821899E001	2.011896659E001
8.850163781E001	4.584944248E001	2.013673758E001
8.854950374E001	4.570925236E001	2.015261404E001
8.859987343E001	4.551346302E001	2.017043983E001
8.865164227E001	4.547481537E001	2.018710698E001
8.869932410E001	4.522123337E001	2.020469791E001
8.875098248E001	4.517347813E001	2.022076226E001
8.880138899E001	4.494678974E001	2.023482247E001
8.885275282E001	4.479393959E001	2.024961858E001
8.890117105E001	4.462862015E001	2.026574556E001
8.895091479E001	4.440858364E001	2.028126190E001
8.900135812E001	4.422118664E001	2.029296570E001
8.905150689E001	4.408001900E001	2.030601603E001
8.910235523E001	4.386377335E001	2.032229958E001
8.915272492E001	4.374680519E001	2.031555130E001
8.920018583E001	4.343764782E001	2.033096587E001
8.925250697E001	4.320957661E001	2.034806360E001
8.930140386E001	4.297928810E001	2.036116089E001
8.935074259E001	4.279201031E001	2.037495494E001
8.940177503E001	4.250023365E001	2.038712063E001
8.945129786E001	4.219219685E001	2.039602178E001
8.950218303E001	4.198217392E001	2.040717758E001
8.955351003E001	4.175617695E001	2.041994607E001
8.959979270E001	4.141230583E001	2.042802522E001
8.965075151E001	4.108250141E001	2.044001868E001
8.970229944E001	4.081890583E001	2.044764376E001
8.975392100E001	4.042513371E001	2.045461124E001
8.980480617E001	3.888974190E001	2.046130472E001
8.986703187E001	1.915166378E001	2.039154380E001
8.991806432E001	1.475613117E001	2.034341339E001
8.996802899E001	1.187889576E001	2.029941649E001
9.001644722E001	9.701013565E000	2.026345177E001
9.006501273E001	7.880997658E000	2.024247887E001
9.011409371E001	6.147480011E000	2.021381826E001
9.016350608E001	4.272603989E000	2.018228454E001
9.021210841E001	3.371119499E000	2.016802861E001
9.026398771E001	2.613186836E000	2.015003842E001
9.031174318E001	1.930904388E000	2.015195643E001
9.036170785E001	1.251339912E000	2.015840722E001
9.040924240E001	3.649950027E-001	2.015789836E001
9.045946481E001	1.409292221E-001	2.016757455E001
9.050692572E001	7.188320160E-002	2.021557970E001
9.055361341E001	7.102489471E-002	2.019934313E001
9.060442494E001	8.289813995E-002	2.020948120E001
9.065516282E001	6.697177887E-002	2.021184545E001
9.070398607E001	7.421970367E-002	2.021208813E001
9.075306706E001	7.982254028E-002	2.021641737E001
9.080317901E001	7.052421570E-002	2.021785001E001
9.085373279E001	7.870197296E-002	2.021907127E001
9.090436022E001	6.599426270E-002	2.022117717E001
9.095126883E001	6.546974182E-002	2.022242193E001
9.100259584E001	7.777214050E-002	2.022655544E001
9.105259732E001	5.962848663E-002	2.022618750E001
9.110407161E001	6.341934204E-002	2.022711127E001
9.115175344E001	6.747245789E-002	2.023169885E001
9.120186538E001	6.721019745E-002	2.023220771E001
9.125197733E001	8.149147034E-002	2.023715541E001
9.130091104E001	6.897449493E-002	2.024055303E001
9.135216441E001	6.113052368E-002	2.023943354E001
9.140076673E001	6.351470947E-002	2.024184475E001
9.145121006E001	5.753040314E-002	2.024440472E001
9.149959147E001	6.725788116E-002	2.024918018E001
9.155176533E001	8.468627930E-002	2.025198283E001
9.159941034E001	8.001327515E-002	2.025403393E001
9.164981685E001	8.392333984E-002	2.025753333E001
9.170099658E001	7.014274597E-002	2.025928694E001
9.175143990E001	8.206367493E-002	2.026200347E001
9.180011587E001	6.575584412E-002	2.026389800E001
9.184978598E001	6.949901581E-002	2.026736609E001
9.189975065E001	7.538795471E-002	2.027131171E001
9.195100401E001	7.920265198E-002	2.027466237E001
9.200056366E001	6.036758423E-002	2.027852188E001
9.204964465E001	6.356239319E-002	2.028082350E001
9.210019843E001	7.238388062E-002	2.028159853E001
9.215045766E001	9.341239929E-002	2.028672629E001
9.220038551E001	7.510185242E-002	2.028949762E001
9.224979787E001	8.406639099E-002	2.028867561E001
9.229928388E001	6.678104401E-002	2.029428091E001
9.234924855E001	8.094310760E-002	2.029999581E001
9.240138559E001	8.814334869E-002	2.030083348E001
9.245020884E001	6.318092346E-002	2.030516271E001
9.250009987E001	8.702278137E-002	2.030883434E001
9.254984362E001	7.514953613E-002	2.031200493E001
9.260153882E001	8.537769318E-002	2.031573919E001
9.264903655E001	7.350444794E-002	2.031750846E001
9.269793344E001	8.010864258E-002	2.031833829E001
9.275121190E001	7.860660553E-002	2.032518834E001
9.279996151E001	8.547306061E-002	2.032673058E001
9.285092032E001	7.934570312E-002	2.032737253E001
9.289775529E001	7.510185242E-002	2.033245331E001
9.294834589E001	6.051063538E-002	2.033644591E001
9.300000428E001	8.454322815E-002	2.033957736E001
