# Supplementary material for: An experimental and numerical study of twin dowel type shear connector
Source: Sci Rep. 2023 Feb 21;13:3071. doi: 10.1038/s41598-023-30005-3 (PMC9945454; doi:10.1038/s41598-023-30005-3)
Supplement: Supplementary file 1 — Supplementary Information. [file 41598_2023_30005_MOESM1_ESM.zip › Raw_data/ST-4.csv]

HEADER
ColSep	SEMICOLON
DecSep	.
ColLen	18
dT	0.5
Variable_1
Variable_2
DATA
FU_160_Poloha	FU_160_Síla	FU_160_Extensometer
mm	kN	mm
3.049059747E-001	6.681680679E-001	-3.336084248E000
3.496053894E-001	5.745434761E000	-3.321632599E000
3.953725826E-001	1.124842167E001	-3.303431036E000
4.420970943E-001	1.661946774E001	-3.286176737E000
4.886006864E-001	2.182621956E001	-3.272218291E000
5.395963120E-001	2.755556107E001	-3.254095014E000
5.870940426E-001	3.267552853E001	-3.238711757E000
6.349231527E-001	3.780367374E001	-3.218427779E000
6.827522629E-001	4.283440113E001	-3.202786178E000
7.379453623E-001	4.101932049E001	-3.203600355E000
7.933593813E-001	3.946702480E001	-3.207608613E000
8.402679928E-001	3.886482716E001	-3.203952643E000
8.932518955E-001	3.872678280E001	-3.195983099E000
9.453152994E-001	3.868038654E001	-3.188044869E000
9.956113460E-001	3.860838413E001	-3.176286268E000
1.047748390E000	3.853180408E001	-3.161263128E000
1.100695472E000	3.866539001E001	-3.138716676E000
1.151101979E000	3.843076229E001	-3.118103895E000
1.200514347E000	3.850114346E001	-3.102172634E000
1.250699933E000	3.841085434E001	-3.081176251E000
1.303389276E000	3.855445385E001	-3.053181072E000
1.353022564E000	3.838133812E001	-3.026986479E000
1.403208151E000	3.833475113E001	-3.001848750E000
1.453246458E000	3.837642670E001	-2.971536298E000
1.501591047E000	3.850309849E001	-2.938632569E000
1.553138972E000	3.895702362E001	-2.911905629E000
1.605349655E000	3.911693096E001	-2.877076057E000
1.652810566E000	3.897991180E001	-2.834128197E000
1.703732552E000	3.907165527E001	-2.783719653E000
1.755390936E000	3.900613785E001	-2.730281429E000
1.806312922E000	3.892748356E001	-2.676757091E000
1.855393910E000	3.913836479E001	-2.625863172E000
1.902486622E000	3.931875229E001	-2.581787990E000
1.951420330E000	3.932027817E001	-2.545369206E000
2.005398371E000	3.960537910E001	-2.506828864E000
2.055031659E000	3.930726051E001	-2.458721937E000
2.104701766E000	3.909351826E001	-2.403608387E000
2.157133370E000	3.919200897E001	-2.340987182E000
2.204631100E000	3.908436298E001	-2.291181442E000
2.253233429E000	3.915140629E001	-2.232803354E000
2.305701853E000	3.928973675E001	-2.176155393E000
2.354856481E000	3.932626247E001	-2.126584512E000
2.407398544E000	3.936121464E001	-2.068503911E000
2.454196696E000	3.898301125E001	-2.011425375E000
2.505413241E000	3.891675472E001	-1.955622906E000
2.555635648E000	3.927719593E001	-1.900070953E000
2.603538398E000	3.929150105E001	-1.845395806E000
2.656264561E000	3.962037563E001	-1.792826560E000
2.706376507E000	3.957173824E001	-1.735380079E000
2.755936155E000	3.919472694E001	-1.676688845E000
2.806600401E000	3.897397518E001	-1.615508107E000
2.854944991E000	3.898384571E001	-1.559102834E000
2.906566555E000	3.922116756E001	-1.502838475E000
2.956347122E000	3.910086155E001	-1.445446794E000
3.005538571E000	3.913733959E001	-1.386262357E000
3.056165997E000	3.917720318E001	-1.329677024E000
3.103958287E000	3.951566219E001	-1.275933484E000
3.156463530E000	3.948693275E001	-1.214588345E000
3.207422336E000	3.937468529E001	-1.156953977E000
3.256981983E000	3.949303627E001	-1.101965685E000
3.306062972E000	3.930206299E001	-1.046922592E000
3.354628481E000	3.927421570E001	-9.822816003E-001
3.406397325E000	3.903126717E001	-9.247255179E-001
3.457982070E000	3.942043781E001	-8.723050163E-001
3.507468078E000	3.965644836E001	-8.177238131E-001
3.556107227E000	3.960747719E001	-7.607861924E-001
3.605409135E000	3.978421688E001	-7.098453017E-001
3.654600583E000	3.931198120E001	-6.605092801E-001
3.705154369E000	3.894236088E001	-6.209199019E-001
3.756555014E000	3.917670250E001	-5.906857356E-001
3.806593321E000	3.924009800E001	-5.495932606E-001
3.855637489E000	3.934986591E001	-5.223496307E-001
3.907148594E000	3.947734833E001	-5.032477753E-001
3.957776020E000	3.941626549E001	-4.906045391E-001
4.006304709E000	3.924062252E001	-4.804429783E-001
4.054612478E000	3.936543465E001	-4.702735888E-001
4.107301822E000	3.958604336E001	-4.578808687E-001
4.153805414E000	3.935308456E001	-4.543736428E-001
4.205868818E000	3.953902721E001	-4.440868239E-001
4.255502105E000	3.944137096E001	-4.348568700E-001
4.307860069E000	3.923177719E001	-4.320777066E-001
4.356793777E000	3.919677734E001	-4.242334201E-001
4.405874765E000	3.915359974E001	-4.230278112E-001
4.456097172E000	3.950552940E001	-4.167335933E-001
4.503447623E000	3.983116150E001	-4.089910789E-001
4.556652445E000	4.013316631E001	-3.915802074E-001
4.604849755E000	4.004330635E001	-3.786864550E-001
4.655108981E000	4.002561569E001	-3.607745513E-001
4.707908784E000	4.017603397E001	-3.461350145E-001
4.753933717E000	3.982980251E001	-3.298671229E-001
4.805813021E000	4.013924599E001	-3.208485420E-001
4.856366808E000	4.023196697E001	-3.058097452E-001
4.904159098E000	4.013719559E001	-2.865278313E-001
4.955780662E000	4.049324989E001	-2.713872623E-001
5.009280044E000	4.082965851E001	-2.521053484E-001
5.054715858E000	4.075784683E001	-2.335593256E-001
5.105196004E000	4.092106819E001	-2.093610326E-001
5.155234311E000	4.108760357E001	-1.899616892E-001
5.203873460E000	4.113852978E001	-1.705075455E-001
5.255274105E000	4.123876095E001	-1.503957969E-001
5.304723293E000	4.142820835E001	-1.298221592E-001
5.352957422E000	4.148194790E001	-1.026803015E-001
5.406162245E000	4.158632755E001	-8.256072428E-002
5.455095953E000	4.158792496E001	-5.985769939E-002
5.505281540E000	4.173393250E001	-3.465734178E-002
5.553883869E000	4.178416729E001	-8.658463972E-003
5.605873633E000	4.196388721E001	1.568074443E-002
5.654328682E000	4.191319942E001	3.785925115E-002
5.705913427E000	4.202141762E001	6.425738904E-002
5.758823690E000	4.225492477E001	8.746927483E-002
5.804517243E000	4.221053123E001	1.144702172E-001
5.855512868E000	4.222762585E001	1.397253752E-001
5.907428993E000	4.237506390E001	1.683781583E-001
5.955552662E000	4.240593910E001	1.935628587E-001
6.005222770E000	4.252808094E001	2.174480066E-001
6.053604179E000	4.255220890E001	2.460146748E-001
6.105888503E000	4.263532162E001	2.713246332E-001
6.155079951E000	4.275748730E001	2.975740272E-001
6.203976839E000	4.269800186E001	3.231188445E-001
6.258028521E000	4.283566475E001	3.523900893E-001
6.305194872E000	4.291691780E001	3.737152754E-001
6.354312680E000	4.298775196E001	4.023132582E-001
6.404866466E000	4.305593967E001	4.297212892E-001
6.456451211E000	4.308700562E001	4.573093788E-001
6.503764842E000	4.308845997E001	4.806778371E-001
6.555901885E000	4.328022003E001	5.104266284E-001
6.604872414E000	4.325587749E001	5.356817864E-001
6.657193558E000	4.340910912E001	5.650626320E-001
6.708483743E000	4.352638721E001	5.897619574E-001
6.752851778E000	4.328601360E001	6.132948170E-001
6.804289243E000	4.345409870E001	6.389727210E-001
6.853848890E000	4.349586964E001	6.659423488E-001
6.903482178E000	4.350934029E001	6.923091722E-001
6.952747266E000	4.349882603E001	7.192944573E-001
7.006393928E000	4.382231236E001	7.437041233E-001
7.058641431E000	4.402894974E001	7.720281040E-001
7.106065522E000	4.388082027E001	7.955453064E-001
7.154262832E000	4.380493164E001	8.237910008E-001
7.203012440E000	4.388778210E001	8.491714169E-001
7.255628144E000	4.408195019E001	8.742386878E-001
7.303089054E000	4.396433830E001	9.026018116E-001
7.356183417E000	4.423305988E001	9.270819353E-001
7.406589923E000	4.424688816E001	9.509279401E-001
7.455449992E000	4.429216385E001	9.797920962E-001
7.505267379E000	4.430007935E001	1.004107819E000
7.554863847E000	4.430236816E001	1.030866074E000
7.607369090E000	4.448156357E001	1.058305419E000
7.658327895E000	4.459054470E001	1.079552319E000
7.707040684E000	4.456384182E001	1.107312638E000
7.754280675E000	4.451563358E001	1.131158643E000
7.805902240E000	4.467389584E001	1.156672146E000
7.854062730E000	4.463465214E001	1.186076477E000
7.905831574E000	4.475669861E001	1.211300321E000
7.955796241E000	4.475986958E001	1.235318556E000
8.005134969E000	4.478642941E001	1.260800744E000
8.055467835E000	4.482367039E001	1.287613799E000
8.104917023E000	4.490730762E001	1.315444576E000
8.155912649E000	4.504818916E001	1.341756599E000
8.202894900E000	4.497652054E001	1.365821805E000
8.254037805E000	4.505650997E001	1.390881248E000
8.303118794E000	4.497613907E001	1.417498587E000
8.354114419E000	4.502758980E001	1.444366443E000
8.405846444E000	4.514598846E001	1.468909196E000
8.455553371E000	4.527249336E001	1.493765094E000
8.503603401E000	4.518070221E001	1.518691449E000
8.554304467E000	4.521160126E001	1.543406432E000
8.605005533E000	4.530580044E001	1.571777384E000
8.655890699E000	4.536995888E001	1.595067556E000
8.705155787E000	4.548118114E001	1.623023592E000
8.755820033E000	4.557440281E001	1.648795439E000
8.806152899E000	4.557023048E001	1.674160198E000
8.855454807E000	4.564435482E001	1.698139289E000
8.906929092E000	4.574084282E001	1.729265919E000
8.957998357E000	4.583368301E001	1.752289918E000
9.005238348E000	4.574944973E001	1.780911387E000
9.054429797E000	4.580359459E001	1.806025629E000
9.105425422E000	4.577882290E001	1.832580340E000
9.153733192E000	4.573953152E001	1.855212907E000
9.207306213E000	4.595849514E001	1.881133499E000
9.256203102E000	4.589757919E001	1.911782582E000
9.305910029E000	4.599719048E001	1.937664030E000
9.353886419E000	4.598696232E001	1.962621701E000
9.406870322E000	4.604713917E001	1.989834016E000
9.456466789E000	4.620616436E001	2.017531706E000
9.505731877E000	4.609367847E001	2.040493076E000
9.554186927E000	4.601953030E001	2.066225780E000
9.607575849E000	4.628701210E001	2.096240745E000
9.656804117E000	4.628911018E001	2.121691619E000
9.705811465E000	4.625728130E001	2.145318422E000
9.755776132E000	4.638686180E001	2.173219657E000
9.806955858E000	4.642479420E001	2.199476879E000
9.855484547E000	4.640607834E001	2.224293634E000
9.903755496E000	4.641933441E001	2.250441256E000
9.954382922E000	4.640161991E001	2.275657271E000
1.000585721E001	4.652526379E001	2.305672235E000
1.005364950E001	4.653055668E001	2.330113216E000
1.010663340E001	4.660367966E001	2.357904850E000
1.015560393E001	4.661259651E001	2.384584818E000
1.020759369E001	4.666419029E001	2.407976762E000
1.025542280E001	4.661087990E001	2.430335328E000
1.030697073E001	4.671237469E001	2.459927546E000
1.035619900E001	4.682502747E001	2.484305898E000
1.040299715E001	4.669578075E001	2.510453520E000
1.045498691E001	4.678266048E001	2.535098045E000
1.050557752E001	4.685161114E001	2.565300896E000
1.055579992E001	4.674251080E001	2.591706863E000
1.060664827E001	4.690494537E001	2.617290823E000
1.065525060E001	4.686667919E001	2.641935348E000
1.070609894E001	4.700007439E001	2.668466573E000
1.075392805E001	4.691653252E001	2.694817739E000
1.080665422E001	4.705805779E001	2.721873482E000
1.085429923E001	4.699151516E001	2.750322720E000
1.090459527E001	4.704484940E001	2.773064888E000
1.095625366E001	4.718353748E001	2.802289162E000
1.100526101E001	4.723811150E001	2.825352303E000
1.105426836E001	4.715685844E001	2.850928435E000
1.110666314E001	4.724321365E001	2.880481511E000
1.115390313E001	4.719109535E001	2.906488217E000
1.120685021E001	4.729082584E001	2.930999655E000
1.125710944E001	4.740965366E001	2.957977112E000
1.130479127E001	4.727842808E001	2.983294899E000
1.135538188E001	4.734909534E001	3.010882988E000
1.140917582E001	4.756138325E001	3.035778029E000
1.145372795E001	4.738731384E001	3.062411026E000
1.150509178E001	4.746618271E001	3.088449047E000
1.155380457E001	4.739987850E001	3.117477605E000
1.160568387E001	4.758431911E001	3.140767777E000
1.165756317E001	4.759464264E001	3.168488953E000
1.170697554E001	4.761688709E001	3.198613518E000
1.175535695E001	4.759614468E001	3.224001763E000
1.180782538E001	4.766726494E001	3.249069034E000
1.185889464E001	4.787287712E001	3.275506315E000
1.190657647E001	4.772689342E001	3.301669594E000
1.195716708E001	4.778282642E001	3.332052504E000
1.200646899E001	4.774515629E001	3.356571771E000
1.205440856E001	4.771561623E001	3.383275225E000
1.210717154E001	4.786334038E001	3.409696849E000
1.215503747E001	4.782946110E001	3.438639292E000
1.220798455E001	4.792950153E001	3.464771256E000
1.225393584E001	4.774048328E001	3.490323902E000
1.230445281E001	4.778935909E001	3.517426617E000
1.235820993E001	4.802467823E001	3.546737005E000
1.240530264E001	4.791421890E001	3.570927469E000
1.245626145E001	4.798586369E001	3.597599609E000
1.250475332E001	4.791533947E001	3.626549880E000
1.255644852E001	4.801201820E001	3.651397949E000
1.260685503E001	4.814548492E001	3.677921345E000
1.265339544E001	4.795706272E001	3.704703086E000
1.270523792E001	4.820384979E001	3.730075673E000
1.275593899E001	4.818594456E001	3.759840122E000
1.280549864E001	4.811818600E001	3.782723205E000
1.285638380E001	4.825291634E001	3.811297702E000
1.290682713E001	4.818048477E001	3.838024642E000
1.295436168E001	4.818379879E001	3.862356022E000
1.300495229E001	4.827287197E001	3.888973362E000
1.305808347E001	4.841341972E001	3.914807838E000
1.310690672E001	4.835033417E001	3.943429307E000
1.315635591E001	4.825735092E001	3.973373814E000
1.320749881E001	4.843289852E001	4.000108583E000
1.325904674E001	4.842076302E001	4.026201404E000
1.330724405E001	4.841272831E001	4.051746222E000
1.335525726E001	4.838318825E001	4.078935051E000
1.340621606E001	4.848468304E001	4.104753870E000
1.345430291E001	4.840373993E001	4.130878006E000
1.350577720E001	4.845883846E001	4.158246894E000
1.355268581E001	4.841074944E001	4.187204994E000
1.360625883E001	4.850254059E001	4.211653803E000
1.365511890E001	4.842271805E001	4.239508066E000
1.370615134E001	4.858677387E001	4.267103984E000
1.375618965E001	4.863023758E001	4.293392521E000
1.380582294E001	4.863958359E001	4.317919617E000
1.385626626E001	4.861822128E001	4.346603714E000
1.390807193E001	4.869780540E001	4.372281618E000
1.395586422E001	4.878594875E001	4.398303982E000
1.400623390E001	4.865102768E001	4.426056473E000
1.405708225E001	4.872150421E001	4.452423296E000
1.410678918E001	4.871926308E001	4.477122622E000
1.415480239E001	4.862468243E001	4.504843798E000
1.420557709E001	4.870729446E001	4.532651089E000
1.425509992E001	4.882490635E001	4.557835789E000
1.430672149E001	4.887607098E001	4.583036147E000
1.435432968E001	4.868364334E001	4.611399271E000
1.440532530E001	4.881770611E001	4.627792420E000
1.445481131E001	4.882397652E001	4.653611240E000
1.450455506E001	4.880659580E001	4.678662853E000
1.455654482E001	4.894645214E001	4.706994663E000
1.460511033E001	4.890930653E001	4.733431944E000
1.465507500E001	4.900004864E001	4.759039390E000
1.470654928E001	4.893846512E001	4.783871802E000
1.475585119E001	4.893531799E001	4.809698450E000
1.480655226E001	4.901664257E001	4.835133667E000
1.485625918E001	4.900164604E001	4.863809936E000
1.490526653E001	4.894690514E001	4.885808384E000
1.495872909E001	4.911701679E001	4.915197058E000
1.500832556E001	4.903953075E001	4.943090464E000
1.505729609E001	4.914934635E001	4.967844590E000
1.510770260E001	4.915411472E001	4.994853361E000
1.515306477E001	4.900705814E001	5.021204527E000
1.520520181E001	4.912869930E001	5.045880367E000
1.525435644E001	4.909336567E001	5.073405827E000
1.530535207E001	4.923779964E001	5.099428191E000
1.535697363E001	4.916148186E001	5.125912444E000
1.540767470E001	4.928853512E001	5.151292860E000
1.545355235E001	4.911074638E001	5.176618475E000
1.550436388E001	4.919145107E001	5.205020742E000
1.555598544E001	4.925112724E001	5.231966884E000
1.560451413E001	4.921751022E001	5.256611409E000
1.565628297E001	4.937264919E001	5.283385321E000
1.570709450E001	4.938528538E001	5.309955689E000
1.575702235E001	4.932439327E001	5.337700351E000
1.580591924E001	4.933784008E001	5.362149160E000
1.585665712E001	4.934573174E001	5.389439762E000
1.590724773E001	4.942629337E001	5.413489311E000
1.595577642E001	4.940414429E001	5.444326282E000
1.600507833E001	4.929461479E001	5.469510982E000
1.605769403E001	4.944148064E001	5.493419616E000
1.610574406E001	4.933798313E001	5.519950841E000
1.615600329E001	4.949219227E001	5.547844247E000
1.620501063E001	4.942121506E001	5.572332199E000
1.625733178E001	4.948673248E001	5.601877446E000
1.630619185E001	4.949822426E001	5.626490656E000
1.635387368E001	4.939410686E001	5.651189982E000
1.640752034E001	4.962246418E001	5.679647049E000
1.645807412E001	4.966275692E001	5.708307661E000
1.650895929E001	4.959204197E001	5.733171387E000
1.655675158E001	4.947335720E001	5.760563761E000
1.660649533E001	4.958930016E001	5.784809026E000
1.665425080E001	4.956204891E001	5.811629910E000
1.670826566E001	4.963462353E001	5.840204407E000
1.675561611E001	4.961736202E001	5.864684531E000
1.680679583E001	4.971685410E001	5.890542493E000
1.685521406E001	4.959261417E001	5.918161897E000
1.690499463E001	4.963750839E001	5.946438906E000
1.695698440E001	4.962558746E001	5.969752564E000
1.700632312E001	4.957695007E001	5.997043166E000
1.705610369E001	4.970605373E001	6.027465219E000
1.710441146E001	4.967527390E001	6.051037222E000
1.715514935E001	4.965050220E001	6.076730783E000
1.720544539E001	4.970223904E001	6.106103800E000
1.725555734E001	4.980037212E001	6.132689825E000
1.730736300E001	4.982867241E001	6.156919433E000
1.735618625E001	4.976797104E001	6.185094669E000
1.740626138E001	4.982287884E001	6.211727666E000
1.745409049E001	4.975409508E001	6.237765687E000
1.750663255E001	4.989721775E001	6.266293212E000
1.755770182E001	4.988615513E001	6.291227396E000
1.760575185E001	4.982008934E001	6.318197024E000
1.765472238E001	4.981288910E001	6.344031501E000
1.770280923E001	4.975891113E001	6.371611762E000
1.775487263E001	4.983971119E001	6.399051107E000
1.780579462E001	4.984788895E001	6.430404767E000
1.785535426E001	4.984250069E001	6.451557724E000
1.790749131E001	4.994115829E001	6.479615531E000
1.795491540E001	4.991307259E001	6.507970826E000
1.800719972E001	4.999358654E001	6.532333520E000
1.805539703E001	4.989354610E001	6.560821902E000
1.810422028E001	4.984147549E001	6.587861988E000
1.815418495E001	5.000658035E001	6.612678743E000
1.820573287E001	4.994521141E001	6.642043931E000
1.825724398E001	5.002343655E001	6.666868514E000
1.830573585E001	4.991657734E001	6.694613177E000
1.835474319E001	5.003170967E001	6.719852677E000
1.840529698E001	5.002110004E001	6.746211672E000
1.845393613E001	4.983119965E001	6.776140522E000
1.850703049E001	5.005488396E001	6.801317394E000
1.855412320E001	4.996483326E001	6.827872104E000
1.860408787E001	5.003259182E001	6.857879240E000
1.865412618E001	4.998352528E001	6.881098954E000
1.870607912E001	5.003025532E001	6.910918203E000
1.875442371E001	5.007143021E001	6.936361248E000
1.880530888E001	5.011484623E001	6.965045346E000
1.885339573E001	5.001695156E001	6.990895480E000
1.890718967E001	5.014994144E001	7.021051360E000
1.895442966E001	5.008618832E001	7.045202681E000
1.900535164E001	5.017278194E001	7.072180138E000
1.905454309E001	5.008292198E001	7.097959814E000
1.910620148E001	5.021128654E001	7.128593240E000
1.915568748E001	5.017895699E001	7.153229936E000
1.920594671E001	5.021185875E001	7.179510645E000
1.925506452E001	5.018162727E001	7.204366543E000
1.930727520E001	5.021946430E001	7.233935276E000
1.935602481E001	5.019087791E001	7.261343307E000
1.940679952E001	5.021770000E001	7.289001854E000
1.945705874E001	5.031802654E001	7.315274734E000
1.950470375E001	5.025045872E001	7.341852930E000
1.955393202E001	5.022609234E001	7.370216054E000
1.960551677E001	5.019083023E001	7.396207103E000
1.965743289E001	5.032825470E001	7.427568592E000
1.970378920E001	5.026931763E001	7.451868657E000
1.975541077E001	5.022227764E001	7.481836650E000
1.980563318E001	5.030212402E001	7.505768770E000
1.985581876E001	5.036783218E001	7.535948136E000
1.990375833E001	5.021760464E001	7.565352467E000
1.995460668E001	5.025193691E001	7.588509552E000
2.000541820E001	5.035591125E001	7.617882570E000
2.005670839E001	5.039825439E001	7.643247328E000
2.010634168E001	5.043375492E001	7.671140734E000
2.015770550E001	5.039081573E001	7.701531473E000
2.020465093E001	5.032320023E001	7.724680730E000
2.025686162E001	5.036559105E001	7.755368957E000
2.030579532E001	5.037782192E001	7.784663687E000
2.035439765E001	5.028498173E001	7.810466850E000
2.040207948E001	5.031132698E001	7.837577393E000
2.045473201E001	5.032539368E001	7.865572571E000
2.050668495E001	5.043151379E001	7.892330826E000
2.055539774E001	5.042045116E001	7.921140182E000
2.060650383E001	5.044844151E001	7.947467862E000
2.065797811E001	5.042366982E001	7.976950480E000
2.070628588E001	5.048749447E001	8.003254674E000
2.075702377E001	5.052974224E001	8.029738927E000
2.080374828E001	5.041007996E001	8.056708555E000
2.085400750E001	5.041475296E001	8.086042428E000
2.090445083E001	5.048418045E001	8.115939964E000
2.095522554E001	5.049095154E001	8.140561003E000
2.100703120E001	5.056781769E001	8.168955441E000
2.105463939E001	5.045366287E001	8.198344115E000
2.110482498E001	5.049245358E001	8.223129556E000
2.115526830E001	5.039956570E001	8.253183663E000
2.120567481E001	5.056674480E001	8.281625073E000
2.125714910E001	5.058693886E001	8.308759103E000
2.130608280E001	5.064589977E001	8.335979247E000
2.135711525E001	5.057132244E001	8.362776644E000
2.140512846E001	5.051956177E001	8.391938289E000
2.145623454E001	5.061001778E001	8.419534207E000
2.150553645E001	5.056016445E001	8.449737058E000
2.155701074E001	5.060908794E001	8.475743765E000
2.160576035E001	5.057857037E001	8.505500385E000
2.165450995E001	5.059428215E001	8.531898523E000
2.170583696E001	5.059180260E001	8.558046144E000
2.175701669E001	5.065128803E001	8.585360232E000
2.180635541E001	5.057871342E001	8.613081408E000
2.185746150E001	5.067479610E001	8.643699177E000
2.190628475E001	5.064086914E001	8.670997607E000
2.195532892E001	5.061151981E001	8.698867528E000
2.200518312E001	5.061264038E001	8.726596533E000
2.205404319E001	5.058703423E001	8.753284330E000
2.210485472E001	5.055685043E001	8.782132829E000
2.215592398E001	5.065143108E001	8.812547053E000
2.220699325E001	5.074164867E001	8.840150800E000
2.225408596E001	5.062146187E001	8.867010827E000
2.230611254E001	5.065801144E001	8.894019598E000
2.235592993E001	5.074777603E001	8.922288778E000
2.240541594E001	5.061557293E001	8.949735953E000
2.245567516E001	5.076062679E001	8.977738959E000
2.250803313E001	5.069062710E001	9.006830146E000
2.255490492E001	5.077834129E001	9.035788246E000
2.260586373E001	5.070178509E001	9.064112226E000
2.265579157E001	5.068216324E001	9.092162205E000
2.270682402E001	5.072305202E001	9.120736702E000
2.275583137E001	5.071370602E001	9.148230848E000
2.280542783E001	5.066561699E001	9.177486435E000
2.285638664E001	5.074703693E001	9.203970688E000
2.290682997E001	5.079212189E001	9.233625536E000
2.295701555E001	5.077757835E001	9.264900910E000
2.300617018E001	5.076344013E001	9.290469213E000
2.305484615E001	5.068707466E001	9.318597478E000
2.310462672E001	5.070202351E001	9.349818051E000
2.315547506E001	5.075390339E001	9.375276754E000
2.320474015E001	5.075786114E001	9.403287589E000
2.325488892E001	5.075945854E001	9.433991473E000
2.330511132E001	5.076577663E001	9.461509105E000
2.335448687E001	5.074987411E001	9.489112852E000
2.340367832E001	5.078253746E001	9.516058994E000
2.345496851E001	5.077030659E001	9.544461261E000
2.350460179E001	5.072255135E001	9.573716849E000
2.355673884E001	5.082838535E001	9.603551755E000
2.360854450E001	5.086383820E001	9.634153866E000
2.365747821E001	5.080790520E001	9.661131323E000
2.370593326E001	5.087361336E001	9.691099316E000
2.375597157E001	5.081875324E001	9.719728613E000
2.380380068E001	5.074744225E001	9.744631483E000
2.385564316E001	5.077021122E001	9.775695484E000
2.390549737E001	5.083379745E001	9.801349902E000
2.395340012E001	5.077912807E001	9.832766191E000
2.400443256E001	5.076680183E001	9.860761369E000
2.405752693E001	5.084197521E001	9.889273237E000
2.410542968E001	5.080399513E001	9.916501210E000
2.415344289E001	5.080790520E001	9.944222386E000
2.420484353E001	5.080239773E001	9.972640310E000
2.425554460E001	5.082390308E001	1.000350077E001
2.430757118E001	5.095145702E001	1.003210658E001
2.435540029E001	5.079329014E001	1.006139348E001
2.440786871E001	5.088937283E001	1.008971746E001
2.445768610E001	5.093169212E001	1.011501176E001
2.450875537E001	5.101776123E001	1.014837738E001
2.455614264E001	5.087721348E001	1.017856457E001
2.460522363E001	5.082907677E001	1.020722519E001
2.465493055E001	5.085000992E001	1.023587797E001
2.470364334E001	5.083014965E001	1.026240137E001
2.475467579E001	5.087404251E001	1.028899522E001
2.480493501E001	5.091090202E001	1.031938596E001
2.485755072E001	5.091183186E001	1.034832057E001
2.490504845E001	5.086972713E001	1.037598695E001
2.495530767E001	5.096127987E001	1.040626026E001
2.500527234E001	5.087790489E001	1.043506178E001
2.505678345E001	5.098047256E001	1.046347188E001
2.510693221E001	5.088262558E001	1.049298581E001
2.515641822E001	5.093128681E001	1.052315735E001
2.520546239E001	5.088932514E001	1.055008001E001
2.525480112E001	5.086834431E001	1.058268625E001
2.530557582E001	5.100519657E001	1.060942884E001
2.535616643E001	5.101501942E001	1.063599138E001
2.540465830E001	5.092301369E001	1.066608463E001
2.545631668E001	5.091829300E001	1.069526193E001
2.550650227E001	5.092332363E001	1.072286568E001
2.555650376E001	5.090105534E001	1.075533884E001
2.560562156E001	5.094525814E001	1.078071925E001
2.565470255E001	5.086641312E001	1.080930941E001
2.570720780E001	5.093884468E001	1.084020901E001
2.575919756E001	5.105748177E001	1.086886179E001
2.580592207E001	5.092117786E001	1.089272345E001
2.585732272E001	5.101764202E001	1.092390488E001
2.590459953E001	5.093839169E001	1.095647981E001
2.595655247E001	5.098464489E001	1.098448281E001
2.600670124E001	5.094964504E001	1.101219616E001
2.605843326E001	5.097842216E001	1.104076283E001
2.610725651E001	5.095708370E001	1.106888327E001
2.615398102E001	5.086829662E001	1.109896086E001
2.620740677E001	5.109679699E001	1.112768410E001
2.625656139E001	5.095608234E001	1.115515476E001
2.630468506E001	5.092604160E001	1.118770620E001
2.635442881E001	5.094511509E001	1.121651556E001
2.640660267E001	5.099215508E001	1.124312507E001
2.645535228E001	5.098829269E001	1.127201271E001
2.650524331E001	5.100479126E001	1.130284185E001
2.655822721E001	5.109710693E001	1.132894250E001
2.660362621E001	5.092418194E001	1.136092245E001
2.665672057E001	5.097534657E001	1.138896460E001
2.670561746E001	5.099198818E001	1.141644309E001
2.675852772E001	5.107328892E001	1.144653634E001
2.680676185E001	5.107119083E001	1.147552576E001
2.685587966E001	5.102262497E001	1.150315299E001
2.690624934E001	5.105767250E001	1.153321493E001
2.695820229E001	5.107626915E001	1.156261926E001
2.700720964E001	5.106010437E001	1.159125638E001
2.705780024E001	5.101819038E001	1.162224210E001
2.710599755E001	5.099291801E001	1.165230403E001
2.715320072E001	5.090918541E001	1.167594649E001
2.720522731E001	5.098319054E001	1.170650946E001
2.725732753E001	5.103595257E001	1.173861467E001
2.730548802E001	5.095632076E001	1.176314177E001
2.735589453E001	5.104370117E001	1.179461286E001
2.740810521E001	5.109481812E001	1.182146506E001
2.745740712E001	5.108282566E001	1.184922538E001
2.750623037E001	5.103249550E001	1.188208996E001
2.755601094E001	5.098483562E001	1.190928662E001
2.760406097E001	5.096614361E001	1.193833083E001
2.765649257E001	5.101556778E001	1.196704625E001
2.770752501E001	5.107703209E001	1.199915928E001
2.775502275E001	5.098600388E001	1.202550262E001
2.780653385E001	5.103814602E001	1.205417106E001
2.785439978E001	5.096440315E001	1.208325442E001
2.790546905E001	5.095791817E001	1.211016142E001
2.795381364E001	5.099267960E001	1.214442733E001
2.800771804E001	5.107271671E001	1.217088027E001
2.805731450E001	5.105640888E001	1.219978357E001
2.810610093E001	5.095944405E001	1.222885127E001
2.815573422E001	5.101711750E001	1.225871749E001
2.820577253E001	5.095860958E001	1.228474768E001
2.825669451E001	5.105299950E001	1.231689986E001
2.830500228E001	5.084650517E001	1.234557613E001
2.835728661E001	5.103137493E001	1.237274147E001
2.840747219E001	5.100066662E001	1.240343753E001
2.845467536E001	5.094799995E001	1.242986698E001
2.850460321E001	5.094735622E001	1.245955314E001
2.855486244E001	5.094435215E001	1.248804152E001
2.860486392E001	5.091960430E001	1.251922295E001
2.865681687E001	5.102066994E001	1.254660750E001
2.870571376E001	5.092544556E001	1.257569086E001
2.875748260E001	5.108449459E001	1.260584674E001
2.880431757E001	5.098128319E001	1.263196304E001
2.885535002E001	5.097329617E001	1.266124212E001
2.890490967E001	5.098848343E001	1.269170331E001
2.895645759E001	5.094683170E001	1.271792922E001
2.900542812E001	5.086996555E001	1.275013620E001
2.905896432E001	5.102450848E001	1.277655783E001
2.910745619E001	5.108160973E001	1.280330825E001
2.915565350E001	5.103123188E001	1.283396517E001
2.920458721E001	5.093266964E001	1.286161588E001
2.925447824E001	5.099108219E001	1.289285211E001
2.930871402E001	5.106739998E001	1.291810727E001
2.935569627E001	5.094852448E001	1.294776212E001
2.940577139E001	5.100016594E001	1.297847383E001
2.945463146E001	5.095276833E001	1.300401865E001
2.950500115E001	5.086514950E001	1.303592031E001
2.955367712E001	5.090670586E001	1.305907740E001
2.960655056E001	5.092549324E001	1.309048586E001
2.965688343E001	5.090997219E001	1.311621856E001
2.970611170E001	5.095810890E001	1.314403368E001
2.975692322E001	5.091986656E001	1.317553609E001
2.980556237E001	5.093300343E001	1.320029021E001
2.985501156E001	5.086469650E001	1.323071227E001
2.990530761E001	5.088963509E001	1.325566211E001
2.995516181E001	5.093777180E001	1.328501947E001
3.000571560E001	5.088245869E001	1.331278762E001
3.005354471E001	5.077576637E001	1.334039919E001
3.010288344E001	5.084946156E001	1.336768197E001
3.015708240E001	5.091314316E001	1.339591200E001
3.020583201E001	5.090796947E001	1.342303820E001
3.025671717E001	5.096511841E001	1.345114298E001
3.030410444E001	5.089464188E001	1.348028897E001
3.035307497E001	5.074617863E001	1.350563807E001
3.040720029E001	5.093193054E001	1.353365673E001
3.045491894E001	5.094652176E001	1.355983567E001
3.050558319E001	5.094318390E001	1.359045344E001
3.055569514E001	5.088586807E001	1.361675763E001
3.060418700E001	5.080940723E001	1.364343760E001
3.065488807E001	5.082132816E001	1.367144061E001
3.070540504E001	5.081038475E001	1.369963933E001
3.075489104E001	5.081441402E001	1.372409597E001
3.080437705E001	5.077362061E001	1.375360207E001
3.085599862E001	5.084552765E001	1.378061084E001
3.090471141E001	5.074703693E001	1.380852774E001
3.095736393E001	5.088825226E001	1.383251466E001
3.100644492E001	5.081768036E001	1.385939817E001
3.105486315E001	5.073561668E001	1.388650871E001
3.110729475E001	5.087790489E001	1.391399503E001
3.115560252E001	5.075871944E001	1.393946939E001
3.120438895E001	5.071914196E001	1.396673651E001
3.125527411E001	5.070202351E001	1.399362002E001
3.130645384E001	5.082015991E001	1.401878906E001
3.135538755E001	5.069019794E001	1.404487405E001
3.140336394E001	5.065338612E001	1.407068505E001
3.145568508E001	5.069203377E001	1.409695010E001
3.150609159E001	5.070614815E001	1.412353612E001
3.155601943E001	5.069165230E001	1.414982466E001
3.160484268E001	5.060997009E001	1.417585485E001
3.165613287E001	5.067913532E001	1.419820559E001
3.170521386E001	5.061206818E001	1.422870593E001
3.175672496E001	5.062992573E001	1.425409417E001
3.180610051E001	5.059726238E001	1.427802629E001
3.185628610E001	5.056750774E001	1.430517598E001
3.190492524E001	5.063278675E001	1.432894370E001
3.195639953E001	5.058076382E001	1.435276622E001
3.200522278E001	5.059332848E001	1.437778651E001
3.205754392E001	5.052604675E001	1.440456043E001
3.210588851E001	5.049002171E001	1.442933804E001
3.215596364E001	5.041964054E001	1.445507857E001
3.220806386E001	5.051717758E001	1.447972310E001
3.225548795E001	5.040717125E001	1.450179200E001
3.230552626E001	5.040059090E001	1.452726636E001
3.235615369E001	5.037586689E001	1.455107322E001
3.240442464E001	5.032052994E001	1.457585083E001
3.245387382E001	5.031352043E001	1.460003347E001
3.250737320E001	5.036833286E001	1.462784076E001
3.255520232E001	5.033128262E001	1.465144408E001
3.260413602E001	5.018386841E001	1.467417059E001
3.265653081E001	5.028908253E001	1.469581675E001
3.270550134E001	5.029861927E001	1.472366318E001
3.275712290E001	5.019760132E001	1.474600609E001
3.280395787E001	5.002913475E001	1.476732345E001
3.285576354E001	5.014142990E001	1.479531863E001
3.290521272E001	5.009415150E001	1.482325901E001
3.295584015E001	5.002970695E001	1.484136663E001
3.300447930E001	4.999032021E001	1.486597201E001
3.305661634E001	5.002708435E001	1.488862023E001
3.310764879E001	4.996013641E001	1.491129977E001
3.315433648E001	4.982087612E001	1.493610087E001
3.320691536E001	4.995713234E001	1.496132471E001
3.325573861E001	4.980943203E001	1.498290041E001
3.330463550E001	4.979596138E001	1.500375588E001
3.335419515E001	4.973890781E001	1.502783675E001
3.340596399E001	4.975957870E001	1.505233253E001
3.345762238E001	4.969437122E001	1.507600630E001
3.350581969E001	4.963507652E001	1.509975836E001
3.355508477E001	4.955358505E001	1.512495872E001
3.360619086E001	4.957752228E001	1.514567327E001
3.365637645E001	4.959909916E001	1.516865030E001
3.370785073E001	4.958798885E001	1.519125938E001
3.375394930E001	4.934298992E001	1.521142593E001
3.380818509E001	4.935746193E001	1.523797281E001
3.385756063E001	4.928638935E001	1.525873434E001
3.390682572E001	4.932060242E001	1.527825894E001
3.395550169E001	4.927756786E001	1.530351410E001
3.400635004E001	4.908344746E001	1.532312481E001
3.405594650E001	4.919247627E001	1.534553818E001
3.410513795E001	4.900093079E001	1.536828035E001
3.415536036E001	4.898788929E001	1.538978559E001
3.420775514E001	4.899785519E001	1.541488418E001
3.425547379E001	4.873785973E001	1.543426786E001
3.430753720E001	4.882426262E001	1.545654814E001
3.435422489E001	4.868674278E001	1.547893019E001
3.440584645E001	4.874594212E001	1.549665421E001
3.445433832E001	4.857804775E001	1.552187022E001
3.450573897E001	4.856898785E001	1.554256129E001
3.455813375E001	4.860024452E001	1.556341676E001
3.461016033E001	4.847636223E001	1.558468715E001
3.465732668E001	4.840226173E001	1.560639593E001
3.470655495E001	4.829435349E001	1.562534905E001
3.475644598E001	4.816544056E001	1.564772327E001
3.480523241E001	4.811921120E001	1.566994092E001
3.485626485E001	4.809095860E001	1.569024055E001
3.490608224E001	4.796547890E001	1.570832469E001
3.495659921E001	4.790453911E001	1.572848341E001
3.500892035E001	4.791090488E001	1.574909619E001
3.505778042E001	4.779183865E001	1.577113378E001
3.510748735E001	4.768207073E001	1.579112810E001
3.515734155E001	4.752156734E001	1.581002641E001
3.520793216E001	4.753115177E001	1.582806357E001
3.525590855E001	4.733400345E001	1.585025774E001
3.530690418E001	4.736223221E001	1.586870982E001
3.535580106E001	4.720609188E001	1.589053603E001
3.540771719E001	4.712445736E001	1.591021721E001
3.545694546E001	4.694457054E001	1.592966352E001
3.550753606E001	4.692237377E001	1.594968133E001
3.555492333E001	4.677410126E001	1.596996531E001
3.560691310E001	4.666039944E001	1.598503542E001
3.565632547E001	4.654750824E001	1.600700255E001
3.570610603E001	4.650647640E001	1.602528240E001
3.575769078E001	4.639961720E001	1.604290465E001
3.580739771E001	4.624199867E001	1.606338434E001
3.585879835E001	4.617662430E001	1.608180510E001
3.590821072E001	4.607045650E001	1.609639767E001
3.595475113E001	4.579770565E001	1.611586747E001
3.600648315E001	4.568972588E001	1.613219799E001
3.605497502E001	4.553940296E001	1.614935835E001
3.610626521E001	4.541387558E001	1.616819403E001
3.615751857E001	4.535851479E001	1.618367906E001
3.620427991E001	4.514670372E001	1.620109776E001
3.625759519E001	4.507305622E001	1.621933846E001
3.630656572E001	4.480862617E001	1.623606824E001
3.635686176E001	4.479806423E001	1.625137321E001
3.640631095E001	4.454996586E001	1.627007581E001
3.645819025E001	4.444861412E001	1.629150277E001
3.650719760E001	4.421801567E001	1.630500715E001
3.655742001E001	4.401190281E001	1.631750947E001
3.660753196E001	4.383447170E001	1.633461503E001
3.665775436E001	4.368722439E001	1.634921542E001
3.670827133E001	4.346284866E001	1.636743264E001
3.675702094E001	4.324862957E001	1.638251841E001
3.680650695E001	4.304251671E001	1.639785470E001
3.685566157E001	4.277522564E001	1.641425567E001
3.690768816E001	4.261906147E001	1.642928664E001
3.695551727E001	4.238574505E001	1.644142102E001
3.700607105E001	4.207851887E001	1.645323442E001
3.705817128E001	4.190332890E001	1.646430410E001
3.710555855E001	4.160239697E001	1.647777717E001
3.716027299E001	4.135413170E001	1.648687404E001
3.720869122E001	4.104316235E001	1.649565776E001
3.725659397E001	4.076013565E001	1.650724413E001
3.730817871E001	4.046485424E001	1.651625489E001
3.735825384E001	4.014761448E001	1.652373123E001
3.740637751E001	3.966763020E001	1.652175841E001
3.746989192E001	1.807847023E001	1.632253545E001
3.751709509E001	1.891634464E001	1.637230205E001
3.756930577E001	1.626307964E001	1.635056978E001
3.761857086E001	1.443717480E001	1.633023100E001
3.766691545E001	1.278448105E001	1.631223298E001
3.771761652E001	1.107563972E001	1.629081385E001
3.776658704E001	9.865689278E000	1.627438156E001
3.781865045E001	8.564305305E000	1.625709594E001
3.786482266E001	7.445645332E000	1.623797060E001
3.791559737E001	6.246161461E000	1.621681764E001
3.796497291E001	4.543900490E000	1.620065153E001
3.801674176E001	2.954864502E000	1.624097679E001
3.806405539E001	2.241134644E000	1.627430327E001
3.811181086E001	1.531052589E000	1.626714790E001
3.816497886E001	8.384943008E-001	1.625005018E001
3.821332345E001	1.009941101E-001	1.623668671E001
3.826085800E001	7.038116455E-002	1.629504914E001
3.830990217E001	6.790161133E-002	1.630481927E001
3.836211285E001	6.747245789E-002	1.630278382E001
3.840810097E001	7.345676422E-002	1.630970433E001
3.845898613E001	5.919933319E-002	1.630806032E001
3.850758846E001	7.655620575E-002	1.631180240E001
3.855943095E001	5.972385406E-002	1.631385350E001
3.860692868E001	7.495880127E-002	1.631673444E001
3.865693016E001	6.625652313E-002	1.632117327E001
3.870538521E001	6.229877472E-002	1.632316174E001
3.875604946E001	8.625984192E-002	1.632540856E001
3.880645597E001	7.793903351E-002	1.632662983E001
3.885439554E001	8.103847504E-002	1.633026231E001
3.890601710E001	8.854866028E-002	1.633160884E001
3.895627633E001	9.710788727E-002	1.633624338E001
3.900616735E001	7.865428925E-002	1.633656436E001
