# Supplementary material for: An experimental and numerical study of twin dowel type shear connector
Source: Sci Rep. 2023 Feb 21;13:3071. doi: 10.1038/s41598-023-30005-3 (PMC9945454; doi:10.1038/s41598-023-30005-3)
Supplement: Supplementary file 1 — Supplementary Information. [file 41598_2023_30005_MOESM1_ESM.zip › Raw_data/ST-4.xlsx]

## Sheet: ST-4
HEADER
ColSep	SEMICOLON
DecSep	.
ColLen	18				A	0.000125		L0	122.5
dT	0.5				0.025																210000
Variable_1					0.005
Variable_2
DATA
FU_160_Poloha	FU_160_Síla	FU_160_Extensometer																			309.502
mm	kN	mm		sigma	epsilon																0	0		309.502	0
0.304906	0.668168	-3.33608		0	0	-0.0272333															311.539	0.0221495		311.539	0.0221495
0.349605	5.74543	-3.32163		45.9635	0.0117973																313.414	0.0223964		313.414	0.0223964
0.395373	11.2484	-3.30343		89.9874	0.0266557																313.921	0.0227319		313.921	0.0227319
0.442097	16.6195	-3.28618		132.956	0.0407408																314.799	0.0229543		314.799	0.0229543
0.488601	21.8262	-3.27222		174.61	0.0521355																315.819	0.0231103		315.819	0.0231103
0.539596	27.5556	-3.2541		220.444	0.06693																316.044	0.0238164		316.044	0.0238164
0.587094	32.6755	-3.23871		261.404	0.0794877																318.649	0.0238795		318.649	0.0238795
0.634923	37.8037	-3.21843		302.429	0.0960461																321.065	0.0240215		321.065	0.0240215
0.682752	42.8344	-3.20279		342.675	0.108815																320.346	0.0241268		321.408	0.0243924
0.737945	41.0193	-3.2036		328.155	0.10815																320.205	0.024273		321.114	0.0245989
0.793359	39.467	-3.20761		315.736	0.104878																321.408	0.0243924		321.856	0.0247216
0.840268	38.8648	-3.20395		310.919	0.107863																318.638	0.0245254		323.946	0.0250025
0.893252	38.7268	-3.19598		309.814	0.114368																321.114	0.0245989		326.637	0.0251598
0.945315	38.6804	-3.18804		309.443	0.120848																321.856	0.0247216		327.369	0.0255087
0.995611	38.6084	-3.17629		308.867	0.130447																321.098	0.024879		328.701	0.025667
1.04775	38.5318	-3.16126		308.254	0.142711																323.946	0.0250025		329.108	0.0258258
1.1007	38.6654	-3.13872		309.323	0.161116																326.637	0.0251598		329.91	0.0259899
1.1511	38.4308	-3.1181		307.446	0.177943																326.063	0.0253112		331.426	0.0261578
1.20051	38.5011	-3.10217		308.009	0.190948																327.369	0.0255087		331.856	0.0263793
1.2507	38.4109	-3.08118		307.287	0.208088																328.701	0.025667		332.691	0.0265435
1.30339	38.5545	-3.05318		308.436	0.230941																329.108	0.0258258		332.703	0.0267289
1.35302	38.3813	-3.02699		307.051	0.252325																329.91	0.0259899		333.871	0.0269345
1.40321	38.3348	-3.00185		306.678	0.272845																331.426	0.0261578		334.273	0.0271467
1.45325	38.3764	-2.97154		307.011	0.29759																331.856	0.0263793		335.711	0.0273454
1.50159	38.5031	-2.93863		308.025	0.32445																332.691	0.0265435		336.171	0.0277419
1.55314	38.957	-2.91191		311.656	0.346268																332.703	0.0267289		338.039	0.0279313
1.60535	39.1169	-2.87708		312.935	0.374701		313.026														333.871	0.0269345		337.821	0.0283579
1.65281	38.9799	-2.83413		311.839	0.40976		306.953														334.273	0.0271467		339.001	0.0285917
1.70373	39.0717	-2.78372		312.573	0.45091		#REF!														335.711	0.0273454		339.248	0.0287973
1.75539	39.0061	-2.73028		312.049	0.494533																335.306	0.0275264		340.225	0.0289922
1.80631	38.9275	-2.67676		311.42	0.538226		#REF!														336.171	0.0277419		340.418	0.0292254
1.85539	39.1384	-2.62586		313.107	0.579772																338.039	0.0279313		341.083	0.029432
1.90249	39.3188	-2.58179		314.55	0.615752																337.684	0.0281517		342.06	0.0296462
1.95142	39.3203	-2.54537		314.562	0.645482																337.821	0.0283579		342.685	0.0300937
2.0054	39.6054	-2.50683		316.843	0.676943																339.001	0.0285917		343.335	0.0302677
2.05503	39.3073	-2.45872		314.458	0.716214																339.248	0.0287973		343.902	0.0305012
2.1047	39.0935	-2.40361		312.748	0.761205																340.225	0.0289922		344.448	0.0307249
2.15713	39.192	-2.34099		313.536	0.812324																340.418	0.0292254		344.696	0.0309501
2.20463	39.0844	-2.29118		312.675	0.852982																341.083	0.029432		344.708	0.0311408
2.25323	39.1514	-2.2328		313.211	0.900637																342.06	0.0296462		346.242	0.0313836
2.3057	39.2897	-2.17616		314.318	0.946881																341.584	0.0298548		347.273	0.0318296
2.35486	39.3263	-2.12658		314.61	0.987347																342.685	0.0300937		348.211	0.0320311
2.4074	39.3612	-2.0685		314.89	1.03476																343.335	0.0302677		347.633	0.0324329
2.4542	38.983	-2.01143		311.864	1.08135																343.902	0.0305012		347.967	0.032653
2.50541	38.9168	-1.95562		311.334	1.12691																344.448	0.0307249		348.075	0.0328683
2.55564	39.2772	-1.90007		314.218	1.17226																344.696	0.0309501		350.578	0.0332877
2.60354	39.2915	-1.8454		314.332	1.21689																344.708	0.0311408		352.232	0.0335188
2.65626	39.6204	-1.79283		316.963	1.2598																346.242	0.0313836		351.102	0.0341486
2.70638	39.5717	-1.73538		316.574	1.3067																346.047	0.0315898		352.656	0.0343532
2.75594	39.1947	-1.67669		313.558	1.35461																347.273	0.0318296		353.864	0.0347845
2.8066	38.974	-1.61551		311.792	1.40455																348.211	0.0320311		353.975	0.0349792
2.85494	38.9838	-1.5591		311.871	1.4506																346.288	0.0322233		354.337	0.0352148
2.90657	39.2212	-1.50284		313.769	1.49653																347.633	0.0324329		354.401	0.0354133
2.95635	39.1009	-1.44545		312.807	1.54338																347.967	0.032653		354.419	0.0356317
3.00554	39.1373	-1.38626		313.099	1.59169																348.075	0.0328683		355.853	0.0358556
3.05617	39.1772	-1.32968		313.418	1.63788																347.991	0.0330886		356.724	0.036029
3.10396	39.5157	-1.27593		316.125	1.68176																350.578	0.0332877		357.391	0.0366585
3.15646	39.4869	-1.21459		315.895	1.73183																352.232	0.0335188		358.054	0.0371045
3.20742	39.3747	-1.15695		314.997	1.77888																351.047	0.0337109		358.079	0.0373005
3.25698	39.493	-1.10197		315.944	1.82377																350.439	0.0339415		358.291	0.0375085
3.30606	39.3021	-1.04692		314.417	1.8687																351.102	0.0341486		358.589	0.0377274
3.35463	39.2742	-0.982282		314.194	1.92147																352.656	0.0343532		359.258	0.0379546
3.4064	39.0313	-0.924726		312.25	1.96846																351.715	0.0345848		360.386	0.0381693
3.45798	39.4204	-0.872305		315.364	2.01125																353.864	0.0347845		360.452	0.0385703
3.50747	39.6564	-0.817724		317.252	2.0558																353.975	0.0349792		360.221	0.0390069
3.55611	39.6075	-0.760786		316.86	2.10228																354.337	0.0352148		361.168	0.0392072
3.60541	39.7842	-0.709845		318.274	2.14387																354.401	0.0354133		362.18	0.0394101
3.6546	39.312	-0.660509		314.496	2.18414																354.419	0.0356317		361.693	0.0398154
3.70515	38.9424	-0.62092		311.539	2.21646																355.853	0.0358556		362.446	0.0400469
3.75656	39.1767	-0.590686		313.414	2.24114																356.724	0.036029		362.96	0.040237
3.80659	39.2401	-0.549593		313.921	2.27469																356.511	0.0362557		363.849	0.0404652
3.85564	39.3499	-0.52235		314.799	2.29693																356.125	0.0364503		364.595	0.0406755
3.90715	39.4773	-0.503248		315.819	2.31252																357.391	0.0366585		365.155	0.0410783
3.95778	39.4163	-0.490605		315.33	2.32284																357.077	0.0368986		365.927	0.0413324
4.0063	39.2406	-0.480443		313.925	2.33114																358.054	0.0371045		366.669	0.0415203
4.05461	39.3654	-0.470274		314.923	2.33944																358.079	0.0373005		366.429	0.041959
4.1073	39.586	-0.457881		316.688	2.34955																358.291	0.0375085		367.668	0.042572
4.15381	39.3531	-0.454374		314.825	2.35242																358.589	0.0377274		367.978	0.0430335
4.20587	39.539	-0.444087		316.312	2.36081																359.258	0.0379546		368.377	0.0434593
4.2555	39.4414	-0.434857		315.531	2.36835																360.386	0.0381693		369.649	0.0436854
4.30786	39.2318	-0.432078		313.854	2.37062																359.812	0.0383658		370.296	0.0443279
4.35679	39.1968	-0.424233		313.574	2.37702																360.452	0.0385703		370.313	0.0445356
4.40587	39.1536	-0.423028		313.229	2.37801																359.809	0.0387876		371.095	0.0449562
4.4561	39.5055	-0.416734		316.044	2.38314																360.221	0.0390069		371.398	0.0451706
4.50345	39.8312	-0.408991		318.649	2.38946																361.168	0.0392072		371.355	0.0455866
4.55665	40.1332	-0.39158		321.065	2.40368																362.18	0.0394101		372.202	0.0460374
4.60485	40.0433	-0.378686		320.346	2.4142																361.446	0.0396136		372.244	0.0462369
4.65511	40.0256	-0.360775		320.205	2.42882																361.693	0.0398154		372.829	0.0464638
4.70791	40.176	-0.346135		321.408	2.44077																362.446	0.0400469		372.901	0.0466816
4.75393	39.8298	-0.329867		318.638	2.45405																362.96	0.040237		373.314	0.0468725
4.80581	40.1392	-0.320849		321.114	2.46142																363.849	0.0404652		373.699	0.0472966
4.85637	40.232	-0.30581		321.856	2.47369																364.595	0.0406755		374.6	0.0474956
4.90416	40.1372	-0.286528		321.098	2.48943																364.562	0.0408826		374.261	0.0479102
4.95578	40.4932	-0.271387		323.946	2.50179																365.155	0.0410783		374.813	0.0481567
5.00928	40.8297	-0.252105		326.637	2.51753																365.927	0.0413324		375.24	0.0485811
5.05472	40.7578	-0.233559		326.063	2.53267																366.669	0.0415203		376.001	0.0489988
5.1052	40.9211	-0.209361		327.369	2.55243																365.996	0.041754		376.464	0.0494348
5.15523	41.0876	-0.189962		328.701	2.56826																366.429	0.041959		376.359	0.0498527
5.20387	41.1385	-0.170508		329.108	2.58414																366.231	0.0421757		377.468	0.0500912
5.25527	41.2388	-0.150396		329.91	2.60056																365.916	0.0423605		377.905	0.0502794
5.30472	41.4282	-0.129822		331.426	2.61736																367.668	0.042572		377.946	0.0507295
5.35296	41.4819	-0.10268		331.856	2.63951																367.181	0.0428222		378.327	0.0511419
5.40616	41.5863	-0.0825607		332.691	2.65594																367.978	0.0430335		379.277	0.051362
5.4551	41.5879	-0.0598577		332.703	2.67447																367.896	0.0432372		378.793	0.0517939
5.50528	41.7339	-0.0346573		333.871	2.69504																368.377	0.0434593		380.491	0.0519971
5.55388	41.7842	-0.00865846		334.273	2.71627																369.649	0.0436854		379.729	0.0524271
5.60587	41.9639	0.0156807		335.711	2.73613																368.749	0.0438729		380.675	0.0528541
5.65433	41.9132	0.0378593		335.306	2.75424																368.156	0.044083		380.757	0.0530804
5.70591	42.0214	0.0642574		336.171	2.77579																370.296	0.0443279		380.935	0.0533263
5.75882	42.2549	0.0874693		338.039	2.79474																370.313	0.0445356		381.338	0.0537382
5.80452	42.2105	0.11447		337.684	2.81678																370.058	0.0447285		382.983	0.0539539
5.85551	42.2276	0.139725		337.821	2.8374																371.095	0.0449562		382.263	0.0544156
5.90743	42.3751	0.168378		339.001	2.86079																371.398	0.0451706		382.907	0.0550494
5.95555	42.4059	0.193563		339.248	2.88134																371.249	0.0453732		383.436	0.0554989
6.00522	42.5281	0.217448		340.225	2.90084																371.355	0.0455866		382.315	0.0559288
6.0536	42.5522	0.246015		340.418	2.92416																371.213	0.0457925		384.197	0.056168
6.10589	42.6353	0.271325		341.083	2.94482																372.202	0.0460374		383.887	0.0565832
6.15508	42.7575	0.297574		342.06	2.96625																372.244	0.0462369		384.096	0.0570224
6.20398	42.698	0.323119		341.584	2.9871																372.829	0.0464638		385.164	0.0572388
6.25803	42.8357	0.35239		342.685	3.011																372.901	0.0466816		385.631	0.0576646
6.30519	42.9169	0.373715		343.335	3.02841																373.314	0.0468725		386.023	0.0583276
6.35431	42.9878	0.402313		343.902	3.05175																372.887	0.0470551		385.47	0.0587444
6.40487	43.0559	0.429721		344.448	3.07413																373.699	0.0472966		386.183	0.0589617
6.45645	43.087	0.457309		344.696	3.09665																374.6	0.0474956		387.307	0.0591725
6.50376	43.0885	0.480678		344.708	3.11572																373.566	0.0477091		387.463	0.0598688
6.5559	43.2802	0.510427		346.242	3.14001																374.261	0.0479102		387.877	0.0607231
6.60487	43.2559	0.535682		346.047	3.16063																374.813	0.0481567		387.671	0.0611598
6.65719	43.4091	0.565063		347.273	3.18461																373.94	0.0483723		388.02	0.0615957
6.70848	43.5264	0.589762		348.211	3.20477																375.24	0.0485811		388.694	0.0620483
6.75285	43.286	0.613295		346.288	3.22398																374.933	0.0487823		389.042	0.0622629
6.80429	43.4541	0.638973		347.633	3.24494																376.001	0.0489988		389.117	0.0624631
6.85385	43.4959	0.665942		347.967	3.26696																375.332	0.049214		389.582	0.0629069
6.90348	43.5093	0.692309		348.075	3.28848																376.464	0.0494348		390.288	0.0631193
6.95275	43.4988	0.719294		347.991	3.31051																375.932	0.0496671		389.772	0.0635611
7.00639	43.8223	0.743704		350.578	3.33044																376.359	0.0498527		389.658	0.064216
7.05864	44.0289	0.772028		352.232	3.35356																377.468	0.0500912		390.599	0.0644216
7.10607	43.8808	0.795545		351.047	3.37276																377.905	0.0502794		391.009	0.0646273
7.15426	43.8049	0.823791		350.439	3.39582																377.255	0.0504883		390.542	0.0649926
7.20301	43.8878	0.849171		351.102	3.41654																377.946	0.0507295		390.592	0.0652034
7.25563	44.082	0.874239		352.656	3.437																377.529	0.0509418		391.572	0.0656391
7.30309	43.9643	0.902602		351.715	3.46015																378.327	0.0511419		392	0.066064
7.35618	44.2331	0.927082		353.864	3.48014																379.277	0.051362		392.133	0.0666851
7.40659	44.2469	0.950928		353.975	3.4996																378.227	0.0515688		392.936	0.0673387
7.45545	44.2922	0.979792		354.337	3.52316																378.793	0.0517939		393.195	0.0677685
7.50527	44.3001	1.00411		354.401	3.54301																380.491	0.0519971		393.233	0.0679889
7.55486	44.3024	1.03087		354.419	3.56486																379.099	0.0522146		393.03	0.0684055
7.60737	44.4816	1.05831		355.853	3.58726																379.729	0.0524271		393.902	0.0688426
7.65833	44.5905	1.07955		356.724	3.6046																379.199	0.0526641		394.308	0.0692659
7.70704	44.5638	1.10731		356.511	3.62726																380.675	0.0528541		393.532	0.0697046
7.75428	44.5156	1.13116		356.125	3.64673																380.757	0.0530804		394.009	0.0699245
7.8059	44.6739	1.15667		357.391	3.66756																380.935	0.0533263		394.981	0.0703442
7.85406	44.6347	1.18608		357.077	3.69156																380.769	0.0535336		395.082	0.0705611
7.90583	44.7567	1.2113		358.054	3.71215																381.338	0.0537382		394.703	0.0709872
7.9558	44.7599	1.23532		358.079	3.73176																382.983	0.0539539		394.766	0.07121
8.00513	44.7864	1.2608		358.291	3.75256																381.815	0.0541676		395.41	0.0714063
8.05547	44.8237	1.28761		358.589	3.77445																382.263	0.0544156		395.532	0.0720587
8.10492	44.9073	1.31544		359.258	3.79717																381.961	0.0546157		395.938	0.072503
8.15591	45.0482	1.34176		360.386	3.81865																381.725	0.0548337		395.894	0.0729441
8.20289	44.9765	1.36582		359.812	3.83829																382.907	0.0550494		395.986	0.073145
8.25404	45.0565	1.39088		360.452	3.85875																382.636	0.0552856		396.98	0.0735789
8.30312	44.9761	1.4175		359.809	3.88048																383.436	0.0554989		397.302	0.0738129
8.35411	45.0276	1.44437		360.221	3.90241																381.924	0.0557076		396.714	0.0744374
8.40585	45.146	1.46891		361.168	3.92244																382.315	0.0559288		397.077	0.0748896
8.45555	45.2725	1.49377		362.18	3.94273																384.197	0.056168		397.735	0.0753005
8.5036	45.1807	1.51869		361.446	3.96308																383.314	0.0563655		397.1	0.0757568
8.5543	45.2116	1.54341		361.693	3.98326																383.887	0.0565832		397.648	0.0764182
8.60501	45.3058	1.57178		362.446	4.00642																383.323	0.0568196		397.618	0.0770602
8.65589	45.37	1.59507		362.96	4.02543																384.096	0.0570224		398.403	0.0772771
8.70516	45.4812	1.62302		363.849	4.04825																385.164	0.0572388		398.629	0.0774749
8.75582	45.5744	1.6488		364.595	4.06929																383.657	0.0574575		398.583	0.0779223
8.80615	45.5702	1.67416		364.562	4.09																385.631	0.0576646		399.178	0.0783677
8.85545	45.6444	1.69814		365.155	4.10957																385.488	0.0579076		398.718	0.0794515
8.90693	45.7408	1.72927		365.927	4.13498																384.945	0.0580944		398.783	0.0797075
8.958	45.8337	1.75229		366.669	4.15377																386.023	0.0583276		399.529	0.0801091
9.00524	45.7494	1.78091		365.996	4.17714																385.444	0.0585458		399.949	0.0805395
9.05443	45.8036	1.80603		366.429	4.19764																385.47	0.0587444		400.053	0.0811953
9.10543	45.7788	1.83258		366.231	4.21932																386.183	0.0589617		400.187	0.0816377
9.15373	45.7395	1.85521		365.916	4.23779																387.307	0.0591725		400.254	0.0820702
9.20731	45.9585	1.88113		367.668	4.25895																386.803	0.0594062		400.439	0.0827352
9.2562	45.8976	1.91178		367.181	4.28397																386.059	0.0596507		400.261	0.083197
9.30591	45.9972	1.93766		367.978	4.3051																387.463	0.0598688		400.242	0.0836299
9.35389	45.987	1.96262		367.896	4.32547																387.366	0.0600818		400.571	0.0838376
9.40687	46.0471	1.98983		368.377	4.34769																387.302	0.0602904		400.919	0.0840718
9.45647	46.2062	2.01753		369.649	4.3703																387.066	0.0605123		401.2	0.0845289
9.50573	46.0937	2.04049		368.749	4.38904																387.877	0.0607231		401.382	0.0849463
9.55419	46.0195	2.06623		368.156	4.41005																387.23	0.0609364		401.69	0.0854068
9.60758	46.287	2.09624		370.296	4.43455																387.671	0.0611598		401.695	0.0858225
9.6568	46.2891	2.12169		370.313	4.45533																387.286	0.0613962		401.756	0.0862667
9.70581	46.2573	2.14532		370.058	4.47461																388.02	0.0615957		401.742	0.0867163
9.75578	46.3869	2.17322		371.095	4.49739																387.382	0.0618231		402.544	0.0869307
9.80696	46.4248	2.19948		371.398	4.51883																388.694	0.0620483		402.626	0.0878474
9.85548	46.4061	2.22429		371.249	4.53908																389.042	0.0622629		402.417	0.0884858
9.90376	46.4193	2.25044		371.355	4.56043																389.117	0.0624631		402.943	0.0887321
9.95438	46.4016	2.27566		371.213	4.58101																388.946	0.0626973		402.015	0.0891612
10.0059	46.5253	2.30567		372.202	4.60552																389.582	0.0629069		402.847	0.089401
10.0536	46.5306	2.33011		372.244	4.62547																390.288	0.0631193		403.186	0.089608
10.1066	46.6037	2.3579		372.829	4.64815																389.208	0.0633459		403.47	0.0898357
10.1556	46.6126	2.38458		372.901	4.66993																389.772	0.0635611		402.925	0.0905233
10.2076	46.6642	2.40798		373.314	4.68903																389.754	0.0637627		403.023	0.0907624
10.2554	46.6109	2.43034		372.887	4.70728																388.997	0.0639891		402.491	0.0911944
10.307	46.7124	2.45993		373.699	4.73144																389.658	0.064216		402.603	0.0914229
10.3562	46.825	2.48431		374.6	4.75134																390.599	0.0644216		403.452	0.0916413
10.403	46.6958	2.51045		373.566	4.77268																391.009	0.0646273		403.588	0.0920914
10.455	46.7827	2.5351		374.261	4.7928																389.469	0.0648589		403.9	0.0925468
10.5056	46.8516	2.5653		374.813	4.81746																390.542	0.0649926		404.238	0.092763
10.5558	46.7425	2.59171		373.94	4.83901																390.592	0.0652034		403.318	0.0932226
10.6066	46.9049	2.61729		375.24	4.8599																390.453	0.0654079		403.873	0.0934667
10.6553	46.8667	2.64194		374.933	4.88002																391.572	0.0656391		403.928	0.0936677
10.7061	47.0001	2.66847		376.001	4.90167																391.274	0.065855		404.543	0.0938994
10.7539	46.9165	2.69482		375.332	4.92319																392	0.066064		403.94	0.0943417
10.8067	47.0581	2.72187		376.464	4.94527																391.508	0.0662667		404.534	0.0948192
10.8543	46.9915	2.75032		375.932	4.9685																391.483	0.0664775		404.696	0.0950407
10.9046	47.0448	2.77306		376.359	4.98706																392.133	0.0666851		405.167	0.0952629
10.9563	47.1835	2.80229		377.468	5.01092																392.013	0.0669192		404.88	0.095945
11.0053	47.2381	2.82535		377.905	5.02974																391.575	0.0670988		404.873	0.0964038
11.0543	47.1569	2.85093		377.255	5.05062																392.936	0.0673387		404.754	0.0968622
11.1067	47.2432	2.88048		377.946	5.07475																392.316	0.0675664		405.21	0.0972986
11.1539	47.1911	2.90649		377.529	5.09598																393.195	0.0677685		405.398	0.0977748
11.2069	47.2908	2.931		378.327	5.11599																393.233	0.0679889		404.901	0.0984516
11.2571	47.4097	2.95798		379.277	5.13801																392.056	0.0682041		405.211	0.0991532
11.3048	47.2784	2.98329		378.227	5.15868																393.03	0.0684055		405.933	0.0993785
11.3554	47.3491	3.01088		378.793	5.1812																392.747	0.0686302		405.264	0.0998183
11.4092	47.5614	3.03578		380.491	5.20152																393.902	0.0688426		405.982	0.100049
11.4537	47.3873	3.06241		379.099	5.22326																393.292	0.0690588		406.085	0.100502
11.5051	47.4662	3.08845		379.729	5.24452																394.308	0.0692659		406.227	0.100976
11.5538	47.3999	3.11748		379.199	5.26821																392.886	0.0694727		405.784	0.101669
11.6057	47.5843	3.14077		380.675	5.28723																393.532	0.0697046		405.976	0.102348
11.6576	47.5946	3.16849		380.757	5.30986																394.009	0.0699245		406.337	0.102591
11.707	47.6169	3.19861		380.935	5.33445																393.74	0.0701257		405.616	0.103539
11.7554	47.5961	3.224		380.769	5.35517																394.981	0.0703442		406.031	0.103747
11.8078	47.6673	3.24907		381.338	5.37564																395.082	0.0705611		406.063	0.103976
11.8589	47.8729	3.27551		382.983	5.39722																394.595	0.0707876		406.076	0.104226
11.9066	47.7269	3.30167		381.815	5.41857																394.703	0.0709872		406.126	0.104451
11.9572	47.7828	3.33205		382.263	5.44338																394.766	0.07121		406.26	0.104896
12.0065	47.7452	3.35657		381.961	5.46339																395.41	0.0714063		406.627	0.10561
12.0544	47.7156	3.38328		381.725	5.48519																395.233	0.071658		406.911	0.10586
12.1072	47.8633	3.4097		382.907	5.50676																394.357	0.0718636		406.989	0.106325
12.155	47.8295	3.43864		382.636	5.53039																395.532	0.0720587		406.162	0.107016
12.208	47.9295	3.46477		383.436	5.55172																394.704	0.0722754		406.67	0.107225
12.2539	47.7405	3.49032		381.924	5.57258																395.938	0.072503		406.736	0.107943
12.3045	47.7894	3.51743		382.315	5.5947																395.37	0.0727029		406.463	0.108391
12.3582	48.0247	3.54674		384.197	5.61863																395.894	0.0729441		406.591	0.108875
12.4053	47.9142	3.57093		383.314	5.63838																395.986	0.073145		407.612	0.109109
12.4563	47.9859	3.5976		383.887	5.66015																395.153	0.0733467		407.115	0.109579
12.5048	47.9153	3.62655		383.323	5.68378																396.98	0.0735789		407.454	0.109785
12.5564	48.012	3.6514		384.096	5.70407																397.302	0.0738129		408.142	0.110058
12.6069	48.1455	3.67792		385.164	5.72572																396.736	0.0740158		406.8	0.110772
12.6534	47.9571	3.7047		383.657	5.74758																395.787	0.0742395		406.992	0.111206
12.7052	48.2038	3.73008		385.631	5.76829																396.714	0.0744374		407.287	0.111454
12.7559	48.1859	3.75984		385.488	5.79259																396.496	0.0746563		407.295	0.11169
12.8055	48.1182	3.78272		384.945	5.81127																397.077	0.0748896		407.69	0.112163
12.8564	48.2529	3.8113		386.023	5.8346																396.939	0.0750894		407.844	0.11263
12.9068	48.1805	3.83802		385.444	5.85642																397.735	0.0753005		407.45	0.113117
12.9544	48.1838	3.86236		385.47	5.87628																396.741	0.075526		408.042	0.113821
13.005	48.2729	3.88897		386.183	5.89801																397.1	0.0757568		408.12	0.114038
13.0581	48.4134	3.91481		387.307	5.9191																397.005	0.0759471		407.387	0.114748
13.1069	48.3503	3.94343		386.803	5.94246																396.616	0.0761699		407.562	0.11522
13.1564	48.2574	3.97337		386.059	5.9669																397.648	0.0764182		407.511	0.115705
13.2075	48.4329	4.00011		387.463	5.98873																397.402	0.0766106		408.46	0.115939
13.259	48.4208	4.0262		387.366	6.01003																397.204	0.0768204		408.141	0.116389
13.3072	48.4127	4.05175		387.302	6.03088																397.618	0.0770602		407.877	0.116883
13.3553	48.3832	4.07894		387.066	6.05308																398.403	0.0772771		407.827	0.117343
13.4062	48.4847	4.10475		387.877	6.07415																398.629	0.0774749		408.774	0.118052
13.4543	48.4037	4.13088		387.23	6.09548																398.144	0.077705		407.561	0.118777
13.5058	48.4588	4.15825		387.671	6.11782																398.583	0.0779223		407.937	0.118995
13.5527	48.4107	4.1872		387.286	6.14146																398.033	0.0781349		408.038	0.119482
13.6063	48.5025	4.21165		388.02	6.16142																399.178	0.0783677		408.777	0.119695
13.6551	48.4227	4.23951		387.382	6.18416																399.089	0.0785713		407.803	0.120185
13.7062	48.5868	4.2671		388.694	6.20668																398.561	0.0787915		407.936	0.120409
13.7562	48.6302	4.29339		389.042	6.22814																398.503	0.0790024		408.586	0.120655
13.8058	48.6396	4.31792		389.117	6.24817																398.071	0.0792275		408.461	0.121363
13.8563	48.6182	4.3466		388.946	6.27158																398.718	0.0794515		408.61	0.121603
13.9081	48.6978	4.37228		389.582	6.29254																398.783	0.0797075		407.866	0.122777
13.9559	48.7859	4.3983		390.288	6.31379																398.74	0.0798801		408.288	0.123039
14.0062	48.651	4.42606		389.208	6.33644																399.529	0.0801091		408.35	0.123496
14.0571	48.7215	4.45242		389.772	6.35797																399.305	0.0803406		408.759	0.123716
14.1068	48.7193	4.47712		389.754	6.37813																399.949	0.0805395		408.125	0.124904
14.1548	48.6247	4.50484		388.997	6.40076																399.148	0.0807721		408.616	0.125166
14.2056	48.7073	4.53265		389.658	6.42346																398.732	0.0809928		408.305	0.125615
14.2551	48.8249	4.55784		390.599	6.44402																400.053	0.0811953		407.941	0.126352
14.3067	48.8761	4.58304		391.009	6.46459																399.562	0.0814351		408.582	0.126568
14.3543	48.6836	4.6114		389.469	6.48774																400.187	0.0816377		408.137	0.127285
14.4053	48.8177	4.62779		390.542	6.50112																399.333	0.0818642		408.424	0.12776
14.4548	48.824	4.65361		390.592	6.5222																400.254	0.0820702		408.251	0.128216
14.5046	48.8066	4.67866		390.453	6.54265																400.169	0.0822854		408.165	0.129635
14.5565	48.9465	4.70699		391.572	6.56578																398.65	0.0825298		408.676	0.130119
14.6051	48.9093	4.73343		391.274	6.58736																400.439	0.0827352		407.908	0.13082
14.6551	49	4.75904		392	6.60826																399.719	0.082952		408.196	0.131512
14.7065	48.9385	4.78387		391.508	6.62854																400.261	0.083197		408.653	0.131731
14.7559	48.9353	4.8097		391.483	6.64962																399.868	0.0833865
14.8066	49.0166	4.83513		392.133	6.67038																400.242	0.0836299
14.8563	49.0016	4.86381		392.013	6.69379																400.571	0.0838376
14.9053	48.9469	4.88581		391.575	6.71175																400.919	0.0840718
14.9587	49.117	4.9152		392.936	6.73574																400.136	0.0842828
15.0083	49.0395	4.94309		392.316	6.75851																401.2	0.0845289
15.0573	49.1493	4.96784		393.195	6.77872																400.69	0.0847261
15.1077	49.1541	4.99485		393.233	6.80077																401.382	0.0849463
15.1531	49.0071	5.0212		392.056	6.82228																400.663	0.0851568
15.2052	49.1287	5.04588		393.03	6.84242																401.69	0.0854068
15.2544	49.0934	5.07341		392.747	6.86489																401.432	0.0856079
15.3054	49.2378	5.09943		393.902	6.88613																401.695	0.0858225
15.357	49.1615	5.12591		393.292	6.90775																401.453	0.0860254
15.4077	49.2885	5.15129		394.308	6.92847																401.756	0.0862667
15.4536	49.1107	5.17662		392.886	6.94915																401.527	0.0864905
15.5044	49.1915	5.20502		393.532	6.97233																401.742	0.0867163
15.556	49.2511	5.23197		394.009	6.99433																402.544	0.0869307
15.6045	49.2175	5.25661		393.74	7.01445																402.004	0.0871477
15.6563	49.3726	5.28339		394.981	7.0363																401.809	0.0873792
15.7071	49.3853	5.30996		395.082	7.05799																401.527	0.0875914
15.757	49.3244	5.3377		394.595	7.08064																402.626	0.0878474
15.8059	49.3378	5.36215		394.703	7.1006																402.155	0.0880458
15.8567	49.3457	5.38944		394.766	7.12288																401.778	0.0882904
15.9072	49.4263	5.41349		395.41	7.14251																402.417	0.0884858
15.9558	49.4041	5.44433		395.233	7.16768																402.943	0.0887321
16.0051	49.2946	5.46951		394.357	7.18824																401.741	0.0889722
16.0577	49.4415	5.49342		395.532	7.20776																402.015	0.0891612
16.1057	49.338	5.51995		394.704	7.22942																402.847	0.089401
16.156	49.4922	5.54784		395.938	7.25219																403.186	0.089608
16.205	49.4212	5.57233		395.37	7.27218																403.47	0.0898357
16.2573	49.4867	5.60188		395.894	7.2963																403.127	0.0900838
16.3062	49.4982	5.62649		395.986	7.31639																402.586	0.0902728
16.3539	49.3941	5.65119		395.153	7.33655																402.925	0.0905233
16.4075	49.6225	5.67965		396.98	7.35978																403.023	0.0907624
16.4581	49.6628	5.70831		397.302	7.38318																402.28	0.0909731
16.509	49.592	5.73317		396.736	7.40347																402.491	0.0911944
16.5568	49.4734	5.76056		395.787	7.42584																402.603	0.0914229
16.6065	49.5893	5.78481		396.714	7.44563																403.452	0.0916413
16.6543	49.562	5.81163		396.496	7.46752																403.364	0.0918765
16.7083	49.6346	5.8402		397.077	7.49085																403.588	0.0920914
16.7556	49.6174	5.86468		396.939	7.51083																403.389	0.0923321
16.8068	49.7169	5.89054		397.735	7.53194																403.9	0.0925468
16.8552	49.5926	5.91816		396.741	7.55449																404.238	0.092763
16.905	49.6375	5.94644		397.1	7.57757																403.281	0.0929832
16.957	49.6256	5.96975		397.005	7.5966																403.318	0.0932226
17.0063	49.577	5.99704		396.616	7.61888																403.873	0.0934667
17.0561	49.7061	6.02747		397.648	7.64371																403.928	0.0936677
17.1044	49.6753	6.05104		397.402	7.66296																404.543	0.0938994
17.1551	49.6505	6.07673		397.204	7.68393																403.629	0.0941394
17.2054	49.7022	6.1061		397.618	7.70791																403.94	0.0943417
17.2556	49.8004	6.13269		398.403	7.72961																403.197	0.0945871
17.3074	49.8287	6.15692		398.629	7.74939																404.534	0.0948192
17.3562	49.768	6.18509		398.144	7.77239																404.696	0.0950407
17.4063	49.8229	6.21173		398.583	7.79413																405.167	0.0952629
17.4541	49.7541	6.23777		398.033	7.81539																404.571	0.0954816
17.5066	49.8972	6.26629		399.178	7.83868																404.156	0.0957197
17.5577	49.8862	6.29123		399.089	7.85903																404.88	0.095945
17.6058	49.8201	6.3182		398.561	7.88105																404.481	0.0961915
17.6547	49.8129	6.34403		398.503	7.90214																404.873	0.0964038
17.7028	49.7589	6.37161		398.071	7.92465																404.629	0.0966467
17.7549	49.8397	6.39905		398.718	7.94705																404.754	0.0968622
17.8058	49.8479	6.4304		398.783	7.97264																404.734	0.0970757
17.8554	49.8425	6.45156		398.74	7.98991																405.21	0.0972986
17.9075	49.9412	6.47962		399.529	8.01282																404.63	0.0975249
17.9549	49.9131	6.50797		399.305	8.03596																405.398	0.0977748
18.0072	49.9936	6.53233		399.949	8.05585																405.127	0.0979977
18.0554	49.8935	6.56082		399.148	8.07911																404.892	0.0982252
18.1042	49.8415	6.58786		398.732	8.10118																404.901	0.0984516
18.1542	50.0066	6.61268		400.053	8.12144																404.696	0.0986695
18.2057	49.9452	6.64204		399.562	8.14541																404.455	0.098905
18.2572	50.0234	6.66687		400.187	8.16568																405.211	0.0991532
18.3057	49.9166	6.69461		399.333	8.18832																405.933	0.0993785
18.3547	50.0317	6.71985		400.254	8.20893																404.972	0.0995978
18.4053	50.0211	6.74621		400.169	8.23045																405.264	0.0998183
18.4539	49.8312	6.77614		398.65	8.25488																405.982	0.100049
18.507	50.0549	6.80132		400.439	8.27543																404.925	0.100273
18.5541	49.9648	6.82787		399.719	8.29711																406.085	0.100502
18.6041	50.0326	6.85788		400.261	8.3216																405.525	0.100739
18.6541	49.9835	6.8811		399.868	8.34056																406.227	0.100976
18.7061	50.0303	6.91092		400.242	8.3649																405.614	0.101207
18.7544	50.0714	6.93636		400.571	8.38567																405.457	0.101436
18.8053	50.1148	6.96505		400.919	8.40909																405.784	0.101669
18.8534	50.017	6.9909		400.136	8.43019																405.71	0.101893
18.9072	50.1499	7.02105		401.2	8.4548																405.325	0.102132
18.9544	50.0862	7.0452		400.69	8.47452																405.976	0.102348
19.0054	50.1728	7.07218		401.382	8.49654																406.337	0.102591
19.0545	50.0829	7.09796		400.663	8.51759																406.221	0.102846
19.1062	50.2113	7.12859		401.69	8.54259																406.108	0.103055
19.1557	50.179	7.15323		401.432	8.56271																405.497	0.103284
19.2059	50.2119	7.17951		401.695	8.58416																405.616	0.103539
19.2551	50.1816	7.20437		401.453	8.60445																406.031	0.103747
19.3073	50.2195	7.23394		401.756	8.62859																406.063	0.103976
19.356	50.1909	7.26134		401.527	8.65096																406.076	0.104226
19.4068	50.2177	7.289		401.742	8.67354																406.126	0.104451
19.4571	50.318	7.31527		402.544	8.69499																405.999	0.104676
19.5047	50.2505	7.34185		402.004	8.71668																406.26	0.104896
19.5539	50.2261	7.37022		401.809	8.73984																406.162	0.105128
19.6055	50.1908	7.39621		401.527	8.76105																405.78	0.105367
19.6574	50.3283	7.42757		402.626	8.78666																406.627	0.10561
19.7038	50.2693	7.45187		402.155	8.80649																406.911	0.10586
19.7554	50.2223	7.48184		401.778	8.83096																406.463	0.10608
19.8056	50.3021	7.50577		402.417	8.85049																406.989	0.106325
19.8558	50.3678	7.53595		402.943	8.87513																406.55	0.106559
19.9038	50.2176	7.56535		401.741	8.89913																405.98	0.106762
19.9546	50.2519	7.58851		402.015	8.91804																406.162	0.107016
20.0054	50.3559	7.61788		402.847	8.94201																406.67	0.107225
20.0567	50.3983	7.64325		403.186	8.96272																406.233	0.107481
20.1063	50.4338	7.67114		403.47	8.98549																406.134	0.10771
20.1577	50.3908	7.70153		403.127	9.0103																406.736	0.107943
20.2047	50.3232	7.72468		402.586	9.0292																406.432	0.108165
20.2569	50.3656	7.75537		402.925	9.05425																406.463	0.108391
20.3058	50.3778	7.78466		403.023	9.07816																406.419	0.108623
20.3544	50.285	7.81047		402.28	9.09923																406.591	0.108875
20.4021	50.3113	7.83758		402.491	9.12136																407.612	0.109109
20.4547	50.3254	7.86557		402.603	9.14421																406.346	0.109348
20.5067	50.4315	7.89233		403.452	9.16605																407.115	0.109579
20.5554	50.4205	7.92114		403.364	9.18957																407.454	0.109785
20.6065	50.4484	7.94747		403.588	9.21106																408.142	0.110058
20.658	50.4237	7.97695		403.389	9.23513																407.018	0.110304
20.7063	50.4875	8.00325		403.9	9.2566																406.633	0.110538
20.757	50.5297	8.02974		404.238	9.27822																406.8	0.110772
20.8037	50.4101	8.05671		403.281	9.30024																406.641	0.110989
20.854	50.4148	8.08604		403.318	9.32419																406.992	0.111206
20.9045	50.4842	8.11594		403.873	9.34859																407.287	0.111454
20.9552	50.491	8.14056		403.928	9.36869																407.295	0.11169
21.007	50.5678	8.16896		404.543	9.39187																406.958	0.111916
21.0546	50.4537	8.19834		403.629	9.41586																407.69	0.112163
21.1048	50.4925	8.22313		403.94	9.43609																407.023	0.112398
21.1553	50.3996	8.25318		403.197	9.46063																407.844	0.11263
21.2057	50.5667	8.28163		404.534	9.48384																407.061	0.112871
21.2571	50.5869	8.30876		404.696	9.50599																407.45	0.113117
21.3061	50.6459	8.33598		405.167	9.52822																407.115	0.113337
21.3571	50.5713	8.36278		404.571	9.55009																406.947	0.113603
21.4051	50.5196	8.39194		404.156	9.5739																408.042	0.113821
21.4562	50.61	8.41953		404.88	9.59642																408.12	0.114038
21.5055	50.5602	8.44974		404.481	9.62108																407.384	0.114284
21.557	50.6091	8.47574		404.873	9.64231																407.346	0.114522
21.6058	50.5786	8.5055		404.629	9.6666																407.387	0.114748
21.6545	50.5943	8.5319		404.754	9.68815																407.208	0.115013
21.7058	50.5918	8.55805		404.734	9.70949																407.562	0.11522
21.757	50.6513	8.58536		405.21	9.73179																406.931	0.115453
21.8064	50.5787	8.61308		404.63	9.75442																407.511	0.115705
21.8575	50.6748	8.6437		405.398	9.77942																408.46	0.115939
21.9063	50.6409	8.671		405.127	9.8017																407.369	0.116134
21.9553	50.6115	8.69887		404.892	9.82445																408.141	0.116389
22.0052	50.6126	8.7266		404.901	9.84709																407.507	0.116655
22.054	50.587	8.75328		404.696	9.86887																407.877	0.116883
22.1049	50.5569	8.78213		404.455	9.89242																407.597	0.117109
22.1559	50.6514	8.81255		405.211	9.91725																407.827	0.117343
22.207	50.7416	8.84015		405.933	9.93978																407.657	0.117572
22.2541	50.6215	8.86701		404.972	9.96171																406.946	0.117818
22.3061	50.658	8.89402		405.264	9.98376																408.774	0.118052
22.3559	50.7478	8.92229		405.982	10.0068																407.649	0.118276
22.4054	50.6156	8.94974		404.925	10.0292																407.408	0.118542
22.4557	50.7606	8.97774		406.085	10.0521																407.561	0.118777
22.508	50.6906	9.00683		405.525	10.0758																407.937	0.118995
22.5549	50.7783	9.03579		406.227	10.0995																407.906	0.11923
22.6059	50.7018	9.06411		405.614	10.1226																408.038	0.119482
22.6558	50.6822	9.09216		405.457	10.1455																408.777	0.119695
22.7068	50.7231	9.12074		405.784	10.1688																407.393	0.119956
22.7558	50.7137	9.14823		405.71	10.1913																407.803	0.120185
22.8054	50.6656	9.17749		405.325	10.2152																407.936	0.120409
22.8564	50.747	9.20397		405.976	10.2368																408.586	0.120655
22.9068	50.7921	9.23363		406.337	10.261																408.57	0.120892
22.957	50.7776	9.2649		406.221	10.2865																408.181	0.121117
23.0062	50.7634	9.29047		406.108	10.3074																408.461	0.121363
23.0548	50.6871	9.3186		405.497	10.3304																408.61	0.121603
23.1046	50.702	9.34982		405.616	10.3558																408.481	0.121836
23.1555	50.7539	9.37528		406.031	10.3766																408.146	0.122089
23.2047	50.7579	9.40329		406.063	10.3995																407.943	0.122335
23.2549	50.7595	9.43399		406.076	10.4246																407.273	0.122528
23.3051	50.7658	9.46151		406.126	10.447																407.866	0.122777
23.3545	50.7499	9.48911		405.999	10.4695																408.288	0.123039
23.4037	50.7825	9.51606		406.26	10.4915																407.651	0.12324
23.455	50.7703	9.54446		406.162	10.5147																408.35	0.123496
23.5046	50.7226	9.57372		405.78	10.5386																408.759	0.123716
23.5567	50.8284	9.60355		406.627	10.563																408.663	0.123942
23.6085	50.8638	9.63415		406.911	10.5879																408.26	0.124211
23.6575	50.8079	9.66113		406.463	10.61																407.879	0.124433
23.7059	50.8736	9.6911		406.989	10.6344																407.729	0.12467
23.756	50.8188	9.71973		406.55	10.6578																408.125	0.124904
23.8038	50.7474	9.74463		405.98	10.6781																408.616	0.125166
23.8556	50.7702	9.7757		406.162	10.7035																407.888	0.125381
23.9055	50.8338	9.80135		406.67	10.7244																408.305	0.125615
23.9534	50.7791	9.83277		406.233	10.7501																407.715	0.125853
24.0044	50.7668	9.86076		406.134	10.7729																407.663	0.126072
24.0575	50.842	9.88927		406.736	10.7962																407.941	0.126352
24.1054	50.804	9.9165		406.432	10.8184																408.582	0.126568
24.1534	50.8079	9.94422		406.463	10.8411																408.451	0.126804
24.2048	50.8024	9.97264		406.419	10.8643																407.676	0.127041
24.2555	50.8239	10.0035		406.591	10.8895																408.137	0.127285
24.3076	50.9515	10.0321		407.612	10.9128																407.669	0.127498
24.3554	50.7933	10.0614		406.346	10.9367																408.424	0.12776
24.4079	50.8894	10.0897		407.115	10.9598																406.772	0.127994
24.4577	50.9317	10.115		407.454	10.9805																408.251	0.128216
24.5088	51.0178	10.1484		408.142	11.0077																408.005	0.128466
24.5561	50.8772	10.1786		407.018	11.0324																407.584	0.128682
24.6052	50.8291	10.2072		406.633	11.0558																407.579	0.128925
24.6549	50.85	10.2359		406.8	11.0792																407.555	0.129157
24.7036	50.8301	10.2624		406.641	11.1008																407.357	0.129412
24.7547	50.874	10.289		406.992	11.1225																408.165	0.129635
24.8049	50.9109	10.3194		407.287	11.1473																407.404	0.129873
24.8576	50.9118	10.3483		407.295	11.1709																408.676	0.130119
24.905	50.8697	10.376		406.958	11.1935																407.85	0.130332
24.9553	50.9613	10.4063		407.69	11.2182																407.786	0.130571
25.0053	50.8779	10.4351		407.023	11.2418																407.908	0.13082
25.0568	50.9805	10.4635		407.844	11.2649																407.575	0.131034
25.1069	50.8826	10.493		407.061	11.289																406.96	0.131297
25.1564	50.9313	10.5232		407.45	11.3137																408.196	0.131512
25.2055	50.8893	10.5501		407.115	11.3356																408.653	0.131731
25.2548	50.8683	10.5827		406.947	11.3623
25.3056	51.0052	10.6094		408.042	11.3841
25.3562	51.015	10.636		408.12	11.4058
25.4047	50.923	10.6661		407.384	11.4303
25.4563	50.9183	10.6953		407.346	11.4542
25.5065	50.9233	10.7229		407.387	11.4767
25.5565	50.9011	10.7553		407.208	11.5032
25.6056	50.9453	10.7807		407.562	11.5239
25.6547	50.8664	10.8093		406.931	11.5473
25.7072	50.9388	10.8402		407.511	11.5725
25.7592	51.0575	10.8689		408.46	11.5959
25.8059	50.9212	10.8927		407.369	11.6154
25.8573	51.0176	10.9239		408.141	11.6408
25.9046	50.9384	10.9565		407.507	11.6674
25.9566	50.9846	10.9845		407.877	11.6903
26.0067	50.9496	11.0122		407.597	11.7129
26.0584	50.9784	11.0408		407.827	11.7362
26.1073	50.9571	11.0689		407.657	11.7592
26.154	50.8683	11.099		406.946	11.7837
26.2074	51.0968	11.1277		408.774	11.8072
26.2566	50.9561	11.1552		407.649	11.8296
26.3047	50.926	11.1877		407.408	11.8562
26.3544	50.9451	11.2165		407.561	11.8797
26.4066	50.9922	11.2431		407.937	11.9014
26.4554	50.9883	11.272		407.906	11.925
26.5052	51.0048	11.3028		408.038	11.9501
26.5582	51.0971	11.3289		408.777	11.9715
26.6036	50.9242	11.3609		407.393	11.9976
26.6567	50.9753	11.389		407.803	12.0204
26.7056	50.992	11.4164		407.936	12.0429
26.7585	51.0733	11.4465		408.586	12.0674
26.8068	51.0712	11.4755		408.57	12.0911
26.8559	51.0226	11.5032		408.181	12.1137
26.9062	51.0577	11.5332		408.461	12.1382
26.9582	51.0763	11.5626		408.61	12.1622
27.0072	51.0601	11.5913		408.481	12.1856
27.0578	51.0182	11.6222		408.146	12.2109
27.106	50.9929	11.6523		407.943	12.2354
27.1532	50.9092	11.6759		407.273	12.2547
27.2052	50.9832	11.7065		407.866	12.2797
27.2573	51.036	11.7386		408.288	12.3059
27.3055	50.9563	11.7631		407.651	12.3259
27.3559	51.0437	11.7946		408.35	12.3516
27.4081	51.0948	11.8215		408.759	12.3735
27.4574	51.0828	11.8492		408.663	12.3962
27.5062	51.0325	11.8821		408.26	12.423
27.556	50.9848	11.9093		407.879	12.4452
27.6041	50.9661	11.9383		407.729	12.4689
27.6565	51.0156	11.967		408.125	12.4924
27.7075	51.077	11.9992		408.616	12.5186
27.755	50.986	12.0255		407.888	12.5401
27.8065	51.0381	12.0542		408.305	12.5635
27.8544	50.9644	12.0833		407.715	12.5872
27.9055	50.9579	12.1102		407.663	12.6092
27.9538	50.9927	12.1444		407.941	12.6372
28.0077	51.0727	12.1709		408.582	12.6587
28.0573	51.0564	12.1998		408.451	12.6823
28.1061	50.9594	12.2289		407.676	12.7061
28.1557	51.0171	12.2587		408.137	12.7305
28.2058	50.9586	12.2847		407.669	12.7517
28.2567	51.053	12.3169		408.424	12.7779
28.305	50.8465	12.3456		406.772	12.8014
28.3573	51.0314	12.3727		408.251	12.8235
28.4075	51.0007	12.4034		408.005	12.8486
28.4547	50.948	12.4299		407.584	12.8702
28.5046	50.9474	12.4596		407.579	12.8944
28.5549	50.9444	12.488		407.555	12.9177
28.6049	50.9196	12.5192		407.357	12.9431
28.6568	51.0207	12.5466		408.165	12.9655
28.7057	50.9254	12.5757		407.404	12.9892
28.7575	51.0845	12.6058		408.676	13.0138
28.8043	50.9813	12.632		407.85	13.0351
28.8554	50.9733	12.6612		407.786	13.059
28.9049	50.9885	12.6917		407.908	13.0839
28.9565	50.9468	12.7179		407.575	13.1053
29.0054	50.87	12.7501		406.96	13.1316
29.059	51.0245	12.7766		408.196	13.1532
29.1075	51.0816	12.8033		408.653	13.175
29.1557	51.0312	12.834		408.25	13.2
29.2046	50.9327	12.8616		407.461	13.2226
29.2545	50.9911	12.8929		407.929	13.2481
29.3087	51.0674	12.9181		408.539	13.2687
29.3557	50.9485	12.9478		407.588	13.2929
29.4058	51.0002	12.9785		408.001	13.318
29.4546	50.9528	13.004		407.622	13.3389
29.505	50.8651	13.0359		406.921	13.3649
29.5537	50.9067	13.0591		407.254	13.3838
29.6066	50.9255	13.0905		407.404	13.4094
29.6569	50.91	13.1162		407.28	13.4305
29.7061	50.9581	13.144		407.665	13.4532
29.7569	50.9199	13.1755		407.359	13.4789
29.8056	50.933	13.2003		407.464	13.4991
29.855	50.8647	13.2307		406.918	13.5239
29.9053	50.8896	13.2557		407.117	13.5443
29.9552	50.9378	13.285		407.502	13.5682
30.0057	50.8825	13.3128		407.06	13.5909
30.0535	50.7758	13.3404		406.206	13.6135
30.1029	50.8495	13.3677		406.796	13.6357
30.1571	50.9131	13.3959		407.305	13.6588
30.2058	50.908	13.423		407.264	13.6809
30.2567	50.9651	13.4511		407.721	13.7039
30.3041	50.8946	13.4803		407.157	13.7277
30.3531	50.7462	13.5056		405.969	13.7483
30.4072	50.9319	13.5337		407.455	13.7712
30.4549	50.9465	13.5598		407.572	13.7926
30.5056	50.9432	13.5905		407.545	13.8176
30.5557	50.8859	13.6168		407.087	13.8391
30.6042	50.8094	13.6434		406.475	13.8608
30.6549	50.8213	13.6714		406.571	13.8837
30.7054	50.8104	13.6996		406.483	13.9067
30.7549	50.8144	13.7241		406.515	13.9267
30.8044	50.7736	13.7536		406.189	13.9508
30.856	50.8455	13.7806		406.764	13.9728
30.9047	50.747	13.8085		405.976	13.9956
30.9574	50.8883	13.8325		407.106	14.0152
31.0064	50.8177	13.8594		406.541	14.0371
31.0549	50.7356	13.8865		405.885	14.0593
31.1073	50.8779	13.914		407.023	14.0817
31.1556	50.7587	13.9395		406.07	14.1025
31.2044	50.7191	13.9667		405.753	14.1248
31.2553	50.702	13.9936		405.616	14.1467
31.3065	50.8202	14.0188		406.561	14.1672
31.3554	50.6902	14.0449		405.522	14.1885
31.4034	50.6534	14.0707		405.227	14.2096
31.4557	50.692	14.097		405.536	14.231
31.5061	50.7061	14.1235		405.649	14.2528
31.556	50.6917	14.1498		405.533	14.2742
31.6048	50.61	14.1759		404.88	14.2955
31.6561	50.6791	14.1982		405.433	14.3137
31.7052	50.6121	14.2287		404.897	14.3386
31.7567	50.6299	14.2541		405.039	14.3593
31.8061	50.5973	14.278		404.778	14.3789
31.8563	50.5675	14.3052		404.54	14.401
31.9049	50.6328	14.3289		405.062	14.4204
31.9564	50.5808	14.3528		404.646	14.4399
32.0052	50.5933	14.3778		404.747	14.4603
32.0575	50.526	14.4046		404.208	14.4822
32.1059	50.49	14.4293		403.92	14.5024
32.156	50.4196	14.4551		403.357	14.5234
32.2081	50.5172	14.4797		404.137	14.5435
32.2555	50.4072	14.5018		403.257	14.5615
32.3055	50.4006	14.5273		403.205	14.5823
32.3562	50.3759	14.5511		403.007	14.6018
32.4044	50.3205	14.5759		402.564	14.622
32.4539	50.3135	14.6		402.508	14.6417
32.5074	50.3683	14.6278		402.947	14.6644
32.5552	50.3313	14.6514		402.65	14.6837
32.6041	50.1839	14.6742		401.471	14.7022
32.6565	50.2891	14.6958		402.313	14.7199
32.7055	50.2986	14.7237		402.389	14.7427
32.7571	50.1976	14.746		401.581	14.7609
32.804	50.0291	14.7673		400.233	14.7783
32.8558	50.1414	14.7953		401.131	14.8011
32.9052	50.0942	14.8233		400.753	14.824
32.9558	50.0297	14.8414		400.238	14.8387
33.0045	49.9903	14.866		399.923	14.8588
33.0566	50.0271	14.8886		400.217	14.8773
33.1076	49.9601	14.9113		399.681	14.8958
33.1543	49.8209	14.9361		398.567	14.9161
33.2069	49.9571	14.9613		399.657	14.9367
33.2557	49.8094	14.9829		398.475	14.9543
33.3046	49.796	15.0038		398.368	14.9713
33.3542	49.7389	15.0278		397.911	14.991
33.406	49.7596	15.0523		398.077	15.011
33.4576	49.6944	15.076		397.555	15.0303
33.5058	49.6351	15.0998		397.081	15.0497
33.5551	49.5536	15.125		396.429	15.0702
33.6062	49.5775	15.1457		396.62	15.0871
33.6564	49.5991	15.1687		396.793	15.1059
33.7079	49.588	15.1913		396.704	15.1244
33.7539	49.343	15.2114		394.744	15.1408
33.8082	49.3575	15.238		394.86	15.1625
33.8576	49.2864	15.2587		394.291	15.1794
33.9068	49.3206	15.2783		394.565	15.1954
33.9555	49.2776	15.3035		394.221	15.216
34.0064	49.0834	15.3231		392.668	15.232
34.0559	49.1925	15.3455		393.54	15.2503
34.1051	49.0009	15.3683		392.007	15.2689
34.1554	48.9879	15.3898		391.903	15.2864
34.2078	48.9979	15.4149		391.983	15.3069
34.2555	48.7379	15.4343		389.903	15.3227
34.3075	48.8243	15.4565		390.594	15.3409
34.3542	48.6867	15.4789		389.494	15.3592
34.4058	48.7459	15.4967		389.968	15.3737
34.4543	48.578	15.5219		388.624	15.3942
34.5057	48.569	15.5426		388.552	15.4111
34.5581	48.6002	15.5634		388.802	15.4282
34.6102	48.4764	15.5847		387.811	15.4455
34.6573	48.4023	15.6064		387.218	15.4632
34.7066	48.2944	15.6253		386.355	15.4787
34.7564	48.1654	15.6477		385.324	15.497
34.8052	48.1192	15.6699		384.954	15.5151
34.8563	48.091	15.6902		384.728	15.5317
34.9061	47.9655	15.7083		383.724	15.5465
34.9566	47.9045	15.7285		383.236	15.5629
35.0089	47.9109	15.7491		383.287	15.5797
35.0578	47.7918	15.7711		382.335	15.5977
35.1075	47.6821	15.7911		381.457	15.6141
35.1573	47.5216	15.81		380.173	15.6295
35.2079	47.5312	15.8281		380.249	15.6442
35.2559	47.334	15.8503		378.672	15.6623
35.3069	47.3622	15.8687		378.898	15.6774
35.3558	47.2061	15.8905		377.649	15.6952
35.4077	47.1245	15.9102		376.996	15.7113
35.4569	46.9446	15.9297		375.557	15.7271
35.5075	46.9224	15.9497		375.379	15.7435
35.5549	46.7741	15.97		374.193	15.76
35.6069	46.6604	15.985		373.283	15.7723
35.6563	46.5475	16.007		372.38	15.7903
35.7061	46.5065	16.0253		372.052	15.8052
35.7577	46.3996	16.0429		371.197	15.8196
35.8074	46.242	16.0634		369.936	15.8363
35.8588	46.1766	16.0818		369.413	15.8513
35.9082	46.0705	16.0964		368.564	15.8633
35.9548	45.7977	16.1159		366.382	15.8791
36.0065	45.6897	16.1322		365.518	15.8925
36.055	45.5394	16.1494		364.315	15.9065
36.1063	45.4139	16.1682		363.311	15.9219
36.1575	45.3585	16.1837		362.868	15.9345
36.2043	45.1467	16.2011		361.174	15.9487
36.2576	45.0731	16.2193		360.584	15.9636
36.3066	44.8086	16.2361		358.469	15.9773
36.3569	44.7981	16.2514		358.385	15.9898
36.4063	44.55	16.2701		356.4	16.005
36.4582	44.4486	16.2915		355.589	16.0225
36.5072	44.218	16.305		353.744	16.0335
36.5574	44.0119	16.3175		352.095	16.0437
36.6075	43.8345	16.3346		350.676	16.0577
36.6578	43.6872	16.3492		349.498	16.0696
36.7083	43.4628	16.3674		347.703	16.0845
36.757	43.2486	16.3825		345.989	16.0968
36.8065	43.0425	16.3979		344.34	16.1093
36.8557	42.7752	16.4143		342.202	16.1227
36.9077	42.6191	16.4293		340.952	16.135
36.9555	42.3857	16.4414		339.086	16.1449
37.0061	42.0785	16.4532		336.628	16.1545
37.0582	41.9033	16.4643		335.227	16.1636
37.1056	41.6024	16.4778		332.819	16.1746
37.1603	41.3541	16.4869		330.833	16.182
37.2087	41.0432	16.4957		328.345	16.1892
37.2566	40.7601	16.5072		326.081	16.1986
37.3082	40.4649	16.5163		323.719	16.206
37.3583	40.1476	16.5237		321.181	16.2121
37.4064	39.6676	16.5218		317.341	16.2105
37.4699	18.0785	16.3225		144.628	16.0479
37.5171	18.9163	16.3723		151.331	16.0885
37.5693	16.2631	16.3506		130.105	16.0707
37.6186	14.4372	16.3302		115.497	16.0541
37.6669	12.7845	16.3122		102.276	16.0394
37.7176	11.0756	16.2908		88.6051	16.022
37.7666	9.86569	16.2744		78.9255	16.0085
37.8187	8.56431	16.2571		68.5144	15.9944
37.8648	7.44565	16.238		59.5652	15.9788
37.9156	6.24616	16.2168		49.9693	15.9616
37.965	4.5439	16.2007		36.3512	15.9484
38.0167	2.95486	16.241		23.6389	15.9813
38.0641	2.24113	16.2743		17.9291	16.0085
38.1118	1.53105	16.2671		12.2484	16.0026
38.165	0.838494	16.2501		6.70795	15.9887
38.2133	0.100994	16.2367		0.807953	15.9778
38.2609	0.0703812	16.295		0.563049	16.0254
38.3099	0.0679016	16.3048		0.543213	16.0334
38.3621	0.0674725	16.3028		0.53978	16.0317
38.4081	0.0734568	16.3097		0.587654	16.0374
38.459	0.0591993	16.3081		0.473595	16.036
38.5076	0.0765562	16.3118		0.61245	16.0391
38.5594	0.0597239	16.3139		0.477791	16.0408
38.6069	0.0749588	16.3167		0.59967	16.0431
38.6569	0.0662565	16.3212		0.530052	16.0467
38.7054	0.0622988	16.3232		0.49839	16.0484
38.756	0.0862598	16.3254		0.690079	16.0502
38.8065	0.077939	16.3266		0.623512	16.0512
38.8544	0.0810385	16.3303		0.648308	16.0542
38.906	0.0885487	16.3316		0.708389	16.0553
38.9563	0.0971079	16.3362		0.776863	16.059
39.0062	0.0786543	16.3366		0.629234	16.0593
